# Supplementary material for: The interkingdom horizontal gene transfer in 44 early diverging fungi boosted their metabolic, adaptive, and immune capabilities
Source: Evol Lett. 2024 Mar 5;8(4):526–38. doi: 10.1093/evlett/qrae009 (PMC11291939; doi:10.1093/evlett/qrae009)
Supplement: qrae009_suppl_Supplementary_Tables [file qrae009_suppl_supplementary_tables.xlsx]

## Sheet: Protein summary
Cluster	Clade	Accession	Organism	Lifestyle	Cluster size (number of all proteins)	Total number of fungal proteins	Number of proteins from target fungi	Average support of adjacent branches	Approximate donor	TargetP 2.0	WolfPSort	PFAM	Protein KO	Cluster KOs	Length	Low complexity proportion	Transmembrane helices	Introns	Scaffold length	Scaffold gene count	Scaffold protein count	Selected substitution model
Cluster_10.fa.aln	0	ORY81707.1	Neocallimastix_californiae_G1	animal_endosymbiont	8	1	1	100	Protostomia	noTP	plas				408	221	0	2	1177924	122	117	Blosum62+F
Cluster_101.fa.aln	0	ORX80869.1	Anaeromyces_robustus_S4	animal_endosymbiont	538	22	22	100	Eubacteriales	noTP	nucl	Abhydrolase_1			356	1124	0	1	150781	41	27	JTT+F+R6
Cluster_101.fa.aln	0	ORX86228.1	Anaeromyces_robustus_S4	animal_endosymbiont	538	22	22	100	Eubacteriales	noTP	pero	Abhydrolase_1			363	854	1	0	330228	73	73	JTT+F+R6
Cluster_101.fa.aln	0	ORX83428.1	Anaeromyces_robustus_S4	animal_endosymbiont	538	22	22	100	Eubacteriales	noTP	nucl	Abhydrolase_1			378	209	1	0	203767	39	39	JTT+F+R6
Cluster_101.fa.aln	0	ORX82349.1	Anaeromyces_robustus_S4	animal_endosymbiont	538	22	22	100	Eubacteriales	noTP	pero				231	563	0	0	180766	32	32	JTT+F+R6
Cluster_101.fa.aln	0	ORX86127.1	Anaeromyces_robustus_S4	animal_endosymbiont	538	22	22	100	Eubacteriales	noTP	nucl				467	1178	1	0	324913	56	56	JTT+F+R6
Cluster_101.fa.aln	0	ORX84739.1	Anaeromyces_robustus_S4	animal_endosymbiont	538	22	22	100	Eubacteriales	noTP	nucl	Abhydrolase_1			360	889	1	0	260614	47	47	JTT+F+R6
Cluster_101.fa.aln	0	ORX66234.1	Anaeromyces_robustus_S4	animal_endosymbiont	538	22	22	100	Eubacteriales	noTP	cyto_nucl	Abhydrolase_1			277	578	0	0	51235	10	10	JTT+F+R6
Cluster_101.fa.aln	0	ORY28667.1	Neocallimastix_californiae_G1	animal_endosymbiont	538	22	22	100	Eubacteriales	noTP	nucl	Abhydrolase_1			535	1159	1	0	351704	43	42	JTT+F+R6
Cluster_101.fa.aln	0	ORY04891.1	Neocallimastix_californiae_G1	animal_endosymbiont	538	22	22	100	Eubacteriales	SP	nucl	Abhydrolase_1			415	0	0	0	80382	12	11	JTT+F+R6
Cluster_101.fa.aln	0	ORY73307.1	Neocallimastix_californiae_G1	animal_endosymbiont	538	22	22	100	Eubacteriales	noTP	nucl	Abhydrolase_1			432	1389	1	0	861023	105	105	JTT+F+R6
Cluster_101.fa.aln	0	ORY20647.1	Neocallimastix_californiae_G1	animal_endosymbiont	538	22	22	100	Eubacteriales	SP	E.R.	Abhydrolase_1			311	868	1	0	221733	28	27	JTT+F+R6
Cluster_101.fa.aln	0	ORX85568.1	Neocallimastix_californiae_G1	animal_endosymbiont	538	22	22	100	Eubacteriales	SP	extr	Abhydrolase_1			320	281	0	0	12376	3	3	JTT+F+R6
Cluster_101.fa.aln	0	ORY27156.1	Neocallimastix_californiae_G1	animal_endosymbiont	538	22	22	100	Eubacteriales	SP	nucl				323	0	0	3	332433	33	31	JTT+F+R6
Cluster_101.fa.aln	0	ORY73020.1	Neocallimastix_californiae_G1	animal_endosymbiont	538	22	22	100	Eubacteriales	noTP	nucl	Abhydrolase_1			593	1484	1	0	858677	106	106	JTT+F+R6
Cluster_101.fa.aln	0	ORY58317.1	Neocallimastix_californiae_G1	animal_endosymbiont	538	22	22	100	Eubacteriales	noTP	nucl	Abhydrolase_1			346	1127	1	0	643854	75	75	JTT+F+R6
Cluster_101.fa.aln	0	ORY17021.1	Neocallimastix_californiae_G1	animal_endosymbiont	538	22	22	100	Eubacteriales	noTP	cyto	Abhydrolase_1			270	0	0	1	177130	24	24	JTT+F+R6
Cluster_101.fa.aln	0	ORY56001.1	Neocallimastix_californiae_G1	animal_endosymbiont	538	22	22	100	Eubacteriales	SP	E.R.	Abhydrolase_1			430	512	0	0	617088	81	79	JTT+F+R6
Cluster_101.fa.aln	0	ORY64641.1	Neocallimastix_californiae_G1	animal_endosymbiont	538	22	22	100	Eubacteriales	noTP	nucl	Abhydrolase_1			347	1527	1	0	700417	89	89	JTT+F+R6
Cluster_101.fa.aln	0	ORY78694.1	Neocallimastix_californiae_G1	animal_endosymbiont	538	22	22	100	Eubacteriales	noTP	nucl	Abhydrolase_1			268	0	0	0	1054228	144	142	JTT+F+R6
Cluster_101.fa.aln	0	ORX44878.1	Piromyces_finnis	animal_endosymbiont	538	22	22	100	Eubacteriales	noTP	nucl	Abhydrolase_1			548	1223	1	0	478762	97	94	JTT+F+R6
Cluster_101.fa.aln	0	ORX59113.1	Piromyces_finnis	animal_endosymbiont	538	22	22	100	Eubacteriales	SP	extr	Abhydrolase_1			287	0	2	2	1653768	326	315	JTT+F+R6
Cluster_101.fa.aln	0	ORX60745.1	Piromyces_finnis	animal_endosymbiont	538	22	22	100	Eubacteriales	noTP	nucl	Abhydrolase_1			271	1255	0	0	2625575	537	534	JTT+F+R6
Cluster_102.fa.aln	0	ORX80325.1	Anaeromyces_robustus_S4	animal_endosymbiont	299	1	1	100	Succinivibrio dextrinosolvens	noTP	nucl	AKAP7_NLS			253	1423	1	1	144448	27	27	LG+R6
Cluster_104.fa.aln	0	ORX80359.1	Anaeromyces_robustus_S4	animal_endosymbiont	124	1	1	100	Eubacteriales	noTP	mito	DUF998			195	923	5	0	144618	22	22	JTT+F+R4
Cluster_104.fa.aln	1	ORY87348.1	Neocallimastix_californiae_G1	animal_endosymbiont	124	1	1	99.6667	Eubacteriales	noTP	plas	DUF998			279	2186	6	0	1837611	217	211	JTT+F+R4
Cluster_109.fa.aln	0	ORX68880.1	Anaeromyces_robustus_S4	animal_endosymbiont	698	1	1	97	Bacteria	noTP	mito	ABC_membrane, ABC_tran	K14699	K14698,K14699	604	613	5	0	56283	12	12	LG+R10
Cluster_109.fa.aln	1	ORX53468.1	Anaeromyces_robustus_S4	animal_endosymbiont	698	3	3	98.3333	Bacteria	noTP	mito	ABC_membrane, ABC_tran	K14698	K14698,K14699	1139	623	8	2	13070	3	3	LG+R10
Cluster_109.fa.aln	1	ORX76036.1	Anaeromyces_robustus_S4	animal_endosymbiont	698	3	3	98.3333	Bacteria	noTP	plas	ABC_membrane, ABC_tran	K14698	K14698,K14699	1232	836	10	1	82281	8	8	LG+R10
Cluster_109.fa.aln	1	ORY64654.1	Neocallimastix_californiae_G1	animal_endosymbiont	698	3	3	98.3333	Bacteria	noTP	nucl			K14698,K14699	182	714	2	0	700417	89	89	LG+R10
Cluster_11.fa.aln	0	KXS16699.1	Gonapodya_prolifera_JEL478	litter_saprotroph	64	1	1	92.3333	Phytophthora kernoviae	noTP	cyto_nucl				158	0	0	0	470376	179	179	WAG+G4
Cluster_111.fa.aln	0	KXS19090.1	Gonapodya_prolifera_JEL478	litter_saprotroph	476	2	2	96	Actinomycetia	noTP	mito				219	959	0	3	808289	287	287	WAG+R6
Cluster_111.fa.aln	0	KXS19089.1	Gonapodya_prolifera_JEL478	litter_saprotroph	476	2	2	96	Actinomycetia	noTP	extr				324	556	0	3	808289	287	287	WAG+R6
Cluster_114.fa.aln	0	ORX76707.1	Anaeromyces_robustus_S4	animal_endosymbiont	423	1	1	91.6667	Clostridium saccharobutylicum DSM 13864	noTP	nucl	LRR_5		K13730	1146	183	0	6	91768	12	12	WAG+R8
Cluster_117.fa.aln	0	KXS09938.1	Gonapodya_prolifera_JEL478	litter_saprotroph	239	2	1	94	Streptomyces	SP	extr				405	296	1	6	156502	51	51	LG+F+R6
Cluster_12.fa.aln	0	ORY52956.1	Rhizoclosmatium_globosum_JEL800	litter_saprotroph	192	1	1	97	Saprolegniaceae	noTP	cyto	TPR_12	K19513	K06867,K02830,K19513	624	0	0	2	954752	462	462	WAG+F+R7
Cluster_12.fa.aln	1	ORY36506.1	Rhizoclosmatium_globosum_JEL800	litter_saprotroph	192	22	13	90	Saprolegniaceae	noTP	mito	TPR_10, TPR_12	K19513	K06867,K02830,K19513	529	0	0	0	283498	142	142	WAG+F+R7
Cluster_12.fa.aln	1	ORY29236.1	Rhizoclosmatium_globosum_JEL800	litter_saprotroph	192	22	13	90	Saprolegniaceae	mTP	mito	TPR_10, TPR_12	K19513	K06867,K02830,K19513	584	0	0	2	166348	94	83	WAG+F+R7
Cluster_12.fa.aln	1	ORY43997.1	Rhizoclosmatium_globosum_JEL800	litter_saprotroph	192	22	13	90	Saprolegniaceae	noTP	nucl	TPR_12	K19513	K06867,K02830,K19513	622	193	0	2	587774	325	286	WAG+F+R7
Cluster_12.fa.aln	1	ORY29231.1	Rhizoclosmatium_globosum_JEL800	litter_saprotroph	192	22	13	90	Saprolegniaceae	noTP	nucl	TPR_12	K19513	K06867,K02830,K19513	410	0	0	1	166348	94	83	WAG+F+R7
Cluster_12.fa.aln	1	ORY37208.1	Rhizoclosmatium_globosum_JEL800	litter_saprotroph	192	22	13	90	Saprolegniaceae	noTP	mito	TPR_12	K19513	K06867,K02830,K19513	638	235	0	2	292246	126	124	WAG+F+R7
Cluster_12.fa.aln	1	ORY27572.1	Rhizoclosmatium_globosum_JEL800	litter_saprotroph	192	22	13	90	Saprolegniaceae	noTP	cysk	TPR_12		K06867,K02830,K19513	357	728	0	0	147584	70	68	WAG+F+R7
Cluster_12.fa.aln	1	ORY34530.1	Rhizoclosmatium_globosum_JEL800	litter_saprotroph	192	22	13	90	Saprolegniaceae	noTP	mito	TPR_12	K19513	K06867,K02830,K19513	794	189	0	2	263565	23	21	WAG+F+R7
Cluster_12.fa.aln	1	ORY50598.1	Rhizoclosmatium_globosum_JEL800	litter_saprotroph	192	22	13	90	Saprolegniaceae	noTP	nucl	TPR_10, TPR_12	K19513	K06867,K02830,K19513	507	0	0	1	807206	403	401	WAG+F+R7
Cluster_12.fa.aln	1	ORY27051.1	Rhizoclosmatium_globosum_JEL800	litter_saprotroph	192	22	13	90	Saprolegniaceae	noTP	mito	TPR_10, TPR_12	K19513	K06867,K02830,K19513	645	481	0	4	144519	17	10	WAG+F+R7
Cluster_12.fa.aln	1	ORY35272.1	Rhizoclosmatium_globosum_JEL800	litter_saprotroph	192	22	13	90	Saprolegniaceae	noTP	nucl	TPR_10, TPR_12	K19513	K06867,K02830,K19513	832	168	0	5	270038	138	136	WAG+F+R7
Cluster_12.fa.aln	1	ORY31577.1	Rhizoclosmatium_globosum_JEL800	litter_saprotroph	192	22	13	90	Saprolegniaceae	noTP	nucl	TPR_12	K19513	K06867,K02830,K19513	709	465	0	3	198444	98	95	WAG+F+R7
Cluster_12.fa.aln	1	ORY44048.1	Rhizoclosmatium_globosum_JEL800	litter_saprotroph	192	22	13	90	Saprolegniaceae	noTP	cyto_mito	TPR_10, TPR_12	K19513	K06867,K02830,K19513	783	0	0	4	587774	325	286	WAG+F+R7
Cluster_12.fa.aln	1	ORY47635.1	Rhizoclosmatium_globosum_JEL800	litter_saprotroph	192	22	13	90	Saprolegniaceae	noTP	mito	TPR_12	K19513	K06867,K02830,K19513	534	281	0	4	653319	348	337	WAG+F+R7
Cluster_121.fa.aln	0	ORX87920.1	Anaeromyces_robustus_S4	animal_endosymbiont	380	3	3	97	Stygiella incarcerata	mTP	mito	Radical_SAM, BATS	K03150	K03150	539	519	0	1	439792	84	84	LG+F+R8
Cluster_121.fa.aln	0	ORY22735.1	Neocallimastix_californiae_G1	animal_endosymbiont	380	3	3	97	Stygiella incarcerata	mTP	mito	Radical_SAM, BATS	K03150	K03150	540	926	0	1	270336	44	44	LG+F+R8
Cluster_121.fa.aln	0	ORX56653.1	Piromyces_finnis	animal_endosymbiont	380	3	3	97	Stygiella incarcerata	mTP	nucl	Radical_SAM, BATS	K03150	K03150	540	1111	0	1	1247293	250	248	LG+F+R8
Cluster_124.fa.aln	0	ORY96365.1	Syncephalastrum_racemosum_NRRL_2496	soil_saprotroph	5	1	1	95	Heliothis virescens	noTP	cyto_nucl	CBM_14			132	4242	0	0	2374188	859	852	VT
Cluster_130.fa.aln	0	ORY37974.1	Rhizoclosmatium_globosum_JEL800	litter_saprotroph	262	1	1	97.3333	Actinomycetia	noTP	cyto	Methyltransf_25		K16868	206	0	0	1	334327	134	129	LG+R5
Cluster_135.fa.aln	0	EXX50972.1	Rhizophagus_irregularis_DAOM_197198w	arbuscular_mycorrhizal	4	1	1	98	Flavobacterium branchiophilum	noTP	nucl				80	0	0	1	66676	10	10	PMB+F
Cluster_136.fa.aln	0	ORX56506.1	Piromyces_finnis	animal_endosymbiont	64	1	1	99	Eubacteriales	noTP	plas	DUF998		K01358	217	1429	6	0	1247293	250	248	cpREV+G4
Cluster_136.fa.aln	1	ORX84288.1	Anaeromyces_robustus_S4	animal_endosymbiont	64	2	2	98.6667	Butyrivibrio proteoclasticus	noTP	plas	DUF998		K01358	260	1923	6	0	228371	40	39	cpREV+G4
Cluster_136.fa.aln	1	ORX84287.1	Anaeromyces_robustus_S4	animal_endosymbiont	64	2	2	98.6667	Butyrivibrio proteoclasticus	noTP	plas	DUF998		K01358	231	1515	6	0	228371	40	39	cpREV+G4
Cluster_136.fa.aln	2	ORY73155.1	Neocallimastix_californiae_G1	animal_endosymbiont	64	1	1	99	Treponema bryantii NK4A124	noTP	plas	DUF998		K01358	313	2013	6	0	858895	90	79	cpREV+G4
Cluster_139.fa.aln	0	PKC64718.1	Rhizophagus_irregularis_A1	arbuscular_mycorrhizal	218	44	12	99.6667	Selaginella moellendorffii	noTP	extr	Anemone_cytotox			177	0	0	4	41149	8	8	WAG+R5
Cluster_139.fa.aln	0	PKC66727.1	Rhizophagus_irregularis_A1	arbuscular_mycorrhizal	218	44	12	99.6667	Selaginella moellendorffii	noTP	cyto	Anemone_cytotox			191	0	0	1	96611	11	11	WAG+R5
Cluster_139.fa.aln	0	PKC64717.1	Rhizophagus_irregularis_A1	arbuscular_mycorrhizal	218	44	12	99.6667	Selaginella moellendorffii	noTP	cyto	Anemone_cytotox			177	0	0	3	41149	8	8	WAG+R5
Cluster_139.fa.aln	0	PKC64713.1	Rhizophagus_irregularis_A1	arbuscular_mycorrhizal	218	44	12	99.6667	Selaginella moellendorffii	noTP	cyto	Anemone_cytotox			184	0	0	2	41149	8	8	WAG+R5
Cluster_139.fa.aln	0	PKC64716.1	Rhizophagus_irregularis_A1	arbuscular_mycorrhizal	218	44	12	99.6667	Selaginella moellendorffii	noTP	mito	Anemone_cytotox			174	0	0	2	41149	8	8	WAG+R5
Cluster_139.fa.aln	0	POG80595.1	Rhizophagus_irregularis_DAOM_181602_DAOM_197198	arbuscular_mycorrhizal	218	44	12	99.6667	Selaginella moellendorffii	noTP	cyto	Anemone_cytotox			177	0	0	3	759725	171	171	WAG+R5
Cluster_139.fa.aln	0	POG80594.1	Rhizophagus_irregularis_DAOM_181602_DAOM_197198	arbuscular_mycorrhizal	218	44	12	99.6667	Selaginella moellendorffii	noTP	extr	Anemone_cytotox			177	0	0	4	759725	171	171	WAG+R5
Cluster_139.fa.aln	0	POG80603.1	Rhizophagus_irregularis_DAOM_181602_DAOM_197198	arbuscular_mycorrhizal	218	44	12	99.6667	Selaginella moellendorffii	noTP	cyto	Anemone_cytotox			184	0	0	2	759725	171	171	WAG+R5
Cluster_139.fa.aln	0	POG79227.1	Rhizophagus_irregularis_DAOM_181602_DAOM_197198	arbuscular_mycorrhizal	218	44	12	99.6667	Selaginella moellendorffii	noTP	cyto	Anemone_cytotox			182	989	0	2	650208	134	134	WAG+R5
Cluster_139.fa.aln	0	EXX50666.1	Rhizophagus_irregularis_DAOM_197198w	arbuscular_mycorrhizal	218	44	12	99.6667	Selaginella moellendorffii	noTP	mito	Anemone_cytotox			169	0	0	2	25081	6	6	WAG+R5
Cluster_139.fa.aln	0	EXX50671.1	Rhizophagus_irregularis_DAOM_197198w	arbuscular_mycorrhizal	218	44	12	99.6667	Selaginella moellendorffii	noTP	mito	Anemone_cytotox			174	0	0	2	25081	6	6	WAG+R5
Cluster_139.fa.aln	0	EXX68409.1	Rhizophagus_irregularis_DAOM_197198w	arbuscular_mycorrhizal	218	44	12	99.6667	Selaginella moellendorffii	noTP	cyto_nucl	Anemone_cytotox			185	811	0	1	28088	3	3	WAG+R5
Cluster_140.fa.aln	0	ORX63528.1	Anaeromyces_robustus_S4	animal_endosymbiont	23	1	1	98	Acetivibrio thermocellus	noTP	cyto_nucl				108	1574	0	0	22610	6	5	JTT+F+G4
Cluster_147.fa.aln	0	ORX78494.1	Anaeromyces_robustus_S4	animal_endosymbiont	82	3	3	99.6667	Bacteroidales	SP	extr				321	779	0	0	119790	27	27	LG+R5
Cluster_147.fa.aln	0	ORY57316.1	Neocallimastix_californiae_G1	animal_endosymbiont	82	3	3	99.6667	Bacteroidales	noTP	cyto				278	432	0	1	635269	76	74	LG+R5
Cluster_147.fa.aln	0	ORY83401.1	Neocallimastix_californiae_G1	animal_endosymbiont	82	3	3	99.6667	Bacteroidales	noTP	cyto				274	0	0	1	1264153	153	153	LG+R5
Cluster_15.fa.aln	0	ORX75554.1	Anaeromyces_robustus_S4	animal_endosymbiont	70	5	5	92.6667	Eubacteriales	noTP	E.R.	ABC2_membrane_3	K01421	K01421	713	1276	6	0	73470	16	16	LG+F+R4
Cluster_15.fa.aln	0	ORY86437.1	Neocallimastix_californiae_G1	animal_endosymbiont	70	5	5	92.6667	Eubacteriales	noTP	E.R.	ABC2_membrane_3	K01421	K01421	712	225	6	0	1449073	196	194	LG+F+R4
Cluster_15.fa.aln	0	ORY20582.1	Neocallimastix_californiae_G1	animal_endosymbiont	70	5	5	92.6667	Eubacteriales	SP	plas	ABC2_membrane_3	K01421	K01421	713	617	6	0	220141	18	17	LG+F+R4
Cluster_15.fa.aln	0	ORY86436.1	Neocallimastix_californiae_G1	animal_endosymbiont	70	5	5	92.6667	Eubacteriales	noTP	nucl	ABC2_membrane_3	K01421	K01421	680	0	5	0	1449073	196	194	LG+F+R4
Cluster_15.fa.aln	0	ORX51100.1	Piromyces_finnis	animal_endosymbiont	70	5	5	92.6667	Eubacteriales	noTP	E.R.	ABC2_membrane_3	K01421	K01421	708	137	6	0	857073	159	159	LG+F+R4
Cluster_151.fa.aln	0	OAQ28836.1	Mortierella_elongata_AG_77	soil_saprotroph	344	70	70	94	Burkholderiaceae	noTP	mito	Pentapeptide, WD40, NACHT		K16794,K16740,K17302,K14963,K10570,K14553,K17890,K11274,K03361,K11803,K14018,K03130,K14299,K24732,K24742,K14004,K14298,K19760,K11293,K24740	1264	214	0	0	447492	130	124	JTT+F+R10
Cluster_151.fa.aln	0	OAQ35034.1	Mortierella_elongata_AG_77	soil_saprotroph	344	70	70	94	Burkholderiaceae	noTP	nucl	NACHT		K16794,K16740,K17302,K14963,K10570,K14553,K17890,K11274,K03361,K11803,K14018,K03130,K14299,K24732,K24742,K14004,K14298,K19760,K11293,K24740	1082	416	0	0	1139711	337	336	JTT+F+R10
Cluster_151.fa.aln	0	OAQ26882.1	Mortierella_elongata_AG_77	soil_saprotroph	344	70	70	94	Burkholderiaceae	noTP	cyto	WD40		K16794,K16740,K17302,K14963,K10570,K14553,K17890,K11274,K03361,K11803,K14018,K03130,K14299,K24732,K24742,K14004,K14298,K19760,K11293,K24740	635	0	0	1	329169	85	83	JTT+F+R10
Cluster_151.fa.aln	0	OAQ23208.1	Mortierella_elongata_AG_77	soil_saprotroph	344	70	70	94	Burkholderiaceae	noTP	nucl	Pentapeptide, WD40		K16794,K16740,K17302,K14963,K10570,K14553,K17890,K11274,K03361,K11803,K14018,K03130,K14299,K24732,K24742,K14004,K14298,K19760,K11293,K24740	1345	238	0	3	92896	27	26	JTT+F+R10
Cluster_151.fa.aln	0	OAQ22741.1	Mortierella_elongata_AG_77	soil_saprotroph	344	70	70	94	Burkholderiaceae	noTP	cyto_nucl	WD40		K16794,K16740,K17302,K14963,K10570,K14553,K17890,K11274,K03361,K11803,K14018,K03130,K14299,K24732,K24742,K14004,K14298,K19760,K11293,K24740	650	0,02	0	0	62879	18	18	JTT+F+R10
Cluster_151.fa.aln	0	OAQ35070.1	Mortierella_elongata_AG_77	soil_saprotroph	344	70	70	94	Burkholderiaceae	noTP	cyto_nucl	NACHT		K16794,K16740,K17302,K14963,K10570,K14553,K17890,K11274,K03361,K11803,K14018,K03130,K14299,K24732,K24742,K14004,K14298,K19760,K11293,K24740	605	248	0	0	1139711	337	336	JTT+F+R10
Cluster_151.fa.aln	0	OAQ35421.1	Mortierella_elongata_AG_77	soil_saprotroph	344	70	70	94	Burkholderiaceae	noTP	nucl	Pentapeptide, WD40, NACHT		K16794,K16740,K17302,K14963,K10570,K14553,K17890,K11274,K03361,K11803,K14018,K03130,K14299,K24732,K24742,K14004,K14298,K19760,K11293,K24740	1276	282	0	0	1186482	345	343	JTT+F+R10
Cluster_151.fa.aln	0	OAQ28203.1	Mortierella_elongata_AG_77	soil_saprotroph	344	70	70	94	Burkholderiaceae	noTP	cyto	Pentapeptide, WD40		K16794,K16740,K17302,K14963,K10570,K14553,K17890,K11274,K03361,K11803,K14018,K03130,K14299,K24732,K24742,K14004,K14298,K19760,K11293,K24740	780	167	0	0	418046	108	108	JTT+F+R10
Cluster_151.fa.aln	0	OAQ35824.1	Mortierella_elongata_AG_77	soil_saprotroph	344	70	70	94	Burkholderiaceae	noTP	nucl	Pentapeptide, WD40		K16794,K16740,K17302,K14963,K10570,K14553,K17890,K11274,K03361,K11803,K14018,K03130,K14299,K24732,K24742,K14004,K14298,K19760,K11293,K24740	673	178	0	1	1195173	338	337	JTT+F+R10
Cluster_151.fa.aln	0	OAQ32671.1	Mortierella_elongata_AG_77	soil_saprotroph	344	70	70	94	Burkholderiaceae	noTP	nucl	Pentapeptide, WD40, NACHT		K16794,K16740,K17302,K14963,K10570,K14553,K17890,K11274,K03361,K11803,K14018,K03130,K14299,K24732,K24742,K14004,K14298,K19760,K11293,K24740	1608	1256	0	3	829768	237	237	JTT+F+R10
Cluster_151.fa.aln	0	OAQ25337.1	Mortierella_elongata_AG_77	soil_saprotroph	344	70	70	94	Burkholderiaceae	noTP	nucl	Pentapeptide, WD40, NACHT		K16794,K16740,K17302,K14963,K10570,K14553,K17890,K11274,K03361,K11803,K14018,K03130,K14299,K24732,K24742,K14004,K14298,K19760,K11293,K24740	1217	427	0	2	251534	74	74	JTT+F+R10
Cluster_151.fa.aln	0	OAQ24665.1	Mortierella_elongata_AG_77	soil_saprotroph	344	70	70	94	Burkholderiaceae	noTP	cyto	Pentapeptide, WD40		K16794,K16740,K17302,K14963,K10570,K14553,K17890,K11274,K03361,K11803,K14018,K03130,K14299,K24732,K24742,K14004,K14298,K19760,K11293,K24740	692	0	0	0	190405	53	51	JTT+F+R10
Cluster_151.fa.aln	0	OAQ28202.1	Mortierella_elongata_AG_77	soil_saprotroph	344	70	70	94	Burkholderiaceae	noTP	plas	Pentapeptide, WD40, NACHT		K16794,K16740,K17302,K14963,K10570,K14553,K17890,K11274,K03361,K11803,K14018,K03130,K14299,K24732,K24742,K14004,K14298,K19760,K11293,K24740	1782	314	0	0	418046	108	108	JTT+F+R10
Cluster_151.fa.aln	0	OAQ32640.1	Mortierella_elongata_AG_77	soil_saprotroph	344	70	70	94	Burkholderiaceae	noTP	nucl	Pentapeptide, WD40, NACHT		K16794,K16740,K17302,K14963,K10570,K14553,K17890,K11274,K03361,K11803,K14018,K03130,K14299,K24732,K24742,K14004,K14298,K19760,K11293,K24740	1253	391	0	0	829768	237	237	JTT+F+R10
Cluster_151.fa.aln	0	OAQ35346.1	Mortierella_elongata_AG_77	soil_saprotroph	344	70	70	94	Burkholderiaceae	noTP	nucl			K16794,K16740,K17302,K14963,K10570,K14553,K17890,K11274,K03361,K11803,K14018,K03130,K14299,K24732,K24742,K14004,K14298,K19760,K11293,K24740	1546	492	0	0	1186482	345	343	JTT+F+R10
Cluster_151.fa.aln	0	OAQ31873.1	Mortierella_elongata_AG_77	soil_saprotroph	344	70	70	94	Burkholderiaceae	noTP	nucl	NACHT		K16794,K16740,K17302,K14963,K10570,K14553,K17890,K11274,K03361,K11803,K14018,K03130,K14299,K24732,K24742,K14004,K14298,K19760,K11293,K24740	765	157	0	0	742714	225	223	JTT+F+R10
Cluster_151.fa.aln	0	OAQ24233.1	Mortierella_elongata_AG_77	soil_saprotroph	344	70	70	94	Burkholderiaceae	noTP	cyto_nucl	Pentapeptide, WD40, NACHT		K16794,K16740,K17302,K14963,K10570,K14553,K17890,K11274,K03361,K11803,K14018,K03130,K14299,K24732,K24742,K14004,K14298,K19760,K11293,K24740	1355	59	0	0	155196	48	48	JTT+F+R10
Cluster_151.fa.aln	0	OAQ35791.1	Mortierella_elongata_AG_77	soil_saprotroph	344	70	70	94	Burkholderiaceae	noTP	cyto	WD40		K16794,K16740,K17302,K14963,K10570,K14553,K17890,K11274,K03361,K11803,K14018,K03130,K14299,K24732,K24742,K14004,K14298,K19760,K11293,K24740	707	835	0	0	1195173	338	337	JTT+F+R10
Cluster_151.fa.aln	0	OAQ24648.1	Mortierella_elongata_AG_77	soil_saprotroph	344	70	70	94	Burkholderiaceae	noTP	extr	Pentapeptide, WD40		K16794,K16740,K17302,K14963,K10570,K14553,K17890,K11274,K03361,K11803,K14018,K03130,K14299,K24732,K24742,K14004,K14298,K19760,K11293,K24740	959	302	0	0	190405	53	51	JTT+F+R10
Cluster_151.fa.aln	0	OAQ32542.1	Mortierella_elongata_AG_77	soil_saprotroph	344	70	70	94	Burkholderiaceae	noTP	cyto	WD40		K16794,K16740,K17302,K14963,K10570,K14553,K17890,K11274,K03361,K11803,K14018,K03130,K14299,K24732,K24742,K14004,K14298,K19760,K11293,K24740	623	289	0	1	829768	237	237	JTT+F+R10
Cluster_151.fa.aln	0	OAQ24077.1	Mortierella_elongata_AG_77	soil_saprotroph	344	70	70	94	Burkholderiaceae	noTP	extr	WD40		K16794,K16740,K17302,K14963,K10570,K14553,K17890,K11274,K03361,K11803,K14018,K03130,K14299,K24732,K24742,K14004,K14298,K19760,K11293,K24740	608	197	0	1	148676	46	46	JTT+F+R10
Cluster_151.fa.aln	0	OAQ23433.1	Mortierella_elongata_AG_77	soil_saprotroph	344	70	70	94	Burkholderiaceae	noTP	cyto	WD40		K16794,K16740,K17302,K14963,K10570,K14553,K17890,K11274,K03361,K11803,K14018,K03130,K14299,K24732,K24742,K14004,K14298,K19760,K11293,K24740	648	0	0	0	104658	37	33	JTT+F+R10
Cluster_151.fa.aln	0	OAQ24028.1	Mortierella_elongata_AG_77	soil_saprotroph	344	70	70	94	Burkholderiaceae	noTP	nucl	Pentapeptide, WD40, NACHT		K16794,K16740,K17302,K14963,K10570,K14553,K17890,K11274,K03361,K11803,K14018,K03130,K14299,K24732,K24742,K14004,K14298,K19760,K11293,K24740	1780	292	0	0	146256	42	42	JTT+F+R10
Cluster_151.fa.aln	0	OAQ31114.1	Mortierella_elongata_AG_77	soil_saprotroph	344	70	70	94	Burkholderiaceae	noTP	cyto	Pentapeptide, WD40		K16794,K16740,K17302,K14963,K10570,K14553,K17890,K11274,K03361,K11803,K14018,K03130,K14299,K24732,K24742,K14004,K14298,K19760,K11293,K24740	1704	17	0	0	633206	194	193	JTT+F+R10
Cluster_151.fa.aln	0	OAQ24653.1	Mortierella_elongata_AG_77	soil_saprotroph	344	70	70	94	Burkholderiaceae	noTP	cyto_nucl	Pentapeptide, WD40, NACHT	K19760	K16794,K16740,K17302,K14963,K10570,K14553,K17890,K11274,K03361,K11803,K14018,K03130,K14299,K24732,K24742,K14004,K14298,K19760,K11293,K24740	1753	371	0	2	190405	53	51	JTT+F+R10
Cluster_151.fa.aln	0	OAQ23141.1	Mortierella_elongata_AG_77	soil_saprotroph	344	70	70	94	Burkholderiaceae	noTP	nucl	WD40, NACHT		K16794,K16740,K17302,K14963,K10570,K14553,K17890,K11274,K03361,K11803,K14018,K03130,K14299,K24732,K24742,K14004,K14298,K19760,K11293,K24740	1377	87	0	0	92261	35	34	JTT+F+R10
Cluster_151.fa.aln	0	OAQ35077.1	Mortierella_elongata_AG_77	soil_saprotroph	344	70	70	94	Burkholderiaceae	noTP	nucl	NACHT		K16794,K16740,K17302,K14963,K10570,K14553,K17890,K11274,K03361,K11803,K14018,K03130,K14299,K24732,K24742,K14004,K14298,K19760,K11293,K24740	984	488	0	1	1139711	337	336	JTT+F+R10
Cluster_151.fa.aln	0	OAQ25253.1	Mortierella_elongata_AG_77	soil_saprotroph	344	70	70	94	Burkholderiaceae	noTP	nucl	Pentapeptide		K16794,K16740,K17302,K14963,K10570,K14553,K17890,K11274,K03361,K11803,K14018,K03130,K14299,K24732,K24742,K14004,K14298,K19760,K11293,K24740	1190	37	0	2	249602	75	75	JTT+F+R10
Cluster_151.fa.aln	0	OAQ30231.1	Mortierella_elongata_AG_77	soil_saprotroph	344	70	70	94	Burkholderiaceae	noTP	cyto	Pentapeptide, WD40, NACHT		K16794,K16740,K17302,K14963,K10570,K14553,K17890,K11274,K03361,K11803,K14018,K03130,K14299,K24732,K24742,K14004,K14298,K19760,K11293,K24740	1161	258	0	0	565752	183	178	JTT+F+R10
Cluster_151.fa.aln	0	OAQ25338.1	Mortierella_elongata_AG_77	soil_saprotroph	344	70	70	94	Burkholderiaceae	noTP	nucl	Pentapeptide, WD40, NACHT		K16794,K16740,K17302,K14963,K10570,K14553,K17890,K11274,K03361,K11803,K14018,K03130,K14299,K24732,K24742,K14004,K14298,K19760,K11293,K24740	1250	36	0	4	251534	74	74	JTT+F+R10
Cluster_151.fa.aln	0	OAQ26215.1	Mortierella_elongata_AG_77	soil_saprotroph	344	70	70	94	Burkholderiaceae	noTP	mito	Pentapeptide, WD40, NACHT		K16794,K16740,K17302,K14963,K10570,K14553,K17890,K11274,K03361,K11803,K14018,K03130,K14299,K24732,K24742,K14004,K14298,K19760,K11293,K24740	1842	624	0	0	308322	97	92	JTT+F+R10
Cluster_151.fa.aln	0	OAQ35014.1	Mortierella_elongata_AG_77	soil_saprotroph	344	70	70	94	Burkholderiaceae	noTP	nucl	NACHT		K16794,K16740,K17302,K14963,K10570,K14553,K17890,K11274,K03361,K11803,K14018,K03130,K14299,K24732,K24742,K14004,K14298,K19760,K11293,K24740	823	255	0	2	1139711	337	336	JTT+F+R10
Cluster_151.fa.aln	0	OAQ28208.1	Mortierella_elongata_AG_77	soil_saprotroph	344	70	70	94	Burkholderiaceae	noTP	nucl	Pentapeptide, WD40, NACHT		K16794,K16740,K17302,K14963,K10570,K14553,K17890,K11274,K03361,K11803,K14018,K03130,K14299,K24732,K24742,K14004,K14298,K19760,K11293,K24740	1227	277	0	2	418046	108	108	JTT+F+R10
Cluster_151.fa.aln	0	OAQ35917.1	Mortierella_elongata_AG_77	soil_saprotroph	344	70	70	94	Burkholderiaceae	noTP	nucl	Pentapeptide, WD40, NACHT		K16794,K16740,K17302,K14963,K10570,K14553,K17890,K11274,K03361,K11803,K14018,K03130,K14299,K24732,K24742,K14004,K14298,K19760,K11293,K24740	1268	339	0	4	1195173	338	337	JTT+F+R10
Cluster_151.fa.aln	0	OAQ23541.1	Mortierella_elongata_AG_77	soil_saprotroph	344	70	70	94	Burkholderiaceae	noTP	cyto_nucl	Pentapeptide, WD40, NACHT		K16794,K16740,K17302,K14963,K10570,K14553,K17890,K11274,K03361,K11803,K14018,K03130,K14299,K24732,K24742,K14004,K14298,K19760,K11293,K24740	1314	304	0	0	107545	36	35	JTT+F+R10
Cluster_151.fa.aln	0	OAQ31052.1	Mortierella_elongata_AG_77	soil_saprotroph	344	70	70	94	Burkholderiaceae	noTP	cyto_nucl	Pentapeptide, WD40		K16794,K16740,K17302,K14963,K10570,K14553,K17890,K11274,K03361,K11803,K14018,K03130,K14299,K24732,K24742,K14004,K14298,K19760,K11293,K24740	1706	264	0	0	633206	194	193	JTT+F+R10
Cluster_151.fa.aln	0	OAQ26180.1	Mortierella_elongata_AG_77	soil_saprotroph	344	70	70	94	Burkholderiaceae	noTP	nucl	Pentapeptide, WD40		K16794,K16740,K17302,K14963,K10570,K14553,K17890,K11274,K03361,K11803,K14018,K03130,K14299,K24732,K24742,K14004,K14298,K19760,K11293,K24740	1739	391	0	1	306273	86	86	JTT+F+R10
Cluster_151.fa.aln	0	OAQ28571.1	Mortierella_elongata_AG_77	soil_saprotroph	344	70	70	94	Burkholderiaceae	noTP	nucl	Pentapeptide, WD40, NACHT		K16794,K16740,K17302,K14963,K10570,K14553,K17890,K11274,K03361,K11803,K14018,K03130,K14299,K24732,K24742,K14004,K14298,K19760,K11293,K24740	1260	0	0	0	440134	143	140	JTT+F+R10
Cluster_151.fa.aln	0	OAQ24243.1	Mortierella_elongata_AG_77	soil_saprotroph	344	70	70	94	Burkholderiaceae	noTP	extr	WD40		K16794,K16740,K17302,K14963,K10570,K14553,K17890,K11274,K03361,K11803,K14018,K03130,K14299,K24732,K24742,K14004,K14298,K19760,K11293,K24740	869	0	0	6	155196	48	48	JTT+F+R10
Cluster_151.fa.aln	0	OAQ24014.1	Mortierella_elongata_AG_77	soil_saprotroph	344	70	70	94	Burkholderiaceae	noTP	cyto_nucl	Pentapeptide, WD40, NACHT		K16794,K16740,K17302,K14963,K10570,K14553,K17890,K11274,K03361,K11803,K14018,K03130,K14299,K24732,K24742,K14004,K14298,K19760,K11293,K24740	1723	11	0	0	146256	42	42	JTT+F+R10
Cluster_151.fa.aln	0	OAQ25865.1	Mortierella_elongata_AG_77	soil_saprotroph	344	70	70	94	Burkholderiaceae	noTP	cyto	Pentapeptide, WD40, NACHT		K16794,K16740,K17302,K14963,K10570,K14553,K17890,K11274,K03361,K11803,K14018,K03130,K14299,K24732,K24742,K14004,K14298,K19760,K11293,K24740	1179	339	0	0	281885	73	73	JTT+F+R10
Cluster_151.fa.aln	0	OAQ28218.1	Mortierella_elongata_AG_77	soil_saprotroph	344	70	70	94	Burkholderiaceae	noTP	nucl	Pentapeptide, WD40, NACHT		K16794,K16740,K17302,K14963,K10570,K14553,K17890,K11274,K03361,K11803,K14018,K03130,K14299,K24732,K24742,K14004,K14298,K19760,K11293,K24740	1311	343	0	3	418046	108	108	JTT+F+R10
Cluster_151.fa.aln	0	OAQ32677.1	Mortierella_elongata_AG_77	soil_saprotroph	344	70	70	94	Burkholderiaceae	noTP	mito	Pentapeptide, WD40, NACHT		K16794,K16740,K17302,K14963,K10570,K14553,K17890,K11274,K03361,K11803,K14018,K03130,K14299,K24732,K24742,K14004,K14298,K19760,K11293,K24740	1255	303	0	0	829768	237	237	JTT+F+R10
Cluster_151.fa.aln	0	OAQ29254.1	Mortierella_elongata_AG_77	soil_saprotroph	344	70	70	94	Burkholderiaceae	noTP	cyto_nucl	Pentapeptide, WD40		K16794,K16740,K17302,K14963,K10570,K14553,K17890,K11274,K03361,K11803,K14018,K03130,K14299,K24732,K24742,K14004,K14298,K19760,K11293,K24740	733	286	0	0	513276	146	140	JTT+F+R10
Cluster_151.fa.aln	0	OAQ31265.1	Mortierella_elongata_AG_77	soil_saprotroph	344	70	70	94	Burkholderiaceae	noTP	nucl	Pentapeptide, WD40, NACHT		K16794,K16740,K17302,K14963,K10570,K14553,K17890,K11274,K03361,K11803,K14018,K03130,K14299,K24732,K24742,K14004,K14298,K19760,K11293,K24740	1673	305	0	0	669547	205	204	JTT+F+R10
Cluster_151.fa.aln	0	OAQ28219.1	Mortierella_elongata_AG_77	soil_saprotroph	344	70	70	94	Burkholderiaceae	noTP	cyto	Pentapeptide, WD40, NACHT		K16794,K16740,K17302,K14963,K10570,K14553,K17890,K11274,K03361,K11803,K14018,K03130,K14299,K24732,K24742,K14004,K14298,K19760,K11293,K24740	1823	428	0	2	418046	108	108	JTT+F+R10
Cluster_151.fa.aln	0	OAQ35397.1	Mortierella_elongata_AG_77	soil_saprotroph	344	70	70	94	Burkholderiaceae	noTP	cyto	Pentapeptide, WD40		K16794,K16740,K17302,K14963,K10570,K14553,K17890,K11274,K03361,K11803,K14018,K03130,K14299,K24732,K24742,K14004,K14298,K19760,K11293,K24740	824	121	0	0	1186482	345	343	JTT+F+R10
Cluster_151.fa.aln	0	OAQ25866.1	Mortierella_elongata_AG_77	soil_saprotroph	344	70	70	94	Burkholderiaceae	noTP	nucl	Pentapeptide, WD40, NACHT		K16794,K16740,K17302,K14963,K10570,K14553,K17890,K11274,K03361,K11803,K14018,K03130,K14299,K24732,K24742,K14004,K14298,K19760,K11293,K24740	1279	328	0	0	281885	73	73	JTT+F+R10
Cluster_151.fa.aln	0	OAQ35944.1	Mortierella_elongata_AG_77	soil_saprotroph	344	70	70	94	Burkholderiaceae	noTP	cyto_nucl	Pentapeptide, WD40, NACHT		K16794,K16740,K17302,K14963,K10570,K14553,K17890,K11274,K03361,K11803,K14018,K03130,K14299,K24732,K24742,K14004,K14298,K19760,K11293,K24740	1766	453	0	0	1195173	338	337	JTT+F+R10
Cluster_151.fa.aln	0	OAQ31684.1	Mortierella_elongata_AG_77	soil_saprotroph	344	70	70	94	Burkholderiaceae	noTP	nucl			K16794,K16740,K17302,K14963,K10570,K14553,K17890,K11274,K03361,K11803,K14018,K03130,K14299,K24732,K24742,K14004,K14298,K19760,K11293,K24740	1296	795	0	1	728649	210	203	JTT+F+R10
Cluster_151.fa.aln	0	OAQ29311.1	Mortierella_elongata_AG_77	soil_saprotroph	344	70	70	94	Burkholderiaceae	noTP	mito	Pentapeptide, WD40		K16794,K16740,K17302,K14963,K10570,K14553,K17890,K11274,K03361,K11803,K14018,K03130,K14299,K24732,K24742,K14004,K14298,K19760,K11293,K24740	906	662	0	0	513276	146	140	JTT+F+R10
Cluster_151.fa.aln	0	OAQ24646.1	Mortierella_elongata_AG_77	soil_saprotroph	344	70	70	94	Burkholderiaceae	noTP	cyto	WD40		K16794,K16740,K17302,K14963,K10570,K14553,K17890,K11274,K03361,K11803,K14018,K03130,K14299,K24732,K24742,K14004,K14298,K19760,K11293,K24740	651	123	0	0	190405	53	51	JTT+F+R10
Cluster_151.fa.aln	0	OAQ29906.1	Mortierella_elongata_AG_77	soil_saprotroph	344	70	70	94	Burkholderiaceae	noTP	cyto	WD40		K16794,K16740,K17302,K14963,K10570,K14553,K17890,K11274,K03361,K11803,K14018,K03130,K14299,K24732,K24742,K14004,K14298,K19760,K11293,K24740	654	199	0	0	537047	151	151	JTT+F+R10
Cluster_151.fa.aln	0	OAQ23322.1	Mortierella_elongata_AG_77	soil_saprotroph	344	70	70	94	Burkholderiaceae	noTP	nucl	WD40, NACHT		K16794,K16740,K17302,K14963,K10570,K14553,K17890,K11274,K03361,K11803,K14018,K03130,K14299,K24732,K24742,K14004,K14298,K19760,K11293,K24740	1854	475	0	1	98381	36	36	JTT+F+R10
Cluster_151.fa.aln	0	OAQ24954.1	Mortierella_elongata_AG_77	soil_saprotroph	344	70	70	94	Burkholderiaceae	noTP	plas	Pentapeptide, WD40, NACHT		K16794,K16740,K17302,K14963,K10570,K14553,K17890,K11274,K03361,K11803,K14018,K03130,K14299,K24732,K24742,K14004,K14298,K19760,K11293,K24740	1837	267	0	0	216637	65	64	JTT+F+R10
Cluster_151.fa.aln	0	OAQ24684.1	Mortierella_elongata_AG_77	soil_saprotroph	344	70	70	94	Burkholderiaceae	noTP	mito	Pentapeptide, WD40		K16794,K16740,K17302,K14963,K10570,K14553,K17890,K11274,K03361,K11803,K14018,K03130,K14299,K24732,K24742,K14004,K14298,K19760,K11293,K24740	1787	56	0	0	195286	60	58	JTT+F+R10
Cluster_151.fa.aln	0	OAQ27426.1	Mortierella_elongata_AG_77	soil_saprotroph	344	70	70	94	Burkholderiaceae	noTP	cyto	Pentapeptide, WD40, NACHT		K16794,K16740,K17302,K14963,K10570,K14553,K17890,K11274,K03361,K11803,K14018,K03130,K14299,K24732,K24742,K14004,K14298,K19760,K11293,K24740	1288	644	0	0	374040	110	110	JTT+F+R10
Cluster_151.fa.aln	0	OAQ28572.1	Mortierella_elongata_AG_77	soil_saprotroph	344	70	70	94	Burkholderiaceae	noTP	nucl	Pentapeptide, WD40, NACHT		K16794,K16740,K17302,K14963,K10570,K14553,K17890,K11274,K03361,K11803,K14018,K03130,K14299,K24732,K24742,K14004,K14298,K19760,K11293,K24740	1289	473	0	0	440134	143	140	JTT+F+R10
Cluster_151.fa.aln	0	OAQ35806.1	Mortierella_elongata_AG_77	soil_saprotroph	344	70	70	94	Burkholderiaceae	noTP	cyto	Pentapeptide, WD40		K16794,K16740,K17302,K14963,K10570,K14553,K17890,K11274,K03361,K11803,K14018,K03130,K14299,K24732,K24742,K14004,K14298,K19760,K11293,K24740	869	886	0	0	1195173	338	337	JTT+F+R10
Cluster_151.fa.aln	0	OAQ22447.1	Mortierella_elongata_AG_77	soil_saprotroph	344	70	70	94	Burkholderiaceae	noTP	cyto	Pentapeptide, WD40, NACHT		K16794,K16740,K17302,K14963,K10570,K14553,K17890,K11274,K03361,K11803,K14018,K03130,K14299,K24732,K24742,K14004,K14298,K19760,K11293,K24740	1401	421	0	0	35933	11	11	JTT+F+R10
Cluster_151.fa.aln	0	OAQ28206.1	Mortierella_elongata_AG_77	soil_saprotroph	344	70	70	94	Burkholderiaceae	noTP	nucl	Pentapeptide		K16794,K16740,K17302,K14963,K10570,K14553,K17890,K11274,K03361,K11803,K14018,K03130,K14299,K24732,K24742,K14004,K14298,K19760,K11293,K24740	1195	234	0	1	418046	108	108	JTT+F+R10
Cluster_151.fa.aln	0	OAQ31226.1	Mortierella_elongata_AG_77	soil_saprotroph	344	70	70	94	Burkholderiaceae	noTP	nucl	Pentapeptide, WD40, NACHT		K16794,K16740,K17302,K14963,K10570,K14553,K17890,K11274,K03361,K11803,K14018,K03130,K14299,K24732,K24742,K14004,K14298,K19760,K11293,K24740	1599	125	0	1	633206	194	193	JTT+F+R10
Cluster_151.fa.aln	0	OAQ32666.1	Mortierella_elongata_AG_77	soil_saprotroph	344	70	70	94	Burkholderiaceae	noTP	mito	Pentapeptide, WD40, NACHT		K16794,K16740,K17302,K14963,K10570,K14553,K17890,K11274,K03361,K11803,K14018,K03130,K14299,K24732,K24742,K14004,K14298,K19760,K11293,K24740	1242	298	0	0	829768	237	237	JTT+F+R10
Cluster_151.fa.aln	0	OAQ24245.1	Mortierella_elongata_AG_77	soil_saprotroph	344	70	70	94	Burkholderiaceae	noTP	mito	WD40, NACHT		K16794,K16740,K17302,K14963,K10570,K14553,K17890,K11274,K03361,K11803,K14018,K03130,K14299,K24732,K24742,K14004,K14298,K19760,K11293,K24740	1860	516	0	5	155196	48	48	JTT+F+R10
Cluster_151.fa.aln	0	OAQ35329.1	Mortierella_elongata_AG_77	soil_saprotroph	344	70	70	94	Burkholderiaceae	noTP	extr	WD40		K16794,K16740,K17302,K14963,K10570,K14553,K17890,K11274,K03361,K11803,K14018,K03130,K14299,K24732,K24742,K14004,K14298,K19760,K11293,K24740	648	201	0	0	1186482	345	343	JTT+F+R10
Cluster_151.fa.aln	0	OAQ27423.1	Mortierella_elongata_AG_77	soil_saprotroph	344	70	70	94	Burkholderiaceae	noTP	cyto	Pentapeptide, WD40, NACHT		K16794,K16740,K17302,K14963,K10570,K14553,K17890,K11274,K03361,K11803,K14018,K03130,K14299,K24732,K24742,K14004,K14298,K19760,K11293,K24740	1280	422	0	0	374040	110	110	JTT+F+R10
Cluster_151.fa.aln	0	OAQ33189.1	Mortierella_elongata_AG_77	soil_saprotroph	344	70	70	94	Burkholderiaceae	noTP	nucl	Pentapeptide, WD40, NACHT		K16794,K16740,K17302,K14963,K10570,K14553,K17890,K11274,K03361,K11803,K14018,K03130,K14299,K24732,K24742,K14004,K14298,K19760,K11293,K24740	1772	344	0	1	873495	270	260	JTT+F+R10
Cluster_151.fa.aln	0	OAQ35404.1	Mortierella_elongata_AG_77	soil_saprotroph	344	70	70	94	Burkholderiaceae	noTP	nucl	WD40, NACHT		K16794,K16740,K17302,K14963,K10570,K14553,K17890,K11274,K03361,K11803,K14018,K03130,K14299,K24732,K24742,K14004,K14298,K19760,K11293,K24740	1294	355	0	1	1186482	345	343	JTT+F+R10
Cluster_151.fa.aln	0	KFH66451.1	Mortierella_verticillata_NRRL_6337	soil_saprotroph	344	70	70	94	Burkholderiaceae	noTP	extr	Pentapeptide, WD40, NACHT		K16794,K16740,K17302,K14963,K10570,K14553,K17890,K11274,K03361,K11803,K14018,K03130,K14299,K24732,K24742,K14004,K14298,K19760,K11293,K24740	1719	407	0	0	2783072	893	881	JTT+F+R10
Cluster_151.fa.aln	0	KFH70876.1	Mortierella_verticillata_NRRL_6337	soil_saprotroph	344	70	70	94	Burkholderiaceae	noTP	extr	Pentapeptide, WD40		K16794,K16740,K17302,K14963,K10570,K14553,K17890,K11274,K03361,K11803,K14018,K03130,K14299,K24732,K24742,K14004,K14298,K19760,K11293,K24740	975	0	0	2	3355226	991	971	JTT+F+R10
Cluster_155.fa.aln	0	ORX64537.1	Anaeromyces_robustus_S4	animal_endosymbiont	131	2	2	100	Treponema	noTP	cyto	Acetyltransf_1		K18815	128	0	0	0	38708	6	6	LG+R5
Cluster_155.fa.aln	0	ORY27223.1	Neocallimastix_californiae_G1	animal_endosymbiont	131	2	2	100	Treponema	noTP	cyto	Acetyltransf_1		K18815	166	0	0	0	335843	35	33	LG+R5
Cluster_156.fa.aln	0	ORX65887.1	Anaeromyces_robustus_S4	animal_endosymbiont	51	2	2	96.6667	Treponema pedis	noTP	cyto				258	581	0	0	50055	12	12	LG+G4
Cluster_156.fa.aln	0	ORY16329.1	Neocallimastix_californiae_G1	animal_endosymbiont	51	2	2	96.6667	Treponema pedis	noTP	cyto				239	0	0	1	170106	26	26	LG+G4
Cluster_164.fa.aln	0	ORX93337.1	Basidiobolus_meristosporus_CBS_931_73	unspecified_saprotroph	161	1	1	99.3333	Bacteria	noTP	cyto	Acetyltransf_3		K03790	155	0	0	0	119623	19	19	LG+G4
Cluster_165.fa.aln	0	KXS11929.1	Gonapodya_prolifera_JEL478	litter_saprotroph	226	1	1	97.6667	Actinomycetia	noTP	extr	DUF1349	K09702	K09702	218	596	0	0	279229	97	96	LG+F+G4
Cluster_17.fa.aln	0	ORY07425.1	Neocallimastix_californiae_G1	animal_endosymbiont	146	1	1	99.6667	Eubacterium uniforme	noTP	plas	MFS_1			382	288	10	0	94588	12	12	LG+F+R5
Cluster_170.fa.aln	0	ORX78272.1	Anaeromyces_robustus_S4	animal_endosymbiont	192	1	1	100	Pseudobutyrivibrio xylanivorans DSM 14809	noTP	nucl				154	0	0	1	117114	24	24	LG+R6
Cluster_171.fa.aln	0	ORX45939.1	Piromyces_finnis	animal_endosymbiont	150	1	1	97.3333	Firmicutes	noTP	nucl	Acetyltransf_7			212	0	0	0	541120	106	105	JTT+F+G4
Cluster_178.fa.aln	0	POG66506.1	Rhizophagus_irregularis_DAOM_181602_DAOM_197198	arbuscular_mycorrhizal	234	18	3	93.6667	Eumetazoa	noTP	cyto				238	0	0	6	248290	51	51	WAG+R5
Cluster_178.fa.aln	0	EXX59915.1	Rhizophagus_irregularis_DAOM_197198w	arbuscular_mycorrhizal	234	18	3	93.6667	Eumetazoa	noTP	cysk	ubiquitin			269	706	0	7	35442	10	11	WAG+R5
Cluster_178.fa.aln	0	EXX59914.1	Rhizophagus_irregularis_DAOM_197198w	arbuscular_mycorrhizal	234	18	3	93.6667	Eumetazoa	noTP	cysk	ubiquitin			337	564	0	8	35442	10	11	WAG+R5
Cluster_179.fa.aln	0	KXS17603.1	Gonapodya_prolifera_JEL478	litter_saprotroph	51	1	1	95.6667	Proteobacteria	noTP	cyto	Acetyltransf_1		K03830	95	0	0	1	514928	198	198	JTTDCMut+R2
Cluster_181.fa.aln	0	ORX78539.1	Anaeromyces_robustus_S4	animal_endosymbiont	220	1	1	100	Faecalicatena orotica	noTP	cyto	Acetyltransf_10		K03830,K03827	152	0	0	0	120397	26	26	LG+F+R5
Cluster_183.fa.aln	0	OAQ29846.1	Mortierella_elongata_AG_77	soil_saprotroph	241	1	1	99.6667	Mycetohabitans	noTP	cyto				109	0	0	2	537047	151	151	LG+F+R6
Cluster_185.fa.aln	0	ORX79802.1	Anaeromyces_robustus_S4	animal_endosymbiont	510	12	12	100	Candidatus Phycorickettsia trachydisci	noTP	cyto	Band_7			324	1173	0	1	138925	29	29	LG+R8
Cluster_185.fa.aln	0	ORX87652.1	Anaeromyces_robustus_S4	animal_endosymbiont	510	12	12	100	Candidatus Phycorickettsia trachydisci	noTP	cyto	Band_7			287	0	0	0	430182	82	82	LG+R8
Cluster_185.fa.aln	0	ORX79803.1	Anaeromyces_robustus_S4	animal_endosymbiont	510	12	12	100	Candidatus Phycorickettsia trachydisci	noTP	cyto	Band_7			283	0	0	0	138925	29	29	LG+R8
Cluster_185.fa.aln	0	ORY21054.1	Neocallimastix_californiae_G1	animal_endosymbiont	510	12	12	100	Candidatus Phycorickettsia trachydisci	noTP	cyto	Band_7			281	0	0	0	236009	28	28	LG+R8
Cluster_185.fa.aln	0	ORY21058.1	Neocallimastix_californiae_G1	animal_endosymbiont	510	12	12	100	Candidatus Phycorickettsia trachydisci	noTP	cyto	Band_7			282	0	0	0	236009	28	28	LG+R8
Cluster_185.fa.aln	0	ORY54353.1	Neocallimastix_californiae_G1	animal_endosymbiont	510	12	12	100	Candidatus Phycorickettsia trachydisci	noTP	cyto	Band_7			286	0	0	0	587876	74	73	LG+R8
Cluster_185.fa.aln	0	ORY43551.1	Neocallimastix_californiae_G1	animal_endosymbiont	510	12	12	100	Candidatus Phycorickettsia trachydisci	noTP	cyto	Band_7			281	0	0	0	497051	57	57	LG+R8
Cluster_185.fa.aln	0	ORY21060.1	Neocallimastix_californiae_G1	animal_endosymbiont	510	12	12	100	Candidatus Phycorickettsia trachydisci	noTP	cyto	Band_7			231	0	0	1	236009	28	28	LG+R8
Cluster_185.fa.aln	0	ORY21052.1	Neocallimastix_californiae_G1	animal_endosymbiont	510	12	12	100	Candidatus Phycorickettsia trachydisci	noTP	cyto	Band_7			197	0	0	0	236009	28	28	LG+R8
Cluster_185.fa.aln	0	ORY21059.1	Neocallimastix_californiae_G1	animal_endosymbiont	510	12	12	100	Candidatus Phycorickettsia trachydisci	noTP	cyto	Band_7			282	0	0	0	236009	28	28	LG+R8
Cluster_185.fa.aln	0	ORY21061.1	Neocallimastix_californiae_G1	animal_endosymbiont	510	12	12	100	Candidatus Phycorickettsia trachydisci	noTP	cyto_nucl	Band_7			187	0	0	0	236009	28	28	LG+R8
Cluster_185.fa.aln	0	ORY21053.1	Neocallimastix_californiae_G1	animal_endosymbiont	510	12	12	100	Candidatus Phycorickettsia trachydisci	noTP	cyto	Band_7			281	0	0	0	236009	28	28	LG+R8
Cluster_19.fa.aln	0	ORX73061.1	Linderina_pennispora_ATCC_12442	soil_saprotroph	7	1	1	98.6667	Hyalella azteca	noTP	cyto				227	3656	0	5	1730256	810	804	Blosum62+F
Cluster_190.fa.aln	0	ORY31116.1	Rhizoclosmatium_globosum_JEL800	litter_saprotroph	91	15	5	98.6667	Plasmodiophora brassicae	noTP	mito				283	0	0	1	193071	89	89	VT+G4
Cluster_190.fa.aln	0	ORY37759.1	Rhizoclosmatium_globosum_JEL800	litter_saprotroph	91	15	5	98.6667	Plasmodiophora brassicae	noTP	mito				298	0	0	1	331613	86	71	VT+G4
Cluster_190.fa.aln	0	ORY30106.1	Rhizoclosmatium_globosum_JEL800	litter_saprotroph	91	15	5	98.6667	Plasmodiophora brassicae	noTP	mito				301	0	2	1	173805	84	81	VT+G4
Cluster_190.fa.aln	0	ORY24279.1	Rhizoclosmatium_globosum_JEL800	litter_saprotroph	91	15	5	98.6667	Plasmodiophora brassicae	noTP	plas				299	0	0	1	96077	22	6	VT+G4
Cluster_190.fa.aln	0	ORY39890.1	Rhizoclosmatium_globosum_JEL800	litter_saprotroph	91	15	5	98.6667	Plasmodiophora brassicae	noTP	cyto				163	0	0	2	419223	236	199	VT+G4
Cluster_193.fa.aln	0	ORY35169.1	Rhizoclosmatium_globosum_JEL800	litter_saprotroph	42	5	4	99	Acanthamoeba castellanii str. Neff	SP	extr	G8		K00797	1061	17	0	3	270038	138	136	WAG+F+R4
Cluster_193.fa.aln	0	ORY52977.1	Rhizoclosmatium_globosum_JEL800	litter_saprotroph	42	5	4	99	Acanthamoeba castellanii str. Neff	SP	extr	G8		K00797	915	0	0	6	954752	462	462	WAG+F+R4
Cluster_193.fa.aln	0	ORY37007.1	Rhizoclosmatium_globosum_JEL800	litter_saprotroph	42	5	4	99	Acanthamoeba castellanii str. Neff	SP	extr			K00797	826	254	0	15	289662	133	131	WAG+F+R4
Cluster_193.fa.aln	0	ORY36997.1	Rhizoclosmatium_globosum_JEL800	litter_saprotroph	42	5	4	99	Acanthamoeba castellanii str. Neff	SP	extr	G8		K00797	1059	17	2	4	289662	133	131	WAG+F+R4
Cluster_195.fa.aln	0	PKC75322.1	Rhizophagus_irregularis_A1	arbuscular_mycorrhizal	18	7	1	97	Phytophthora	noTP	nucl				124	0	0	3	229712	44	44	VT
Cluster_198.fa.aln	0	ORX76212.1	Anaeromyces_robustus_S4	animal_endosymbiont	122	4	4	99.3333	Enterococcaceae	noTP	mito	Acyl_transf_3			399	426	10	0	84204	16	16	mtInv+F+R4
Cluster_198.fa.aln	0	ORX78487.1	Anaeromyces_robustus_S4	animal_endosymbiont	122	4	4	99.3333	Enterococcaceae	noTP	mito				185	0	4	0	119790	27	27	mtInv+F+R4
Cluster_198.fa.aln	0	ORX56637.1	Piromyces_finnis	animal_endosymbiont	122	4	4	99.3333	Enterococcaceae	noTP	plas	Acyl_transf_3			355	169	10	0	1247293	250	248	mtInv+F+R4
Cluster_198.fa.aln	0	ORX49623.1	Piromyces_finnis	animal_endosymbiont	122	4	4	99.3333	Enterococcaceae	noTP	plas	Acyl_transf_3			386	1192	10	0	754361	202	203	mtInv+F+R4
Cluster_2.fa.aln	0	ORX64746.1	Anaeromyces_robustus_S4	animal_endosymbiont	27	3	3	91.6667	Ruminococcus flavefaciens	noTP	cyto				237	591	0	0	40937	9	9	LG+F+G4
Cluster_2.fa.aln	0	ORY20134.1	Neocallimastix_californiae_G1	animal_endosymbiont	27	3	3	91.6667	Ruminococcus flavefaciens	noTP	cyto_nucl				236	0	0	0	204317	20	20	LG+F+G4
Cluster_2.fa.aln	0	ORY18090.1	Neocallimastix_californiae_G1	animal_endosymbiont	27	3	3	91.6667	Ruminococcus flavefaciens	SP	extr				261	92	0	0	183620	32	31	LG+F+G4
Cluster_20.fa.aln	0	ORY44941.1	Rhizoclosmatium_globosum_JEL800	litter_saprotroph	55	1	1	99.3333	Aphanomyces stellatus	noTP	cyto				314	3758	0	1	596428	302	294	WAG+F+G4
Cluster_201.fa.aln	0	ORX72527.1	Anaeromyces_robustus_S4	animal_endosymbiont	20	3	3	93.3333	Methanobrevibacter woesei	noTP	nucl	CAT	K19271	K19271	212	66	0	0	61549	12	12	VT+F+G4
Cluster_201.fa.aln	0	ORY61983.1	Neocallimastix_californiae_G1	animal_endosymbiont	20	3	3	93.3333	Methanobrevibacter woesei	noTP	nucl			K19271	122	0	0	0	681271	97	97	VT+F+G4
Cluster_201.fa.aln	0	ORX52254.1	Piromyces_finnis	animal_endosymbiont	20	3	3	93.3333	Methanobrevibacter woesei	noTP	nucl	CAT	K19271	K19271	213	0	0	0	876198	205	205	VT+F+G4
Cluster_202.fa.aln	0	ORX77061.1	Anaeromyces_robustus_S4	animal_endosymbiont	276	10	10	99.6667	Ruminococcus flavefaciens	SP	extr	CHB_HEX_C_1, CotH		K13730	728	549	0	1	95810	21	21	LG+F+R7
Cluster_202.fa.aln	0	ORY53954.1	Neocallimastix_californiae_G1	animal_endosymbiont	276	10	10	99.6667	Ruminococcus flavefaciens	SP	mito	Fn3_assoc, CotH		K13730	732	246	0	2	575090	48	44	LG+F+R7
Cluster_202.fa.aln	0	ORY53955.1	Neocallimastix_californiae_G1	animal_endosymbiont	276	10	10	99.6667	Ruminococcus flavefaciens	SP	extr	Fn3_assoc, CotH		K13730	732	246	0	2	575090	48	44	LG+F+R7
Cluster_202.fa.aln	0	ORY36035.1	Neocallimastix_californiae_G1	animal_endosymbiont	276	10	10	99.6667	Ruminococcus flavefaciens	SP	extr	CHB_HEX_C_1, CotH		K13730	669	807	0	2	407718	28	26	LG+F+R7
Cluster_202.fa.aln	0	ORY76139.1	Neocallimastix_californiae_G1	animal_endosymbiont	276	10	10	99.6667	Ruminococcus flavefaciens	SP	extr	Fn3_assoc, CotH		K13730	732	15	0	2	926021	102	98	LG+F+R7
Cluster_202.fa.aln	0	ORY36089.1	Neocallimastix_californiae_G1	animal_endosymbiont	276	10	10	99.6667	Ruminococcus flavefaciens	noTP	nucl	Fn3_assoc, CotH		K13730	698	172	0	2	408991	53	44	LG+F+R7
Cluster_202.fa.aln	0	ORX54338.1	Piromyces_finnis	animal_endosymbiont	276	10	10	99.6667	Ruminococcus flavefaciens	SP	extr	Fn3_assoc, CotH		K13730	730	384	0	2	1075363	202	194	LG+F+R7
Cluster_202.fa.aln	0	ORX42284.1	Piromyces_finnis	animal_endosymbiont	276	10	10	99.6667	Ruminococcus flavefaciens	SP	extr	CHB_HEX_C_1, CotH		K13730	741	553	0	2	265228	46	45	LG+F+R7
Cluster_202.fa.aln	0	ORX54340.1	Piromyces_finnis	animal_endosymbiont	276	10	10	99.6667	Ruminococcus flavefaciens	SP	cyto	CHB_HEX_C_1, CotH		K13730	728	165	0	2	1075363	202	194	LG+F+R7
Cluster_202.fa.aln	0	ORX61237.1	Piromyces_finnis	animal_endosymbiont	276	10	10	99.6667	Ruminococcus flavefaciens	SP	extr	CHB_HEX_C_1, CotH		K13730	736	476	0	2	2625575	537	534	LG+F+R7
Cluster_202.fa.aln	1	ORX67730.1	Anaeromyces_robustus_S4	animal_endosymbiont	276	10	10	100	Ruminococcus albus	SP	nucl	CHB_HEX_C_1, CotH		K13730	764	1191	0	0	53737	6	6	LG+F+R7
Cluster_202.fa.aln	1	ORX67731.1	Anaeromyces_robustus_S4	animal_endosymbiont	276	10	10	100	Ruminococcus albus	SP	mito_nucl	CHB_HEX_C_1, CotH		K13730	720	292	0	0	53737	6	6	LG+F+R7
Cluster_202.fa.aln	1	ORX83131.1	Anaeromyces_robustus_S4	animal_endosymbiont	276	10	10	100	Ruminococcus albus	SP	nucl	Fn3_assoc, CotH		K13730	658	0	0	0	199194	32	30	LG+F+R7
Cluster_202.fa.aln	1	ORX78306.1	Anaeromyces_robustus_S4	animal_endosymbiont	276	10	10	100	Ruminococcus albus	SP	mito	CHB_HEX_C_1, CotH		K13730	637	502	0	1	117802	23	22	LG+F+R7
Cluster_202.fa.aln	1	ORX78414.1	Anaeromyces_robustus_S4	animal_endosymbiont	276	10	10	100	Ruminococcus albus	SP	extr	Fn3_assoc, CotH		K13730	822	1509	0	0	119236	15	15	LG+F+R7
Cluster_202.fa.aln	1	ORX84127.1	Anaeromyces_robustus_S4	animal_endosymbiont	276	10	10	100	Ruminococcus albus	SP	nucl	Fn3_assoc, CotH		K13730	958	428	0	8	221698	49	48	LG+F+R7
Cluster_202.fa.aln	1	ORY69187.1	Neocallimastix_californiae_G1	animal_endosymbiont	276	10	10	100	Ruminococcus albus	SP	extr	Fn3_assoc, CotH		K13730	801	1586	0	0	739700	86	84	LG+F+R7
Cluster_202.fa.aln	1	ORY50670.1	Neocallimastix_californiae_G1	animal_endosymbiont	276	10	10	100	Ruminococcus albus	SP	mito	Fn3_assoc, CotH		K13730	645	0	0	2	553948	70	69	LG+F+R7
Cluster_202.fa.aln	1	ORY44620.1	Neocallimastix_californiae_G1	animal_endosymbiont	276	10	10	100	Ruminococcus albus	SP	mito	Fn3_assoc, CotH		K13730	575	0	0	0	508974	73	72	LG+F+R7
Cluster_202.fa.aln	1	ORX52071.1	Piromyces_finnis	animal_endosymbiont	276	10	10	100	Ruminococcus albus	SP	mito	Fn3_assoc, CotH		K13730	659	41	0	0	876198	205	205	LG+F+R7
Cluster_204.fa.aln	0	ORY44721.1	Rhizoclosmatium_globosum_JEL800	litter_saprotroph	239	1	1	97.6667	Bifidobacterium bombi DSM 19703	noTP	cyto_nucl				177	0	0	0	596428	302	294	JTT+R7
Cluster_215.fa.aln	0	OAQ22096.1	Mortierella_elongata_AG_77	soil_saprotroph	156	2	2	98	Gordonia hirsuta DSM 44140 = NBRC 16056	noTP	mito				223	0	0	0	5336	2	2	WAG+F+R5
Cluster_215.fa.aln	0	OAQ29827.1	Mortierella_elongata_AG_77	soil_saprotroph	156	2	2	98	Gordonia hirsuta DSM 44140 = NBRC 16056	noTP	cyto				127	0	0	1	530970	194	191	WAG+F+R5
Cluster_223.fa.aln	0	KXS20929.1	Gonapodya_prolifera_JEL478	litter_saprotroph	149	1	1	99.3333	Acidiferrobacter thiooxydans	noTP	plas	IRK, IRK_C	K08715	K08715	387	0	2	2	995747	384	381	LG+R5
Cluster_224.fa.aln	0	ORY40385.1	Rhizoclosmatium_globosum_JEL800	litter_saprotroph	104	4	2	91.3333	Permianibacter aggregans	noTP	extr	Glyco_hydro_19			524	1202	0	3	435430	226	225	LG+F+R3
Cluster_224.fa.aln	0	ORY40386.1	Rhizoclosmatium_globosum_JEL800	litter_saprotroph	104	4	2	91.3333	Permianibacter aggregans	SP	extr	Glyco_hydro_19			559	1753	0	3	435430	226	225	LG+F+R3
Cluster_227.fa.aln	0	ORX84813.1	Anaeromyces_robustus_S4	animal_endosymbiont	748	9	9	99.6667	Lachnospiraceae	noTP	cyto	LCM			274	0	0	0	261291	54	54	LG+R7
Cluster_227.fa.aln	0	ORX84815.1	Anaeromyces_robustus_S4	animal_endosymbiont	748	9	9	99.6667	Lachnospiraceae	noTP	nucl	LCM			277	0	0	0	261291	54	54	LG+R7
Cluster_227.fa.aln	0	ORX84812.1	Anaeromyces_robustus_S4	animal_endosymbiont	748	9	9	99.6667	Lachnospiraceae	noTP	cyto_nucl	LCM			271	0	0	0	261291	54	54	LG+R7
Cluster_227.fa.aln	0	ORX84814.1	Anaeromyces_robustus_S4	animal_endosymbiont	748	9	9	99.6667	Lachnospiraceae	noTP	cyto	LCM			276	0	0	0	261291	54	54	LG+R7
Cluster_227.fa.aln	0	ORX63474.1	Anaeromyces_robustus_S4	animal_endosymbiont	748	9	9	99.6667	Lachnospiraceae	noTP	nucl	LCM			271	0	0	0	21474	7	7	LG+R7
Cluster_227.fa.aln	0	ORY76406.1	Neocallimastix_californiae_G1	animal_endosymbiont	748	9	9	99.6667	Lachnospiraceae	noTP	cyto				251	0	0	1	934438	98	92	LG+R7
Cluster_227.fa.aln	0	ORY76405.1	Neocallimastix_californiae_G1	animal_endosymbiont	748	9	9	99.6667	Lachnospiraceae	noTP	cyto	LCM			269	0	0	0	934438	98	92	LG+R7
Cluster_227.fa.aln	0	ORY28350.1	Neocallimastix_californiae_G1	animal_endosymbiont	748	9	9	99.6667	Lachnospiraceae	noTP	nucl	LCM			269	0	0	0	346351	34	33	LG+R7
Cluster_227.fa.aln	0	ORX61137.1	Piromyces_finnis	animal_endosymbiont	748	9	9	99.6667	Lachnospiraceae	noTP	nucl	LCM			277	542	0	0	2625575	537	534	LG+R7
Cluster_227.fa.aln	1	ORX84475.1	Anaeromyces_robustus_S4	animal_endosymbiont	748	1	1	100	Methanobrevibacter oralis JMR01	noTP	cyto	LCM			268	0	0	0	237059	44	44	LG+R7
Cluster_228.fa.aln	0	ORX60078.1	Piromyces_finnis	animal_endosymbiont	43	1	1	99.6667	Ligilactobacillus equi	noTP	cyto				152	0	0	0	1961624	392	392	LG+G4
Cluster_233.fa.aln	0	KND03662.1	Spizellomyces_punctatus_DAOM_BR117	pollen_saprotroph	6	2	1	91.3333	Rubrobacter taiwanensis	noTP	nucl	Acetyltransf_1			207	0	0	1	2165103	856	886	LG
Cluster_234.fa.aln	0	ORX79666.1	Anaeromyces_robustus_S4	animal_endosymbiont	298	5	5	95	Bacteria	noTP	nucl	AsnA	K01914	K01914	344	0	0	0	137819	25	24	LG+R6
Cluster_234.fa.aln	0	ORX65404.1	Anaeromyces_robustus_S4	animal_endosymbiont	298	5	5	95	Bacteria	noTP	nucl	AsnA	K01914	K01914	344	0	0	0	48584	8	8	LG+R6
Cluster_234.fa.aln	0	ORY55791.1	Neocallimastix_californiae_G1	animal_endosymbiont	298	5	5	95	Bacteria	noTP	nucl	AsnA	K01914	K01914	344	0	0	0	616495	70	70	LG+R6
Cluster_234.fa.aln	0	ORY72981.1	Neocallimastix_californiae_G1	animal_endosymbiont	298	5	5	95	Bacteria	noTP	cyto	AsnA	K01914	K01914	344	0	0	0	858677	106	106	LG+R6
Cluster_234.fa.aln	0	ORX57792.1	Piromyces_finnis	animal_endosymbiont	298	5	5	95	Bacteria	noTP	cyto	AsnA	K01914	K01914	344	0	0	0	1372137	279	279	LG+R6
Cluster_239.fa.aln	0	ORY30487.1	Rhizoclosmatium_globosum_JEL800	litter_saprotroph	122	1	1	97.3333	Robbsia andropogonis Ba3549	noTP	plas				587	3032	1	0	178817	89	89	WAG+F+R6
Cluster_240.fa.aln	0	KXS12329.1	Gonapodya_prolifera_JEL478	litter_saprotroph	161	4	3	94.3333	Proteobacteria	noTP	cyto				218	0	0	4	286564	105	103	LG+R6
Cluster_240.fa.aln	0	KXS22577.1	Gonapodya_prolifera_JEL478	litter_saprotroph	161	4	3	94.3333	Proteobacteria	noTP	cysk	Abhydrolase_6			346	491	0	3	1572201	600	598	LG+R6
Cluster_240.fa.aln	0	KXS22579.1	Gonapodya_prolifera_JEL478	litter_saprotroph	161	4	3	94.3333	Proteobacteria	SP	mito	Abhydrolase_6			320	0	0	4	1572201	600	598	LG+R6
Cluster_242.fa.aln	0	ORY46754.1	Rhizoclosmatium_globosum_JEL800	litter_saprotroph	26	2	2	92.3333	Saprolegniaceae	noTP	plas				651	1091	0	4	647077	362	350	WAG+R2
Cluster_242.fa.aln	0	ORY34193.1	Rhizoclosmatium_globosum_JEL800	litter_saprotroph	26	2	2	92.3333	Saprolegniaceae	noTP	cyto				642	0	0	4	248196	6	6	WAG+R2
Cluster_247.fa.aln	0	ORX97694.1	Neocallimastix_californiae_G1	animal_endosymbiont	135	1	1	99.6667	Bacteria	noTP	cyto	Abhydrolase_1			344	465	0	1	36666	7	5	LG+R6
Cluster_248.fa.aln	0	OAQ32579.1	Mortierella_elongata_AG_77	soil_saprotroph	83	1	1	97.3333	Theridiidae	noTP	extr	Thyroglobulin_1		K06505	100	0,25	0	1	829768	237	237	WAG+G4
Cluster_249.fa.aln	0	KXS14731.1	Gonapodya_prolifera_JEL478	litter_saprotroph	34	2	2	95	Actinomycetia	noTP	mito	GyrI-like			167	1976	0	1	371228	124	124	WAG+F+G4
Cluster_249.fa.aln	0	KXS09340.1	Gonapodya_prolifera_JEL478	litter_saprotroph	34	2	2	95	Actinomycetia	noTP	cyto	GyrI-like			209	0	0	1	99064	43	43	WAG+F+G4
Cluster_25.fa.aln	0	KXS18164.1	Gonapodya_prolifera_JEL478	litter_saprotroph	347	1	1	94	Bacteria	mTP	mito			K19222	261	46	0	2	597307	242	242	LG+F+R6
Cluster_251.fa.aln	0	ORX86539.1	Anaeromyces_robustus_S4	animal_endosymbiont	109	4	4	97.3333	Bacteria	noTP	mito	Abhydrolase_3			304	296	1	0	341119	70	70	LG+F+R4
Cluster_251.fa.aln	0	ORX88274.1	Anaeromyces_robustus_S4	animal_endosymbiont	109	4	4	97.3333	Bacteria	noTP	cyto	Abhydrolase_3			313	511	0	0	671251	126	127	LG+F+R4
Cluster_251.fa.aln	0	ORX86541.1	Anaeromyces_robustus_S4	animal_endosymbiont	109	4	4	97.3333	Bacteria	noTP	mito	Abhydrolase_3			307	293	0	0	341119	70	70	LG+F+R4
Cluster_251.fa.aln	0	ORY54906.1	Neocallimastix_californiae_G1	animal_endosymbiont	109	4	4	97.3333	Bacteria	noTP	cyto_nucl	Abhydrolase_3			290	655	0	0	598725	48	47	LG+F+R4
Cluster_253.fa.aln	0	ORY54297.1	Neocallimastix_californiae_G1	animal_endosymbiont	21	1	1	92.3333	Pseudobutyrivibrio ruminis	SP	extr				1548	271	1	1	587876	74	73	WAG+F+G4
Cluster_254.fa.aln	0	ORY54354.1	Neocallimastix_californiae_G1	animal_endosymbiont	235	1	1	99.3333	Roseburia intestinalis	SP	cyto	Esterase		K01181	390	231	0	1	587876	74	73	LG+F+R7
Cluster_254.fa.aln	1	ORX69831.1	Anaeromyces_robustus_S4	animal_endosymbiont	235	30	28	97.6667	[Clostridium] polysaccharolyticum DSM 1801	noTP	nucl	Esterase		K01181	262	0	0	1	58869	13	13	LG+F+R7
Cluster_254.fa.aln	1	ORX88119.1	Anaeromyces_robustus_S4	animal_endosymbiont	235	30	28	97.6667	[Clostridium] polysaccharolyticum DSM 1801	noTP	cyto_nucl	Esterase		K01181	298	0	0	1	503397	80	80	LG+F+R7
Cluster_254.fa.aln	1	ORX81098.1	Anaeromyces_robustus_S4	animal_endosymbiont	235	30	28	97.6667	[Clostridium] polysaccharolyticum DSM 1801	noTP	cyto	Esterase		K01181	288	382	0	0	154884	30	30	LG+F+R7
Cluster_254.fa.aln	1	ORX47676.1	Anaeromyces_robustus_S4	animal_endosymbiont	235	30	28	97.6667	[Clostridium] polysaccharolyticum DSM 1801	SP	extr	Esterase		K01181	269	297	0	4	10777	5	5	LG+F+R7
Cluster_254.fa.aln	1	ORX82737.1	Anaeromyces_robustus_S4	animal_endosymbiont	235	30	28	97.6667	[Clostridium] polysaccharolyticum DSM 1801	noTP	cyto_nucl	Esterase		K01181	276	0	0	0	188064	32	32	LG+F+R7
Cluster_254.fa.aln	1	ORX84250.1	Anaeromyces_robustus_S4	animal_endosymbiont	235	30	28	97.6667	[Clostridium] polysaccharolyticum DSM 1801	noTP	cyto_nucl	Esterase		K01181	275	0	0	0	225389	45	44	LG+F+R7
Cluster_254.fa.aln	1	ORX83291.1	Anaeromyces_robustus_S4	animal_endosymbiont	235	30	28	97.6667	[Clostridium] polysaccharolyticum DSM 1801	SP	extr	Esterase		K01181	438	2329	0	0	201135	45	45	LG+F+R7
Cluster_254.fa.aln	1	ORX80058.1	Anaeromyces_robustus_S4	animal_endosymbiont	235	30	28	97.6667	[Clostridium] polysaccharolyticum DSM 1801	noTP	cyto	Esterase		K01181	276	0	0	0	142109	36	35	LG+F+R7
Cluster_254.fa.aln	1	ORX85521.1	Anaeromyces_robustus_S4	animal_endosymbiont	235	30	28	97.6667	[Clostridium] polysaccharolyticum DSM 1801	noTP	nucl	Esterase		K01181	332	1416	0	0	284809	56	56	LG+F+R7
Cluster_254.fa.aln	1	ORY32643.1	Neocallimastix_californiae_G1	animal_endosymbiont	235	30	28	97.6667	[Clostridium] polysaccharolyticum DSM 1801	noTP	cyto_nucl	Esterase		K01181	274	0	0	0	381186	51	50	LG+F+R7
Cluster_254.fa.aln	1	ORY73328.1	Neocallimastix_californiae_G1	animal_endosymbiont	235	30	28	97.6667	[Clostridium] polysaccharolyticum DSM 1801	SP	extr	Esterase		K01181	414	1329	0	0	861023	105	105	LG+F+R7
Cluster_254.fa.aln	1	ORY20280.1	Neocallimastix_californiae_G1	animal_endosymbiont	235	30	28	97.6667	[Clostridium] polysaccharolyticum DSM 1801	noTP	cyto	Esterase		K01181	280	1179	0	0	211105	28	29	LG+F+R7
Cluster_254.fa.aln	1	ORY81136.1	Neocallimastix_californiae_G1	animal_endosymbiont	235	30	28	97.6667	[Clostridium] polysaccharolyticum DSM 1801	noTP	cyto	Esterase		K01181	275	0	0	0	1161789	161	158	LG+F+R7
Cluster_254.fa.aln	1	ORY32645.1	Neocallimastix_californiae_G1	animal_endosymbiont	235	30	28	97.6667	[Clostridium] polysaccharolyticum DSM 1801	noTP	cyto_nucl	Esterase		K01181	274	0	0	0	381186	51	50	LG+F+R7
Cluster_254.fa.aln	1	ORY77109.1	Neocallimastix_californiae_G1	animal_endosymbiont	235	30	28	97.6667	[Clostridium] polysaccharolyticum DSM 1801	SP	extr	Esterase		K01181	456	0	1	1	967088	123	121	LG+F+R7
Cluster_254.fa.aln	1	ORY24510.1	Neocallimastix_californiae_G1	animal_endosymbiont	235	30	28	97.6667	[Clostridium] polysaccharolyticum DSM 1801	noTP	cyto	Esterase		K01181	144	0	0	0	290738	43	41	LG+F+R7
Cluster_254.fa.aln	1	ORY24932.1	Neocallimastix_californiae_G1	animal_endosymbiont	235	30	28	97.6667	[Clostridium] polysaccharolyticum DSM 1801	SP	extr	Esterase		K01181	385	0	0	0	293713	36	36	LG+F+R7
Cluster_254.fa.aln	1	ORY24509.1	Neocallimastix_californiae_G1	animal_endosymbiont	235	30	28	97.6667	[Clostridium] polysaccharolyticum DSM 1801	noTP	cyto	Esterase		K01181	279	0	0	0	290738	43	41	LG+F+R7
Cluster_254.fa.aln	1	ORY72632.1	Neocallimastix_californiae_G1	animal_endosymbiont	235	30	28	97.6667	[Clostridium] polysaccharolyticum DSM 1801	SP	extr	Esterase		K01181	392	0	0	0	830302	105	104	LG+F+R7
Cluster_254.fa.aln	1	ORY32644.1	Neocallimastix_californiae_G1	animal_endosymbiont	235	30	28	97.6667	[Clostridium] polysaccharolyticum DSM 1801	noTP	cyto_nucl	Esterase		K01181	274	0	0	0	381186	51	50	LG+F+R7
Cluster_254.fa.aln	1	ORY21063.1	Neocallimastix_californiae_G1	animal_endosymbiont	235	30	28	97.6667	[Clostridium] polysaccharolyticum DSM 1801	noTP	nucl	Esterase		K01181	333	1291	0	0	236009	28	28	LG+F+R7
Cluster_254.fa.aln	1	ORY68128.1	Neocallimastix_californiae_G1	animal_endosymbiont	235	30	28	97.6667	[Clostridium] polysaccharolyticum DSM 1801	noTP	cyto_nucl	Esterase		K01181	317	123	0	0	737537	94	92	LG+F+R7
Cluster_254.fa.aln	1	ORX97692.1	Neocallimastix_californiae_G1	animal_endosymbiont	235	30	28	97.6667	[Clostridium] polysaccharolyticum DSM 1801	noTP	cyto	Esterase		K01181	288	382	0	0	36666	7	5	LG+F+R7
Cluster_254.fa.aln	1	ORY68129.1	Neocallimastix_californiae_G1	animal_endosymbiont	235	30	28	97.6667	[Clostridium] polysaccharolyticum DSM 1801	noTP	cyto_nucl	Esterase		K01181	312	109	0	0	737537	94	92	LG+F+R7
Cluster_254.fa.aln	1	ORY25776.1	Neocallimastix_californiae_G1	animal_endosymbiont	235	30	28	97.6667	[Clostridium] polysaccharolyticum DSM 1801	noTP	cyto	Esterase		K01181	276	0	0	0	309910	44	44	LG+F+R7
Cluster_254.fa.aln	1	ORX42666.1	Piromyces_finnis	animal_endosymbiont	235	30	28	97.6667	[Clostridium] polysaccharolyticum DSM 1801	SP	mito	Esterase		K01181	394	1218	0	0	309320	70	70	LG+F+R7
Cluster_254.fa.aln	1	ORX42573.1	Piromyces_finnis	animal_endosymbiont	235	30	28	97.6667	[Clostridium] polysaccharolyticum DSM 1801	noTP	cyto	Esterase		K01181	274	0	0	0	296419	63	61	LG+F+R7
Cluster_254.fa.aln	1	ORX43371.1	Piromyces_finnis	animal_endosymbiont	235	30	28	97.6667	[Clostridium] polysaccharolyticum DSM 1801	noTP	cyto	Esterase		K01181	274	0	0	0	390966	97	98	LG+F+R7
Cluster_256.fa.aln	0	ORX43410.1	Piromyces_finnis	animal_endosymbiont	144	1	1	99.6667	Bacteria	noTP	cyto	Exo_endo_phos		K18353	234	427	0	0	390966	97	98	LG+R5
Cluster_258.fa.aln	0	OMH83809.1	Zancudomyces_culisetae_COL_18_3	animal_endosymbiont	6	1	1	92.6667	Kryptolebias marmoratus heyei	SP	nucl				479	6054	0	0	9259	2	2	Blosum62+F
Cluster_259.fa.aln	0	OAQ26213.1	Mortierella_elongata_AG_77	soil_saprotroph	38	1	1	93.3333	Streptomyces kasugaensis	noTP	extr				180	0,15	0	5	308322	97	92	JTT+G4
Cluster_26.fa.aln	0	ORX81349.1	Anaeromyces_robustus_S4	animal_endosymbiont	221	2	1	100	Treponema bryantii NK4A124	noTP	cyto	Beta_helix			728	755	0	1	161772	35	35	LG+R6
Cluster_267.fa.aln	0	PKC63455.1	Rhizophagus_irregularis_A1	arbuscular_mycorrhizal	629	219	26	98.3333	Firmicutes	noTP	nucl			K03746	180	0	0	1	82686	11	11	VT+R7
Cluster_267.fa.aln	0	PKC74191.1	Rhizophagus_irregularis_A1	arbuscular_mycorrhizal	629	219	26	98.3333	Firmicutes	noTP	nucl			K03746	203	0	1	0	120063	24	24	VT+R7
Cluster_267.fa.aln	0	PKC62909.1	Rhizophagus_irregularis_A1	arbuscular_mycorrhizal	629	219	26	98.3333	Firmicutes	noTP	nucl			K03746	285	0	0	2	43575	14	14	VT+R7
Cluster_267.fa.aln	0	PKC68856.1	Rhizophagus_irregularis_A1	arbuscular_mycorrhizal	629	219	26	98.3333	Firmicutes	noTP	cyto_nucl			K03746	124	0	0	2	120196	27	27	VT+R7
Cluster_267.fa.aln	0	PKC67758.1	Rhizophagus_irregularis_A1	arbuscular_mycorrhizal	629	219	26	98.3333	Firmicutes	noTP	mito			K03746	190	0	0	1	62717	13	13	VT+R7
Cluster_267.fa.aln	0	PKC67528.1	Rhizophagus_irregularis_A1	arbuscular_mycorrhizal	629	219	26	98.3333	Firmicutes	noTP	nucl			K03746	136	0	0	2	110183	16	16	VT+R7
Cluster_267.fa.aln	0	PKC54413.1	Rhizophagus_irregularis_A1	arbuscular_mycorrhizal	629	219	26	98.3333	Firmicutes	noTP	nucl			K03746	455	0	0	1	5895	2	2	VT+R7
Cluster_267.fa.aln	0	POG67295.1	Rhizophagus_irregularis_DAOM_181602_DAOM_197198	arbuscular_mycorrhizal	629	219	26	98.3333	Firmicutes	SP	cyto_nucl			K03746	218	0	0	1	271590	49	49	VT+R7
Cluster_267.fa.aln	0	POG70078.1	Rhizophagus_irregularis_DAOM_181602_DAOM_197198	arbuscular_mycorrhizal	629	219	26	98.3333	Firmicutes	noTP	nucl			K03746	301	0	0	2	341270	73	73	VT+R7
Cluster_267.fa.aln	0	POG78432.1	Rhizophagus_irregularis_DAOM_181602_DAOM_197198	arbuscular_mycorrhizal	629	219	26	98.3333	Firmicutes	noTP	nucl			K03746	478	0	0	0	622944	137	135	VT+R7
Cluster_267.fa.aln	0	POG82461.1	Rhizophagus_irregularis_DAOM_181602_DAOM_197198	arbuscular_mycorrhizal	629	219	26	98.3333	Firmicutes	noTP	mito			K03746	203	0	0	1	939913	226	226	VT+R7
Cluster_267.fa.aln	0	POG62343.1	Rhizophagus_irregularis_DAOM_181602_DAOM_197198	arbuscular_mycorrhizal	629	219	26	98.3333	Firmicutes	noTP	nucl			K03746	197	0	0	4	149049	24	24	VT+R7
Cluster_267.fa.aln	0	POG77405.1	Rhizophagus_irregularis_DAOM_181602_DAOM_197198	arbuscular_mycorrhizal	629	219	26	98.3333	Firmicutes	noTP	nucl			K03746	287	557	0	2	563860	114	114	VT+R7
Cluster_267.fa.aln	0	POG61695.1	Rhizophagus_irregularis_DAOM_181602_DAOM_197198	arbuscular_mycorrhizal	629	219	26	98.3333	Firmicutes	noTP	nucl			K03746	330	212	0	3	132060	11	11	VT+R7
Cluster_267.fa.aln	0	POG74726.1	Rhizophagus_irregularis_DAOM_181602_DAOM_197198	arbuscular_mycorrhizal	629	219	26	98.3333	Firmicutes	noTP	nucl			K03746	203	0	1	0	471133	94	93	VT+R7
Cluster_267.fa.aln	0	POG81992.1	Rhizophagus_irregularis_DAOM_181602_DAOM_197198	arbuscular_mycorrhizal	629	219	26	98.3333	Firmicutes	noTP	nucl			K03746	174	0	0	0	867773	142	142	VT+R7
Cluster_267.fa.aln	0	POG69271.1	Rhizophagus_irregularis_DAOM_181602_DAOM_197198	arbuscular_mycorrhizal	629	219	26	98.3333	Firmicutes	noTP	mito			K03746	171	0	0	1	316705	71	71	VT+R7
Cluster_267.fa.aln	0	POG78885.1	Rhizophagus_irregularis_DAOM_181602_DAOM_197198	arbuscular_mycorrhizal	629	219	26	98.3333	Firmicutes	noTP	nucl			K03746	345	0	0	1	636764	137	135	VT+R7
Cluster_267.fa.aln	0	POG71735.1	Rhizophagus_irregularis_DAOM_181602_DAOM_197198	arbuscular_mycorrhizal	629	219	26	98.3333	Firmicutes	noTP	nucl			K03746	170	0	0	0	389300	63	63	VT+R7
Cluster_267.fa.aln	0	EXX59971.1	Rhizophagus_irregularis_DAOM_197198w	arbuscular_mycorrhizal	629	219	26	98.3333	Firmicutes	noTP	mito			K03746	204	0	0	0	8181	2	2	VT+R7
Cluster_267.fa.aln	0	EXX66612.1	Rhizophagus_irregularis_DAOM_197198w	arbuscular_mycorrhizal	629	219	26	98.3333	Firmicutes	noTP	mito			K03746	202	0	0	0	5178	2	2	VT+R7
Cluster_267.fa.aln	0	EXX57318.1	Rhizophagus_irregularis_DAOM_197198w	arbuscular_mycorrhizal	629	219	26	98.3333	Firmicutes	noTP	nucl			K03746	240	0	0	1	10816	5	8	VT+R7
Cluster_267.fa.aln	0	EXX66238.1	Rhizophagus_irregularis_DAOM_197198w	arbuscular_mycorrhizal	629	219	26	98.3333	Firmicutes	noTP	nucl			K03746	154	0	0	1	7216	4	4	VT+R7
Cluster_267.fa.aln	0	EXX74010.1	Rhizophagus_irregularis_DAOM_197198w	arbuscular_mycorrhizal	629	219	26	98.3333	Firmicutes	noTP	nucl			K03746	478	0	0	0	5190	2	2	VT+R7
Cluster_267.fa.aln	0	EXX76787.1	Rhizophagus_irregularis_DAOM_197198w	arbuscular_mycorrhizal	629	219	26	98.3333	Firmicutes	noTP	nucl			K03746	203	0	1	0	19927	9	9	VT+R7
Cluster_267.fa.aln	0	EXX51768.1	Rhizophagus_irregularis_DAOM_197198w	arbuscular_mycorrhizal	629	219	26	98.3333	Firmicutes	SP	mito			K03746	228	0	0	1	26229	7	7	VT+R7
Cluster_269.fa.aln	0	ORX80861.1	Anaeromyces_robustus_S4	animal_endosymbiont	217	2	2	92	Bacteria	noTP	cyto_nucl				325	0	0	0	150781	41	27	LG+R5
Cluster_269.fa.aln	0	ORY80579.1	Neocallimastix_californiae_G1	animal_endosymbiont	217	2	2	92	Bacteria	noTP	cyto				297	0	0	1	1091115	123	118	LG+R5
Cluster_27.fa.aln	0	ORX76344.1	Anaeromyces_robustus_S4	animal_endosymbiont	200	1	1	99.6667	Ruminococcus albus	noTP	cyto	DUF1911, DUF1910			226	575	0	0	86556	14	14	VT+F+R5
Cluster_270.fa.aln	0	ORY23750.1	Neocallimastix_californiae_G1	animal_endosymbiont	187	1	1	91	Bacteria	noTP	cyto			K03623	102	1667	0	0	282111	38	38	WAG+G4
Cluster_275.fa.aln	0	KXS13032.1	Gonapodya_prolifera_JEL478	litter_saprotroph	129	1	1	98.6667	Proteobacteria	noTP	cyto	GFA			156	0	0	5	308627	112	111	LG+G4
Cluster_277.fa.aln	0	ORX77666.1	Anaeromyces_robustus_S4	animal_endosymbiont	20	4	4	99.3333	Neoactinobaculum massilliense	noTP	plas	MFS_1		K08177	251	1992	6	0	109284	27	27	LG+F+R3
Cluster_277.fa.aln	0	ORY49205.1	Neocallimastix_californiae_G1	animal_endosymbiont	20	4	4	99.3333	Neoactinobaculum massilliense	noTP	plas	MFS_1	K08177	K08177	435	1425	12	0	542795	85	85	LG+F+R3
Cluster_277.fa.aln	0	ORY21173.1	Neocallimastix_californiae_G1	animal_endosymbiont	20	4	4	99.3333	Neoactinobaculum massilliense	noTP	plas	MFS_1	K08177	K08177	434	1037	12	0	237296	36	36	LG+F+R3
Cluster_277.fa.aln	0	ORX42397.1	Piromyces_finnis	animal_endosymbiont	20	4	4	99.3333	Neoactinobaculum massilliense	noTP	plas	MFS_1		K08177	218	1422	6	0	291490	42	42	LG+F+R3
Cluster_278.fa.aln	0	ORY38881.1	Rhizoclosmatium_globosum_JEL800	litter_saprotroph	52	1	1	93.6667	Aphanomyces	noTP	mito	Pep_deformylase	K01462	K01462	215	1581	0	0	375936	181	181	WAG+F+R3
Cluster_281.fa.aln	0	ORX70398.1	Anaeromyces_robustus_S4	animal_endosymbiont	271	3	3	97	Ruminococcus	noTP	cyto	Acetyltransf_10	K22441	K03826,K22441	165	0	0	0	59435	11	11	LG+R7
Cluster_281.fa.aln	0	ORY22721.1	Neocallimastix_californiae_G1	animal_endosymbiont	271	3	3	97	Ruminococcus	noTP	cyto	Acetyltransf_10	K22441	K03826,K22441	163	0	0	0	270336	44	44	LG+R7
Cluster_281.fa.aln	0	ORX56641.1	Piromyces_finnis	animal_endosymbiont	271	3	3	97	Ruminococcus	noTP	cyto	Acetyltransf_10	K22441	K03826,K22441	165	0	0	0	1247293	250	248	LG+R7
Cluster_282.fa.aln	0	ORX75606.1	Anaeromyces_robustus_S4	animal_endosymbiont	149	9	9	99.3333	Coprococcus eutactus ATCC 27759	SP	plas	BAAT_C			388	979	0	0	74962	16	16	LG+F+G4
Cluster_282.fa.aln	0	ORX75605.1	Anaeromyces_robustus_S4	animal_endosymbiont	149	9	9	99.3333	Coprococcus eutactus ATCC 27759	noTP	mito	BAAT_C			383	757	1	2	74962	16	16	LG+F+G4
Cluster_282.fa.aln	0	ORX86321.1	Anaeromyces_robustus_S4	animal_endosymbiont	149	9	9	99.3333	Coprococcus eutactus ATCC 27759	noTP	nucl	BAAT_C			299	0	1	0	340698	64	64	LG+F+G4
Cluster_282.fa.aln	0	ORX71747.1	Anaeromyces_robustus_S4	animal_endosymbiont	149	9	9	99.3333	Coprococcus eutactus ATCC 27759	noTP	nucl	BAAT_C			294	0	0	0	60931	13	13	LG+F+G4
Cluster_282.fa.aln	0	ORX71748.1	Anaeromyces_robustus_S4	animal_endosymbiont	149	9	9	99.3333	Coprococcus eutactus ATCC 27759	noTP	nucl	BAAT_C			293	785	0	0	60931	13	13	LG+F+G4
Cluster_282.fa.aln	0	ORY28677.1	Neocallimastix_californiae_G1	animal_endosymbiont	149	9	9	99.3333	Coprococcus eutactus ATCC 27759	noTP	nucl	BAAT_C			293	0	1	0	351704	43	42	LG+F+G4
Cluster_282.fa.aln	0	ORY28675.1	Neocallimastix_californiae_G1	animal_endosymbiont	149	9	9	99.3333	Coprococcus eutactus ATCC 27759	noTP	nucl	BAAT_C			264	0	0	1	351704	43	42	LG+F+G4
Cluster_282.fa.aln	0	ORY28676.1	Neocallimastix_californiae_G1	animal_endosymbiont	149	9	9	99.3333	Coprococcus eutactus ATCC 27759	noTP	nucl	BAAT_C			293	0	1	0	351704	43	42	LG+F+G4
Cluster_282.fa.aln	0	ORY78763.1	Neocallimastix_californiae_G1	animal_endosymbiont	149	9	9	99.3333	Coprococcus eutactus ATCC 27759	noTP	nucl				138	0	1	2	1054228	144	142	LG+F+G4
Cluster_292.fa.aln	0	ORX87997.1	Anaeromyces_robustus_S4	animal_endosymbiont	66	3	3	93	Bacillariophyta	noTP	cyto	NadA	K03517	K03517,K02426,K06988	412	0	0	0	461915	91	92	LG+G4
Cluster_292.fa.aln	0	ORY77540.1	Neocallimastix_californiae_G1	animal_endosymbiont	66	3	3	93	Bacillariophyta	mTP	mito	NadA	K03517	K03517,K02426,K06988	489	0	0	0	975000	130	130	LG+G4
Cluster_292.fa.aln	0	ORX45149.1	Piromyces_finnis	animal_endosymbiont	66	3	3	93	Bacillariophyta	mTP	mito	NadA	K03517	K03517,K02426,K06988	489	348	0	0	489420	115	115	LG+G4
Cluster_293.fa.aln	0	ORY82194.1	Neocallimastix_californiae_G1	animal_endosymbiont	342	2	2	90.6667	Lachnospira	noTP	cyto	Peptidase_C69	K08659	K08659	493	0	0	0	1218416	148	145	LG+R6
Cluster_293.fa.aln	0	ORX56689.1	Piromyces_finnis	animal_endosymbiont	342	2	2	90.6667	Lachnospira	noTP	cyto	Peptidase_C69	K08659	K08659	493	0	0	0	1247293	250	248	LG+R6
Cluster_294.fa.aln	0	KXS11430.1	Gonapodya_prolifera_JEL478	litter_saprotroph	205	1	1	100	Proteobacteria	noTP	plas				122	0	4	0	257932	102	102	JTT+F+G4
Cluster_297.fa.aln	0	ORY49228.1	Neocallimastix_californiae_G1	animal_endosymbiont	65	1	1	92.3333	Eubacteriales	noTP	plas				169	3136	4	0	542795	85	85	cpREV+G4
Cluster_297.fa.aln	1	ORX86661.1	Anaeromyces_robustus_S4	animal_endosymbiont	65	1	1	99.3333	Eubacteriales	noTP	mito				169	0	4	0	347927	58	58	cpREV+G4
Cluster_30.fa.aln	0	ORY52517.1	Rhizoclosmatium_globosum_JEL800	litter_saprotroph	49	1	1	100	Porphyridium purpureum	noTP	plas				195	1333	1	1	944327	440	439	WAG+G4
Cluster_303.fa.aln	0	ORX78145.1	Anaeromyces_robustus_S4	animal_endosymbiont	131	1	1	100	Bacteria	noTP	cyto	Glyoxalase			133	1353	0	0	113962	17	17	LG+G4
Cluster_308.fa.aln	0	ORX83541.1	Anaeromyces_robustus_S4	animal_endosymbiont	327	1	1	90.3333	Lachnospiraceae	noTP	cyto_nucl	Abhydrolase_1			228	0	0	0	205895	37	36	LG+R6
Cluster_309.fa.aln	0	ORX76622.1	Anaeromyces_robustus_S4	animal_endosymbiont	313	2	2	97.3333	Parvimonas micra	noTP	nucl	DUF454	K09790	K09790	172	5058	1	0	89804	12	12	LG+R9
Cluster_309.fa.aln	0	ORX51483.1	Piromyces_finnis	animal_endosymbiont	313	2	2	97.3333	Parvimonas micra	noTP	nucl	DUF454	K09790	K09790	229	5459	3	0	858914	181	181	LG+R9
Cluster_313.fa.aln	0	ORY50945.1	Rhizoclosmatium_globosum_JEL800	litter_saprotroph	11	1	1	97.6667	Globisporangium splendens	noTP	cyto	RVT_3		K03469	227	0	0	0	885996	458	446	VT
Cluster_317.fa.aln	0	ORX76724.1	Anaeromyces_robustus_S4	animal_endosymbiont	285	2	2	99	Capnocytophaga	SP	cyto_nucl	ApbA		K00077	321	498	0	0	92099	13	13	LG+R5
Cluster_317.fa.aln	0	ORY28335.1	Neocallimastix_californiae_G1	animal_endosymbiont	285	2	2	99	Capnocytophaga	SP	nucl	ApbA		K00077	303	528	1	0	346351	34	33	LG+R5
Cluster_318.fa.aln	0	ORX49558.1	Anaeromyces_robustus_S4	animal_endosymbiont	56	2	2	96.6667	Ruminococcus flavefaciens	noTP	nucl	UDPGT			388	18	0	0	11756	4	4	cpREV+G4
Cluster_318.fa.aln	0	ORX52936.1	Piromyces_finnis	animal_endosymbiont	56	2	2	96.6667	Ruminococcus flavefaciens	noTP	mito	Glyco_tran_28_C			352	341	0	1	930273	178	168	cpREV+G4
Cluster_319.fa.aln	0	ORX39467.1	Piromyces_finnis	animal_endosymbiont	154	1	1	97.3333	Eubacteriales	noTP	plas	Rce1-like	K07052	K07052	232	517	6	0	41253	8	8	JTT+F+G4
Cluster_319.fa.aln	1	ORX85865.1	Anaeromyces_robustus_S4	animal_endosymbiont	154	1	1	100	Treponema bryantii NK4A124	noTP	mito	Rce1-like	K07052	K07052	300	1267	8	1	299023	55	55	JTT+F+G4
Cluster_32.fa.aln	0	OAQ25926.1	Mortierella_elongata_AG_77	soil_saprotroph	351	3	3	94.6667	Actinomycetia	SP	extr				486	412	0	0	295136	78	77	WAG+F+R6
Cluster_32.fa.aln	0	KFH73995.1	Mortierella_verticillata_NRRL_6337	soil_saprotroph	351	3	3	94.6667	Actinomycetia	SP	extr				333	39	0	2	5074928	1518	1499	WAG+F+R6
Cluster_32.fa.aln	0	KFH62760.1	Mortierella_verticillata_NRRL_6337	soil_saprotroph	351	3	3	94.6667	Actinomycetia	SP	extr				485	412	1	0	818739	226	228	WAG+F+R6
Cluster_322.fa.aln	0	ORX42614.1	Piromyces_finnis	animal_endosymbiont	43	1	1	97	Klebsiella pneumoniae	noTP	nucl	MMR_HSR1		K06946	194	1237	0	0	309320	70	70	VT+R2
Cluster_323.fa.aln	0	ORX57951.1	Piromyces_finnis	animal_endosymbiont	6	1	1	99	Lactobacillaceae	noTP	plas	MFS_2			118	0	2	0	1372137	279	279	PMB
Cluster_325.fa.aln	0	ORY50527.1	Rhizoclosmatium_globosum_JEL800	litter_saprotroph	120	2	2	96	Eukaryota	noTP	nucl				514	0	0	3	807206	403	401	VT+G4
Cluster_325.fa.aln	0	ORY38863.1	Rhizoclosmatium_globosum_JEL800	litter_saprotroph	120	2	2	96	Eukaryota	noTP	nucl				460	239	0	5	375936	181	181	VT+G4
Cluster_326.fa.aln	0	KXS21448.1	Gonapodya_prolifera_JEL478	litter_saprotroph	28	1	1	94.6667	Mamiellales	noTP	plas				229	1266	4	1	1492162	552	551	LG+G4
Cluster_329.fa.aln	0	ORX79336.1	Anaeromyces_robustus_S4	animal_endosymbiont	242	10	10	91.6667	Clostridium cuniculi	noTP	plas	MatE			443	1129	12	0	133213	31	31	LG+F+R6
Cluster_329.fa.aln	0	ORX63819.1	Anaeromyces_robustus_S4	animal_endosymbiont	242	10	10	91.6667	Clostridium cuniculi	noTP	plas	MatE			444	743	11	0	26987	7	5	LG+F+R6
Cluster_329.fa.aln	0	ORX83429.1	Anaeromyces_robustus_S4	animal_endosymbiont	242	10	10	91.6667	Clostridium cuniculi	noTP	plas	MatE			443	271	11	0	203767	39	39	LG+F+R6
Cluster_329.fa.aln	0	ORX83663.1	Anaeromyces_robustus_S4	animal_endosymbiont	242	10	10	91.6667	Clostridium cuniculi	noTP	plas	MatE			443	149	12	0	208469	38	38	LG+F+R6
Cluster_329.fa.aln	0	ORX63820.1	Anaeromyces_robustus_S4	animal_endosymbiont	242	10	10	91.6667	Clostridium cuniculi	noTP	plas	MatE			443	1151	9	0	26987	7	5	LG+F+R6
Cluster_329.fa.aln	0	ORY57972.1	Neocallimastix_californiae_G1	animal_endosymbiont	242	10	10	91.6667	Clostridium cuniculi	noTP	plas	MatE			443	1174	12	0	641912	59	49	LG+F+R6
Cluster_329.fa.aln	0	ORY26182.1	Neocallimastix_californiae_G1	animal_endosymbiont	242	10	10	91.6667	Clostridium cuniculi	noTP	plas	MatE			443	1106	12	0	317950	42	42	LG+F+R6
Cluster_329.fa.aln	0	ORY26183.1	Neocallimastix_californiae_G1	animal_endosymbiont	242	10	10	91.6667	Clostridium cuniculi	noTP	plas	MatE			443	271	11	0	317950	42	42	LG+F+R6
Cluster_329.fa.aln	0	ORX56502.1	Piromyces_finnis	animal_endosymbiont	242	10	10	91.6667	Clostridium cuniculi	noTP	plas	MatE			443	971	11	0	1247293	250	248	LG+F+R6
Cluster_329.fa.aln	0	ORX56500.1	Piromyces_finnis	animal_endosymbiont	242	10	10	91.6667	Clostridium cuniculi	noTP	mito	MatE			399	1454	10	1	1247293	250	248	LG+F+R6
Cluster_332.fa.aln	0	ORY23513.1	Neocallimastix_californiae_G1	animal_endosymbiont	390	1	1	99	Firmicutes	noTP	cyto_nucl	HD, KH_1	K18682	K06950,K18682	353	102	0	2	279029	43	43	LG+R10
Cluster_338.fa.aln	0	ORZ17576.1	Lobosporangium_transversale_NRRL_3116	soil_saprotroph	29	3	2	93.6667	Biomphalaria glabrata	noTP	extr	STELLO			741	0	1	4	818200	208	206	LG+G4
Cluster_338.fa.aln	0	KFH66141.1	Mortierella_verticillata_NRRL_6337	soil_saprotroph	29	3	2	93.6667	Biomphalaria glabrata	noTP	mito	STELLO			748	455	1	4	2566663	704	701	LG+G4
Cluster_341.fa.aln	0	ORX84139.1	Anaeromyces_robustus_S4	animal_endosymbiont	133	17	17	96	Ruminococcus flavefaciens	SP	extr				544	184	0	2	221698	49	48	WAG+R6
Cluster_341.fa.aln	0	ORX78165.1	Anaeromyces_robustus_S4	animal_endosymbiont	133	17	17	96	Ruminococcus flavefaciens	SP	extr				546	275	0	2	114120	16	16	WAG+R6
Cluster_341.fa.aln	0	ORX84141.1	Anaeromyces_robustus_S4	animal_endosymbiont	133	17	17	96	Ruminococcus flavefaciens	SP	extr				542	258	0	2	221698	49	48	WAG+R6
Cluster_341.fa.aln	0	ORX83433.1	Anaeromyces_robustus_S4	animal_endosymbiont	133	17	17	96	Ruminococcus flavefaciens	SP	extr				488	2623	1	2	203767	39	39	WAG+R6
Cluster_341.fa.aln	0	ORX83277.1	Anaeromyces_robustus_S4	animal_endosymbiont	133	17	17	96	Ruminococcus flavefaciens	SP	extr				562	854	0	2	201135	45	45	WAG+R6
Cluster_341.fa.aln	0	ORX80546.1	Anaeromyces_robustus_S4	animal_endosymbiont	133	17	17	96	Ruminococcus flavefaciens	SP	mito				378	344	0	2	146726	23	23	WAG+R6
Cluster_341.fa.aln	0	ORY42089.1	Neocallimastix_californiae_G1	animal_endosymbiont	133	17	17	96	Ruminococcus flavefaciens	SP	extr				543	295	0	2	489515	63	61	WAG+R6
Cluster_341.fa.aln	0	ORY73343.1	Neocallimastix_californiae_G1	animal_endosymbiont	133	17	17	96	Ruminococcus flavefaciens	SP	extr				410	3098	0	0	861023	105	105	WAG+R6
Cluster_341.fa.aln	0	ORY05893.1	Neocallimastix_californiae_G1	animal_endosymbiont	133	17	17	96	Ruminococcus flavefaciens	SP	extr				388	593	0	1	87374	3	3	WAG+R6
Cluster_341.fa.aln	0	ORY54337.1	Neocallimastix_californiae_G1	animal_endosymbiont	133	17	17	96	Ruminococcus flavefaciens	SP	extr				550	436	0	2	587876	74	73	WAG+R6
Cluster_341.fa.aln	0	ORY25886.1	Neocallimastix_californiae_G1	animal_endosymbiont	133	17	17	96	Ruminococcus flavefaciens	SP	extr				545	239	0	2	310892	43	43	WAG+R6
Cluster_341.fa.aln	0	ORY73345.1	Neocallimastix_californiae_G1	animal_endosymbiont	133	17	17	96	Ruminococcus flavefaciens	SP	extr				505	277	0	2	861023	105	105	WAG+R6
Cluster_341.fa.aln	0	ORX41898.1	Piromyces_finnis	animal_endosymbiont	133	17	17	96	Ruminococcus flavefaciens	SP	extr				542	24	0	2	222365	40	37	WAG+R6
Cluster_341.fa.aln	0	ORX49649.1	Piromyces_finnis	animal_endosymbiont	133	17	17	96	Ruminococcus flavefaciens	SP	extr				381	105	0	2	754361	202	203	WAG+R6
Cluster_341.fa.aln	0	ORX49650.1	Piromyces_finnis	animal_endosymbiont	133	17	17	96	Ruminococcus flavefaciens	SP	extr				386	259	0	2	754361	202	203	WAG+R6
Cluster_341.fa.aln	0	ORX49651.1	Piromyces_finnis	animal_endosymbiont	133	17	17	96	Ruminococcus flavefaciens	SP	extr				324	34	0	3	754361	202	203	WAG+R6
Cluster_341.fa.aln	0	ORX50009.1	Piromyces_finnis	animal_endosymbiont	133	17	17	96	Ruminococcus flavefaciens	noTP	cyto_nucl				546	4084	0	0	816381	163	151	WAG+R6
Cluster_346.fa.aln	0	ORX69333.1	Anaeromyces_robustus_S4	animal_endosymbiont	67	3	3	95.3333	[Eubacterium] cellulosolvens	noTP	nucl	PDDEXK_3, AAA_19			686	0	0	1	57436	8	8	WAG+F+G4
Cluster_346.fa.aln	0	ORY52142.1	Neocallimastix_californiae_G1	animal_endosymbiont	67	3	3	95.3333	[Eubacterium] cellulosolvens	noTP	nucl	PDDEXK_3, AAA_19			588	0	0	2	561017	54	46	WAG+F+G4
Cluster_346.fa.aln	0	ORX51145.1	Piromyces_finnis	animal_endosymbiont	67	3	3	95.3333	[Eubacterium] cellulosolvens	noTP	nucl	PDDEXK_3, AAA_19			591	0	0	0	857073	159	159	WAG+F+G4
Cluster_349.fa.aln	0	KNC99233.1	Spizellomyces_punctatus_DAOM_BR117	pollen_saprotroph	811	3	1	99.3333	Eumetazoa	noTP	cyto_nucl	DNA_pol_B_2		K15255,K07488,K07497	484	331	0	0	1037365	375	378	WAG+F+R10
Cluster_35.fa.aln	0	ORX86436.1	Anaeromyces_robustus_S4	animal_endosymbiont	197	2	2	94.6667	Bacteria	noTP	cyto	Methyltransf_11		K00570	205	0	0	0	340837	78	77	LG+R6
Cluster_35.fa.aln	0	ORX45598.1	Piromyces_finnis	animal_endosymbiont	197	2	2	94.6667	Bacteria	noTP	nucl	Methyltransf_11		K00570	135	0	0	0	526826	94	92	LG+R6
Cluster_350.fa.aln	0	ORY29294.1	Rhizoclosmatium_globosum_JEL800	litter_saprotroph	20	5	4	94.6667	Labilithrix luteola	noTP	cysk			K02868,K22733	522	0	0	1	166348	94	83	LG+F+G4
Cluster_350.fa.aln	0	ORY29292.1	Rhizoclosmatium_globosum_JEL800	litter_saprotroph	20	5	4	94.6667	Labilithrix luteola	noTP	cyto			K02868,K22733	840	131	0	5	166348	94	83	LG+F+G4
Cluster_350.fa.aln	0	ORY15655.1	Rhizoclosmatium_globosum_JEL800	litter_saprotroph	20	5	4	94.6667	Labilithrix luteola	noTP	cyto		K22733	K02868,K22733	710	169	0	12	35774	21	19	LG+F+G4
Cluster_350.fa.aln	0	ORY15656.1	Rhizoclosmatium_globosum_JEL800	litter_saprotroph	20	5	4	94.6667	Labilithrix luteola	noTP	cyto_pero			K02868,K22733	826	133	0	6	35774	21	19	LG+F+G4
Cluster_352.fa.aln	0	OMJ16937.1	Smittium_culicis_ID_206_W2	animal_endosymbiont	7	1	1	90.6667	Opisthorchis viverrini	noTP	nucl				147	0	0	0	9854	4	4	LG+G4
Cluster_358.fa.aln	0	ORY82739.1	Neocallimastix_californiae_G1	animal_endosymbiont	158	2	2	92	Hathewaya proteolytica DSM 3090	noTP	cyto_nucl				272	0	0	0	1230784	161	159	LG+R6
Cluster_358.fa.aln	0	ORX49042.1	Piromyces_finnis	animal_endosymbiont	158	2	2	92	Hathewaya proteolytica DSM 3090	noTP	nucl				266	0	0	0	749539	160	158	LG+R6
Cluster_359.fa.aln	0	OON10903.1	Batrachochytrium_salamandrivorans	animal_parasite	36	1	1	94	Aphanomyces astaci	noTP	mito				161	0	0	1	43586	13	16	WAG+R3
Cluster_360.fa.aln	0	ORX45938.1	Piromyces_finnis	animal_endosymbiont	17	1	1	94.3333	Ruminococcus bromii L2-63	SP	extr				840	488	0	0	541120	106	105	Blosum62+F+G4
Cluster_362.fa.aln	0	ORY28684.1	Neocallimastix_californiae_G1	animal_endosymbiont	195	2	2	97.6667	Firmicutes	SP	cyto	ApbA		K00077	315	0	0	0	351704	43	42	LG+R5
Cluster_362.fa.aln	0	ORY28683.1	Neocallimastix_californiae_G1	animal_endosymbiont	195	2	2	97.6667	Firmicutes	SP	E.R.	ApbA		K00077	318	755	0	0	351704	43	42	LG+R5
Cluster_364.fa.aln	0	ORX64927.1	Anaeromyces_robustus_S4	animal_endosymbiont	82	1	1	97.3333	Millionella massiliensis	noTP	mito	Peptidase_M15_3	K08640	K08640	140	0	0	1	43588	7	7	LG+G4
Cluster_37.fa.aln	0	KXS22567.1	Gonapodya_prolifera_JEL478	litter_saprotroph	49	46	41	100	Ktedonobacter racemifer DSM 44963	SP	extr				307	684	0	9	1572201	600	598	WAG+F+R4
Cluster_37.fa.aln	0	ORY47435.1	Rhizoclosmatium_globosum_JEL800	litter_saprotroph	49	46	41	100	Ktedonobacter racemifer DSM 44963	SP	extr				368	2201	0	1	651723	355	298	WAG+F+R4
Cluster_37.fa.aln	0	ORY28906.1	Rhizoclosmatium_globosum_JEL800	litter_saprotroph	49	46	41	100	Ktedonobacter racemifer DSM 44963	noTP	extr				255	1686	0	0	161525	57	57	WAG+F+R4
Cluster_37.fa.aln	0	ORY49615.1	Rhizoclosmatium_globosum_JEL800	litter_saprotroph	49	46	41	100	Ktedonobacter racemifer DSM 44963	noTP	extr				297	0	0	3	773343	336	334	WAG+F+R4
Cluster_37.fa.aln	0	ORY36501.1	Rhizoclosmatium_globosum_JEL800	litter_saprotroph	49	46	41	100	Ktedonobacter racemifer DSM 44963	SP	extr				337	1306	0	1	283498	142	142	WAG+F+R4
Cluster_37.fa.aln	0	ORY38368.1	Rhizoclosmatium_globosum_JEL800	litter_saprotroph	49	46	41	100	Ktedonobacter racemifer DSM 44963	SP	extr				342	2339	0	3	346223	148	147	WAG+F+R4
Cluster_37.fa.aln	0	ORY28750.1	Rhizoclosmatium_globosum_JEL800	litter_saprotroph	49	46	41	100	Ktedonobacter racemifer DSM 44963	SP	extr				337	1217	1	2	160928	64	61	WAG+F+R4
Cluster_37.fa.aln	0	ORY34471.1	Rhizoclosmatium_globosum_JEL800	litter_saprotroph	49	46	41	100	Ktedonobacter racemifer DSM 44963	SP	extr				368	2201	0	1	257441	33	27	WAG+F+R4
Cluster_37.fa.aln	0	ORY47491.1	Rhizoclosmatium_globosum_JEL800	litter_saprotroph	49	46	41	100	Ktedonobacter racemifer DSM 44963	noTP	extr				550	291	0	4	651723	355	298	WAG+F+R4
Cluster_37.fa.aln	0	ORY47423.1	Rhizoclosmatium_globosum_JEL800	litter_saprotroph	49	46	41	100	Ktedonobacter racemifer DSM 44963	SP	extr				375	2347	0	1	651723	355	298	WAG+F+R4
Cluster_37.fa.aln	0	ORY34466.1	Rhizoclosmatium_globosum_JEL800	litter_saprotroph	49	46	41	100	Ktedonobacter racemifer DSM 44963	noTP	extr				393	1679	0	3	257441	33	27	WAG+F+R4
Cluster_37.fa.aln	0	ORY44374.1	Rhizoclosmatium_globosum_JEL800	litter_saprotroph	49	46	41	100	Ktedonobacter racemifer DSM 44963	noTP	extr				250	176	0	2	595267	291	285	WAG+F+R4
Cluster_37.fa.aln	0	ORY44547.1	Rhizoclosmatium_globosum_JEL800	litter_saprotroph	49	46	41	100	Ktedonobacter racemifer DSM 44963	SP	extr				367	1717	0	1	595267	291	285	WAG+F+R4
Cluster_37.fa.aln	0	ORY39662.1	Rhizoclosmatium_globosum_JEL800	litter_saprotroph	49	46	41	100	Ktedonobacter racemifer DSM 44963	SP	extr				351	188	0	0	389915	180	180	WAG+F+R4
Cluster_37.fa.aln	0	ORY36445.1	Rhizoclosmatium_globosum_JEL800	litter_saprotroph	49	46	41	100	Ktedonobacter racemifer DSM 44963	SP	extr				437	252	0	0	283498	142	142	WAG+F+R4
Cluster_37.fa.aln	0	ORY42140.1	Rhizoclosmatium_globosum_JEL800	litter_saprotroph	49	46	41	100	Ktedonobacter racemifer DSM 44963	noTP	extr				431	1647	0	2	484643	259	255	WAG+F+R4
Cluster_37.fa.aln	0	ORY47273.1	Rhizoclosmatium_globosum_JEL800	litter_saprotroph	49	46	41	100	Ktedonobacter racemifer DSM 44963	SP	extr				534	88	0	1	651723	355	298	WAG+F+R4
Cluster_37.fa.aln	0	ORY51458.1	Rhizoclosmatium_globosum_JEL800	litter_saprotroph	49	46	41	100	Ktedonobacter racemifer DSM 44963	SP	extr				335	1642	0	2	896209	478	469	WAG+F+R4
Cluster_37.fa.aln	0	ORY40649.1	Rhizoclosmatium_globosum_JEL800	litter_saprotroph	49	46	41	100	Ktedonobacter racemifer DSM 44963	SP	extr				366	1776	0	1	442219	209	208	WAG+F+R4
Cluster_37.fa.aln	0	ORY36710.1	Rhizoclosmatium_globosum_JEL800	litter_saprotroph	49	46	41	100	Ktedonobacter racemifer DSM 44963	noTP	nucl				218	0	0	5	287974	159	140	WAG+F+R4
Cluster_37.fa.aln	0	ORY41947.1	Rhizoclosmatium_globosum_JEL800	litter_saprotroph	49	46	41	100	Ktedonobacter racemifer DSM 44963	noTP	extr				253	336	0	0	471403	238	238	WAG+F+R4
Cluster_37.fa.aln	0	ORY36494.1	Rhizoclosmatium_globosum_JEL800	litter_saprotroph	49	46	41	100	Ktedonobacter racemifer DSM 44963	SP	extr				382	1623	0	1	283498	142	142	WAG+F+R4
Cluster_37.fa.aln	0	ORY53512.1	Rhizoclosmatium_globosum_JEL800	litter_saprotroph	49	46	41	100	Ktedonobacter racemifer DSM 44963	SP	extr				380	1789	0	1	1023498	556	528	WAG+F+R4
Cluster_37.fa.aln	0	ORY36515.1	Rhizoclosmatium_globosum_JEL800	litter_saprotroph	49	46	41	100	Ktedonobacter racemifer DSM 44963	SP	extr				392	2117	0	1	283498	142	142	WAG+F+R4
Cluster_37.fa.aln	0	ORY47894.1	Rhizoclosmatium_globosum_JEL800	litter_saprotroph	49	46	41	100	Ktedonobacter racemifer DSM 44963	SP	extr				259	0	0	0	653319	348	337	WAG+F+R4
Cluster_37.fa.aln	0	ORY28425.1	Rhizoclosmatium_globosum_JEL800	litter_saprotroph	49	46	41	100	Ktedonobacter racemifer DSM 44963	SP	extr				338	1095	0	1	156162	84	84	WAG+F+R4
Cluster_37.fa.aln	0	ORY47453.1	Rhizoclosmatium_globosum_JEL800	litter_saprotroph	49	46	41	100	Ktedonobacter racemifer DSM 44963	SP	extr				370	2189	0	1	651723	355	298	WAG+F+R4
Cluster_37.fa.aln	0	ORY37991.1	Rhizoclosmatium_globosum_JEL800	litter_saprotroph	49	46	41	100	Ktedonobacter racemifer DSM 44963	SP	extr				282	1489	0	1	334327	134	129	WAG+F+R4
Cluster_37.fa.aln	0	ORY42143.1	Rhizoclosmatium_globosum_JEL800	litter_saprotroph	49	46	41	100	Ktedonobacter racemifer DSM 44963	SP	extr				367	1717	0	1	484643	259	255	WAG+F+R4
Cluster_37.fa.aln	0	ORY28752.1	Rhizoclosmatium_globosum_JEL800	litter_saprotroph	49	46	41	100	Ktedonobacter racemifer DSM 44963	SP	extr				408	2745	0	5	160928	64	61	WAG+F+R4
Cluster_37.fa.aln	0	ORY44520.1	Rhizoclosmatium_globosum_JEL800	litter_saprotroph	49	46	41	100	Ktedonobacter racemifer DSM 44963	SP	extr				366	1885	0	1	595267	291	285	WAG+F+R4
Cluster_37.fa.aln	0	ORY32214.1	Rhizoclosmatium_globosum_JEL800	litter_saprotroph	49	46	41	100	Ktedonobacter racemifer DSM 44963	SP	extr				340	912	0	1	212203	7	3	WAG+F+R4
Cluster_37.fa.aln	0	ORY47219.1	Rhizoclosmatium_globosum_JEL800	litter_saprotroph	49	46	41	100	Ktedonobacter racemifer DSM 44963	SP	extr				323	2012	0	3	651723	355	298	WAG+F+R4
Cluster_37.fa.aln	0	ORY40833.1	Rhizoclosmatium_globosum_JEL800	litter_saprotroph	49	46	41	100	Ktedonobacter racemifer DSM 44963	SP	extr				336	1101	0	2	442219	209	208	WAG+F+R4
Cluster_37.fa.aln	0	ORY37599.1	Rhizoclosmatium_globosum_JEL800	litter_saprotroph	49	46	41	100	Ktedonobacter racemifer DSM 44963	SP	extr				274	657	0	5	324318	148	142	WAG+F+R4
Cluster_37.fa.aln	0	ORY25861.1	Rhizoclosmatium_globosum_JEL800	litter_saprotroph	49	46	41	100	Ktedonobacter racemifer DSM 44963	SP	extr				259	386	0	0	119745	12	11	WAG+F+R4
Cluster_37.fa.aln	0	ORY31347.1	Rhizoclosmatium_globosum_JEL800	litter_saprotroph	49	46	41	100	Ktedonobacter racemifer DSM 44963	SP	extr				340	912	0	1	193273	10	5	WAG+F+R4
Cluster_37.fa.aln	0	ORY39579.1	Rhizoclosmatium_globosum_JEL800	litter_saprotroph	49	46	41	100	Ktedonobacter racemifer DSM 44963	SP	extr				363	1598	0	0	389915	180	180	WAG+F+R4
Cluster_37.fa.aln	0	ORY44535.1	Rhizoclosmatium_globosum_JEL800	litter_saprotroph	49	46	41	100	Ktedonobacter racemifer DSM 44963	noTP	extr				734	1594	0	4	595267	291	285	WAG+F+R4
Cluster_37.fa.aln	0	ORY44534.1	Rhizoclosmatium_globosum_JEL800	litter_saprotroph	49	46	41	100	Ktedonobacter racemifer DSM 44963	SP	extr				375	208	0	2	595267	291	285	WAG+F+R4
Cluster_37.fa.aln	0	ORY36518.1	Rhizoclosmatium_globosum_JEL800	litter_saprotroph	49	46	41	100	Ktedonobacter racemifer DSM 44963	SP	extr				362	1436	0	2	283498	142	142	WAG+F+R4
Cluster_376.fa.aln	0	ORX86956.1	Anaeromyces_robustus_S4	animal_endosymbiont	20	2	2	90	Faecalitalea cylindroides	noTP	nucl				153	0	0	0	363466	66	65	LG+R2
Cluster_376.fa.aln	0	ORY10151.1	Neocallimastix_californiae_G1	animal_endosymbiont	20	2	2	90	Faecalitalea cylindroides	noTP	nucl				153	0	0	0	116981	10	10	LG+R2
Cluster_378.fa.aln	0	OMJ27075.1	Smittium_culicis_ID_206_W2	animal_endosymbiont	151	1	1	93.3333	Phytophthora sojae strain P6497	noTP	cyto	DDE_Tnp_1_7			94	0	0	0	26576	4	4	VT+G4
Cluster_38.fa.aln	0	ORX49610.1	Piromyces_finnis	animal_endosymbiont	16	2	2	96.6667	Clostridium bornimense	noTP	mito	Phage_lysozyme2			181	0	0	0	754361	202	203	VT+F+G4
Cluster_38.fa.aln	0	ORX49608.1	Piromyces_finnis	animal_endosymbiont	16	2	2	96.6667	Clostridium bornimense	noTP	mito	Phage_lysozyme2			180	0	0	0	754361	202	203	VT+F+G4
Cluster_380.fa.aln	0	ORY41869.1	Rhizoclosmatium_globosum_JEL800	litter_saprotroph	49	1	1	98.3333	Saprolegniaceae	noTP	extr	TrmO	K22900	K22900	372	1317	1	2	471403	238	238	LG+F+G4
Cluster_382.fa.aln	0	ORX91279.1	Basidiobolus_meristosporus_CBS_931_73	unspecified_saprotroph	181	1	1	93.3333	Trichoplax adhaerens	noTP	nucl				461	39	0	5	93074	7	7	JTT+R4
Cluster_385.fa.aln	0	ORX75976.1	Anaeromyces_robustus_S4	animal_endosymbiont	53	6	6	96.3333	Ruminococcus albus	SP	nucl	CotH			478	0	0	0	81008	17	16	LG+F+G4
Cluster_385.fa.aln	0	ORY55602.1	Neocallimastix_californiae_G1	animal_endosymbiont	53	6	6	96.3333	Ruminococcus albus	SP	E.R.	CotH			515	854	0	0	615886	54	53	LG+F+G4
Cluster_385.fa.aln	0	ORY55604.1	Neocallimastix_californiae_G1	animal_endosymbiont	53	6	6	96.3333	Ruminococcus albus	SP	E.R.	CotH			515	641	0	0	615886	54	53	LG+F+G4
Cluster_385.fa.aln	0	ORX46205.1	Piromyces_finnis	animal_endosymbiont	53	6	6	96.3333	Ruminococcus albus	SP	E.R.	CotH			540	1167	0	0	567928	115	113	LG+F+G4
Cluster_385.fa.aln	0	ORX43666.1	Piromyces_finnis	animal_endosymbiont	53	6	6	96.3333	Ruminococcus albus	SP	E.R.				455	945	0	2	401682	94	94	LG+F+G4
Cluster_385.fa.aln	0	ORX46212.1	Piromyces_finnis	animal_endosymbiont	53	6	6	96.3333	Ruminococcus albus	SP	E.R.	CotH			541	1405	0	0	567928	115	113	LG+F+G4
Cluster_385.fa.aln	1	ORX76597.1	Anaeromyces_robustus_S4	animal_endosymbiont	53	3	3	97.6667	Bacteria	SP	golg	CotH			677	473	0	1	88883	26	18	LG+F+G4
Cluster_385.fa.aln	1	ORY73936.1	Neocallimastix_californiae_G1	animal_endosymbiont	53	3	3	97.6667	Bacteria	SP	extr	CotH			606	182	0	0	872713	104	101	LG+F+G4
Cluster_385.fa.aln	1	ORY38709.1	Neocallimastix_californiae_G1	animal_endosymbiont	53	3	3	97.6667	Bacteria	SP	extr	CotH			636	629	0	0	441796	38	35	LG+F+G4
Cluster_388.fa.aln	0	ORY23648.1	Neocallimastix_californiae_G1	animal_endosymbiont	135	2	2	100	Ruminococcus bromii L2-63	noTP	plas	Cytidylate_kin2	K07149	K07149,K01992	481	1143	6	0	281856	29	28	LG+R8
Cluster_388.fa.aln	0	ORX49644.1	Piromyces_finnis	animal_endosymbiont	135	2	2	100	Ruminococcus bromii L2-63	noTP	mito	Cytidylate_kin2	K07149	K07149,K01992	312	385	2	0	754361	202	203	LG+R8
Cluster_39.fa.aln	0	ORY43221.1	Neocallimastix_californiae_G1	animal_endosymbiont	55	2	1	100	Monoglobus pectinilyticus	SP	extr	GH97_C, Glyco_hydro_97			768	469	0	0	493809	56	56	LG+R4
Cluster_391.fa.aln	0	OAD00970.1	Mucor_circinelloides_f_lusitanicus_CBS_277_49	soil_saprotroph	4	1	1	100	Elysia chlorotica	noTP	extr				214	1963	0	0	3187354	1008	982	Dayhoff+F
Cluster_393.fa.aln	0	KXS13513.1	Gonapodya_prolifera_JEL478	litter_saprotroph	158	1	1	100	Anaeromyxobacter dehalogenans	noTP	nucl	Arg_decarb_HB, Arg_decarbox_C, Orn_Arg_deC_N		K01585	808	767	0	9	323769	132	132	LG+R6
Cluster_395.fa.aln	0	ORX77851.1	Anaeromyces_robustus_S4	animal_endosymbiont	338	2	2	100	Fibrobacter succinogenes	noTP	plas	DUF2238	K08984	K08984	228	114	6	0	110959	20	20	LG+F+R9
Cluster_395.fa.aln	0	ORX50281.1	Piromyces_finnis	animal_endosymbiont	338	2	2	100	Fibrobacter succinogenes	noTP	plas	DUF2238	K08984	K08984	211	0	3	1	820238	176	174	LG+F+R9
Cluster_396.fa.aln	0	ORY07690.1	Neocallimastix_californiae_G1	animal_endosymbiont	161	3	3	97.6667	Bacteria	noTP	cyto	RNA_ligase			185	0	0	0	94754	10	9	LG+R5
Cluster_396.fa.aln	0	ORY60326.1	Neocallimastix_californiae_G1	animal_endosymbiont	161	3	3	97.6667	Bacteria	noTP	nucl	RNA_ligase			231	0	0	0	667631	81	75	LG+R5
Cluster_396.fa.aln	0	ORX47637.1	Piromyces_finnis	animal_endosymbiont	161	3	3	97.6667	Bacteria	noTP	cyto	RNA_ligase			229	0	0	0	631782	143	141	LG+R5
Cluster_398.fa.aln	0	ORY20587.1	Neocallimastix_californiae_G1	animal_endosymbiont	450	2	2	98.3333	Bacteria	noTP	nucl	SBP_bac_3	K02030	K02030	287	0	0	1	220141	18	17	LG+F+R8
Cluster_398.fa.aln	0	ORY20588.1	Neocallimastix_californiae_G1	animal_endosymbiont	450	2	2	98.3333	Bacteria	noTP	nucl	SBP_bac_3	K02030	K02030	240	0	1	0	220141	18	17	LG+F+R8
Cluster_398.fa.aln	1	ORX64240.1	Anaeromyces_robustus_S4	animal_endosymbiont	450	2	2	98.3333	Methanobrevibacter	SP	extr	SBP_bac_3	K02030	K02030	275	545	2	2	33811	4	4	LG+F+R8
Cluster_398.fa.aln	1	ORX65467.1	Anaeromyces_robustus_S4	animal_endosymbiont	450	2	2	98.3333	Methanobrevibacter	SP	extr	SBP_bac_3	K02030	K02030	464	194	1	1	49128	10	10	LG+F+R8
Cluster_40.fa.aln	0	ORY22418.1	Neocallimastix_californiae_G1	animal_endosymbiont	850	1	1	93.6667	Bacteria	noTP	plas	MFS_2		K03292	311	804	5	2	263242	53	24	LG+R6
Cluster_407.fa.aln	0	PKC66805.1	Rhizophagus_irregularis_A1	arbuscular_mycorrhizal	104	13	3	97.3333	Planctomycetia	noTP	cyto				402	0	0	0	93225	12	12	WAG+R5
Cluster_407.fa.aln	0	PKC72662.1	Rhizophagus_irregularis_A1	arbuscular_mycorrhizal	104	13	3	97.3333	Planctomycetia	noTP	nucl				401	0	0	0	170551	34	34	WAG+R5
Cluster_407.fa.aln	0	POG76863.1	Rhizophagus_irregularis_DAOM_181602_DAOM_197198	arbuscular_mycorrhizal	104	13	3	97.3333	Planctomycetia	noTP	nucl				401	0	0	0	548518	110	109	WAG+R5
Cluster_41.fa.aln	0	ORX64887.1	Anaeromyces_robustus_S4	animal_endosymbiont	275	2	2	95.3333	Prevotellaceae	noTP	cyto	APH			357	0	0	0	43372	10	10	LG+R5
Cluster_41.fa.aln	0	ORY74174.1	Neocallimastix_californiae_G1	animal_endosymbiont	275	2	2	95.3333	Prevotellaceae	noTP	nucl	APH			356	0	0	0	892800	114	113	LG+R5
Cluster_410.fa.aln	0	ORX61138.1	Piromyces_finnis	animal_endosymbiont	374	1	1	96.6667	Anaerostipes rhamnosivorans	noTP	cyto_nucl	Acetyltransf_7	K03826	K03826	151	0	0	0	2625575	537	534	LG+R7
Cluster_410.fa.aln	1	ORX75708.1	Anaeromyces_robustus_S4	animal_endosymbiont	374	2	2	95	Spiroplasma alleghenense PLHS-1	noTP	nucl	Acetyltransf_7	K03826	K03826	144	0	0	0	77048	13	13	LG+R7
Cluster_410.fa.aln	1	ORY25138.1	Neocallimastix_californiae_G1	animal_endosymbiont	374	2	2	95	Spiroplasma alleghenense PLHS-1	noTP	mito	Acetyltransf_7	K03826	K03826	142	0	0	0	296644	42	41	LG+R7
Cluster_411.fa.aln	0	ORX66242.1	Anaeromyces_robustus_S4	animal_endosymbiont	44	1	1	99.6667	Anaerococcus	noTP	cyto				253	0	0	0	51484	7	7	LG+G4
Cluster_414.fa.aln	0	ORY40951.1	Rhizoclosmatium_globosum_JEL800	litter_saprotroph	113	3	2	95	Pelomonas saccharophila	SP	extr	DUF3472			909	231	0	4	447040	206	202	WAG+R3
Cluster_414.fa.aln	0	ORY40952.1	Rhizoclosmatium_globosum_JEL800	litter_saprotroph	113	3	2	95	Pelomonas saccharophila	SP	extr				538	223	0	1	447040	206	202	WAG+R3
Cluster_42.fa.aln	0	ORY53377.1	Neocallimastix_californiae_G1	animal_endosymbiont	243	1	1	100	Eubacterium oxidoreducens	noTP	nucl	CAT	K19271	K19271,K03828	235	0	0	0	570012	80	79	LG+R6
Cluster_424.fa.aln	0	ORY29100.1	Rhizoclosmatium_globosum_JEL800	litter_saprotroph	27	2	2	99	Aphanomyces	noTP	plas	Ni_hydr_CYTB		K12262	273	0	2	3	163814	28	28	VT+F+G4
Cluster_424.fa.aln	0	ORY50533.1	Rhizoclosmatium_globosum_JEL800	litter_saprotroph	27	2	2	99	Aphanomyces	mTP	plas	Ni_hydr_CYTB	K12262	K12262	175	0	4	1	807206	403	401	VT+F+G4
Cluster_429.fa.aln	0	ORY58294.1	Neocallimastix_californiae_G1	animal_endosymbiont	340	1	1	95.3333	Bacteria	noTP	nucl	Exo_endo_phos			295	0	0	0	643854	75	75	LG+R7
Cluster_432.fa.aln	0	ORX75695.1	Anaeromyces_robustus_S4	animal_endosymbiont	201	3	3	100	Bacteria	noTP	plas	Mntp	K23242	K23242	195	718	5	0	76933	24	12	LG+F+R6
Cluster_432.fa.aln	0	ORY85910.1	Neocallimastix_californiae_G1	animal_endosymbiont	201	3	3	100	Bacteria	noTP	plas	Mntp	K23242	K23242	195	1282	5	0	1347342	159	157	LG+F+R6
Cluster_432.fa.aln	0	ORX59077.1	Piromyces_finnis	animal_endosymbiont	201	3	3	100	Bacteria	noTP	plas	Mntp	K23242	K23242	195	1179	5	0	1653768	326	315	LG+F+R6
Cluster_433.fa.aln	0	ORX75098.1	Anaeromyces_robustus_S4	animal_endosymbiont	482	18	18	100	Bacteria	SP	extr	EstA_Ig_like, Peptidase_S9			656	1555	0	0	65553	11	11	LG+F+R7
Cluster_433.fa.aln	0	ORX84840.1	Anaeromyces_robustus_S4	animal_endosymbiont	482	18	18	100	Bacteria	SP	extr	EstA_Ig_like, Peptidase_S9			470	213	0	0	261291	54	54	LG+F+R7
Cluster_433.fa.aln	0	ORX85091.1	Anaeromyces_robustus_S4	animal_endosymbiont	482	18	18	100	Bacteria	SP	extr	EstA_Ig_like, Peptidase_S9			484	537	0	0	275937	45	45	LG+F+R7
Cluster_433.fa.aln	0	ORX78903.1	Anaeromyces_robustus_S4	animal_endosymbiont	482	18	18	100	Bacteria	SP	extr	EstA_Ig_like, Peptidase_S9			512	1113	0	0	125172	20	20	LG+F+R7
Cluster_433.fa.aln	0	ORY41430.1	Neocallimastix_californiae_G1	animal_endosymbiont	482	18	18	100	Bacteria	SP	extr	EstA_Ig_like, Peptidase_S9			456	0	0	1	483594	30	19	LG+F+R7
Cluster_433.fa.aln	0	ORY60327.1	Neocallimastix_californiae_G1	animal_endosymbiont	482	18	18	100	Bacteria	SP	extr	EstA_Ig_like, Peptidase_S9			478	0	0	0	667631	81	75	LG+F+R7
Cluster_433.fa.aln	0	ORY04892.1	Neocallimastix_californiae_G1	animal_endosymbiont	482	18	18	100	Bacteria	SP	E.R.	EstA_Ig_like, Peptidase_S9			456	132	0	1	80382	12	11	LG+F+R7
Cluster_433.fa.aln	0	ORY87338.1	Neocallimastix_californiae_G1	animal_endosymbiont	482	18	18	100	Bacteria	SP	extr	EstA_Ig_like, Peptidase_S9			479	0	0	0	1837611	217	211	LG+F+R7
Cluster_433.fa.aln	0	ORY27155.1	Neocallimastix_californiae_G1	animal_endosymbiont	482	18	18	100	Bacteria	SP	extr	EstA_Ig_like, Peptidase_S9			482	0	0	0	332433	33	31	LG+F+R7
Cluster_433.fa.aln	0	ORY54304.1	Neocallimastix_californiae_G1	animal_endosymbiont	482	18	18	100	Bacteria	SP	extr	EstA_Ig_like, Peptidase_S9			482	0	0	0	587876	74	73	LG+F+R7
Cluster_433.fa.aln	0	ORY38475.1	Neocallimastix_californiae_G1	animal_endosymbiont	482	18	18	100	Bacteria	SP	extr	EstA_Ig_like, Peptidase_S9			483	0	0	0	438676	43	41	LG+F+R7
Cluster_433.fa.aln	0	ORY27421.1	Neocallimastix_californiae_G1	animal_endosymbiont	482	18	18	100	Bacteria	SP	extr	EstA_Ig_like, Peptidase_S9			483	0	0	0	338264	47	47	LG+F+R7
Cluster_433.fa.aln	0	ORY22347.1	Neocallimastix_californiae_G1	animal_endosymbiont	482	18	18	100	Bacteria	noTP	cyto	EstA_Ig_like, Peptidase_S9			442	0	0	0	260042	39	39	LG+F+R7
Cluster_433.fa.aln	0	ORY84060.1	Neocallimastix_californiae_G1	animal_endosymbiont	482	18	18	100	Bacteria	SP	extr	Peptidase_S9			435	0	0	2	1268060	148	146	LG+F+R7
Cluster_433.fa.aln	0	ORX41910.1	Piromyces_finnis	animal_endosymbiont	482	18	18	100	Bacteria	SP	extr	EstA_Ig_like, Peptidase_S9			480	208	0	0	222365	40	37	LG+F+R7
Cluster_433.fa.aln	0	ORX48709.1	Piromyces_finnis	animal_endosymbiont	482	18	18	100	Bacteria	SP	extr	EstA_Ig_like			479	292	0	1	734684	123	118	LG+F+R7
Cluster_433.fa.aln	0	ORX41913.1	Piromyces_finnis	animal_endosymbiont	482	18	18	100	Bacteria	SP	extr	EstA_Ig_like, Peptidase_S9			487	0	0	0	222365	40	37	LG+F+R7
Cluster_433.fa.aln	0	ORX41911.1	Piromyces_finnis	animal_endosymbiont	482	18	18	100	Bacteria	noTP	cyto	EstA_Ig_like, Peptidase_S9			445	0	0	0	222365	40	37	LG+F+R7
Cluster_438.fa.aln	0	ORY25402.1	Neocallimastix_californiae_G1	animal_endosymbiont	48	3	3	90	Firmicutes	SP	extr				338	0	0	1	302617	40	40	WAG+F+G4
Cluster_438.fa.aln	0	ORX49577.1	Piromyces_finnis	animal_endosymbiont	48	3	3	90	Firmicutes	noTP	nucl				338	355	0	1	754361	202	203	WAG+F+G4
Cluster_438.fa.aln	0	ORX42222.1	Piromyces_finnis	animal_endosymbiont	48	3	3	90	Firmicutes	noTP	nucl				338	355	0	1	246453	65	65	WAG+F+G4
Cluster_441.fa.aln	0	ORX79956.1	Anaeromyces_robustus_S4	animal_endosymbiont	424	2	2	96.3333	Ruminococcus flavefaciens	noTP	mito	Radical_SAM	K01012	K01012	408	0	0	1	141628	34	34	LG+R8
Cluster_441.fa.aln	0	ORY24735.1	Neocallimastix_californiae_G1	animal_endosymbiont	424	2	2	96.3333	Ruminococcus flavefaciens	noTP	mito	Radical_SAM	K01012	K01012	408	539	0	1	293127	42	42	LG+R8
Cluster_441.fa.aln	1	ORX82185.1	Anaeromyces_robustus_S4	animal_endosymbiont	424	3	3	96.6667	Parabasalia	mTP	mito	Radical_SAM	K01012	K01012	455	286	0	3	178360	34	34	LG+R8
Cluster_441.fa.aln	1	ORY46272.1	Neocallimastix_californiae_G1	animal_endosymbiont	424	3	3	96.6667	Parabasalia	noTP	nucl	Radical_SAM	K01012	K01012	454	1123	0	3	517565	62	59	LG+R8
Cluster_441.fa.aln	1	ORX43515.1	Piromyces_finnis	animal_endosymbiont	424	3	3	96.6667	Parabasalia	noTP	cysk	Radical_SAM		K01012	385	416	0	1	400663	39	26	LG+R8
Cluster_444.fa.aln	0	ORX87563.1	Anaeromyces_robustus_S4	animal_endosymbiont	165	9	9	97	Ruminococcus albus	SP	nucl	CBAH			747	388	0	0	419830	81	81	LG+R6
Cluster_444.fa.aln	0	ORX79638.1	Anaeromyces_robustus_S4	animal_endosymbiont	165	9	9	97	Ruminococcus albus	SP	E.R.	CBAH			362	0	0	2	137737	22	22	LG+R6
Cluster_444.fa.aln	0	ORY29860.1	Neocallimastix_californiae_G1	animal_endosymbiont	165	9	9	97	Ruminococcus albus	SP	nucl	CBAH			408	319	1	0	363546	31	31	LG+R6
Cluster_444.fa.aln	0	ORY00399.1	Neocallimastix_californiae_G1	animal_endosymbiont	165	9	9	97	Ruminococcus albus	noTP	cyto_nucl	AAT			220	0	0	1	50484	5	5	LG+R6
Cluster_444.fa.aln	0	ORY29861.1	Neocallimastix_californiae_G1	animal_endosymbiont	165	9	9	97	Ruminococcus albus	SP	nucl	CBAH			408	319	1	0	363546	31	31	LG+R6
Cluster_444.fa.aln	0	ORY29862.1	Neocallimastix_californiae_G1	animal_endosymbiont	165	9	9	97	Ruminococcus albus	noTP	cyto_nucl	CBAH			323	0	0	0	363546	31	31	LG+R6
Cluster_444.fa.aln	0	ORY00398.1	Neocallimastix_californiae_G1	animal_endosymbiont	165	9	9	97	Ruminococcus albus	SP	cyto_nucl	CBAH			365	356	1	0	50484	5	5	LG+R6
Cluster_444.fa.aln	0	ORY29863.1	Neocallimastix_californiae_G1	animal_endosymbiont	165	9	9	97	Ruminococcus albus	SP	nucl	CBAH			339	383	1	1	363546	31	31	LG+R6
Cluster_444.fa.aln	0	ORX42393.1	Piromyces_finnis	animal_endosymbiont	165	9	9	97	Ruminococcus albus	SP	nucl	AAT			414	266	0	0	291490	42	42	LG+R6
Cluster_445.fa.aln	0	KXS21504.1	Gonapodya_prolifera_JEL478	litter_saprotroph	245	1	1	98	Phytoactinopolyspora	noTP	cyto	ASCH			140	0	0	0	1492162	552	551	LG+F+R6
Cluster_446.fa.aln	0	KXS14328.1	Gonapodya_prolifera_JEL478	litter_saprotroph	353	1	1	100	Eukaryota	noTP	cysk	Methyltransf_16			140	0	0	2	357625	152	152	JTT+R5
Cluster_449.fa.aln	0	ORY25984.1	Neocallimastix_californiae_G1	animal_endosymbiont	742	1	1	100	Bacteria	noTP	mito	HHH		K07457,K00567	145	0	0	1	311296	36	36	LG+R8
Cluster_45.fa.aln	0	KXS20036.1	Gonapodya_prolifera_JEL478	litter_saprotroph	181	1	1	99.6667	Proteobacteria	noTP	cysk		K01483	K01483	175	571	0	5	924590	364	363	JTTDCMut+G4
Cluster_450.fa.aln	0	ORY32477.1	Rhizoclosmatium_globosum_JEL800	litter_saprotroph	108	1	1	100	Mesangiospermae	noTP	mito			K17784	309	388	0	0	215241	114	111	JTT+R4
Cluster_453.fa.aln	0	ORY42055.1	Rhizoclosmatium_globosum_JEL800	litter_saprotroph	18	2	1	96.3333	Saprolegniaceae	noTP	extr	NnrU			275	1491	1	0	471403	238	238	LG+F+G4
Cluster_457.fa.aln	0	OAQ22591.1	Mortierella_elongata_AG_77	soil_saprotroph	60	1	1	90	Streptomyces	SP	extr				110	1091	1	0	48862	11	11	WAG+F+G4
Cluster_46.fa.aln	0	KXS08983.1	Gonapodya_prolifera_JEL478	litter_saprotroph	248	1	1	99	Micromonosporaceae	SP	extr				698	215	0	4	35555	11	11	LG+F+R7
Cluster_461.fa.aln	0	ORX85980.1	Anaeromyces_robustus_S4	animal_endosymbiont	264	3	3	99.6667	Bacteria	noTP	plas				473	1184	11	0	302167	53	53	JTT+F+R6
Cluster_461.fa.aln	0	ORY22711.1	Neocallimastix_californiae_G1	animal_endosymbiont	264	3	3	99.6667	Bacteria	noTP	plas				436	413	10	0	270336	44	44	JTT+F+R6
Cluster_461.fa.aln	0	ORX52556.1	Piromyces_finnis	animal_endosymbiont	264	3	3	99.6667	Bacteria	noTP	plas				433	0	10	0	911805	165	162	JTT+F+R6
Cluster_463.fa.aln	0	ORY04886.1	Neocallimastix_californiae_G1	animal_endosymbiont	152	1	1	97.6667	Ruminococcus flavefaciens	noTP	nucl				82	0	0	0	80382	12	11	VT+R4
Cluster_465.fa.aln	0	KXN64998.1	Conidiobolus_coronatus_NRRL_28638	animal_parasite	26	1	1	93	Rodentolepis nana	SP	mito	Trypsin			51	0	0	0	9312	4	4	LG+G4
Cluster_465.fa.aln	1	KXN68345.1	Conidiobolus_coronatus_NRRL_28638	animal_parasite	26	1	1	95.6667	Araneus ventricosus	noTP	cyto_nucl	Trypsin			112	0	0	0	72304	14	14	LG+G4
Cluster_467.fa.aln	0	ORY37170.1	Neocallimastix_californiae_G1	animal_endosymbiont	263	2	2	98.3333	Terrabacteria group	noTP	plas	DUF5692			372	753	7	0	416277	55	55	LG+F+R6
Cluster_467.fa.aln	0	ORY37171.1	Neocallimastix_californiae_G1	animal_endosymbiont	263	2	2	98.3333	Terrabacteria group	noTP	plas	DUF5692			385	727	7	0	416277	55	55	LG+F+R6
Cluster_469.fa.aln	0	ORY04178.1	Basidiobolus_meristosporus_CBS_931_73	unspecified_saprotroph	30	1	1	98.3333	Marinobacter	noTP	cyto_nucl				321	0	0	0	204214	36	36	LG+G4
Cluster_473.fa.aln	0	ORX86066.1	Anaeromyces_robustus_S4	animal_endosymbiont	79	1	1	98	Eisenbergiella massiliensis	noTP	plas	MatE		K07149,K18908,K03327	457	1269	12	0	304405	53	53	LG+G4
Cluster_474.fa.aln	0	ORY03693.1	Neocallimastix_californiae_G1	animal_endosymbiont	172	1	1	96	Bacteria	noTP	cyto	Lumazine_bd_2			126	0	0	0	71963	8	8	JTTDCMut+G4
Cluster_475.fa.aln	0	ORX98789.1	Basidiobolus_meristosporus_CBS_931_73	unspecified_saprotroph	403	1	1	100	Proteobacteria	SP	golg	Glyco_hydro_129			783	0	0	0	169371	32	31	JTT+F+R6
Cluster_476.fa.aln	0	ORY60297.1	Neocallimastix_californiae_G1	animal_endosymbiont	508	1	1	100	Bacteria	noTP	nucl	Cellulase		K01218	446	1637	0	1	667631	81	75	WAG+F+R9
Cluster_48.fa.aln	0	ORX76566.1	Anaeromyces_robustus_S4	animal_endosymbiont	571	18	18	100	Bacteria	noTP	cyto_nucl	AAA-ATPase_like		K03040	1405	712	0	0	88570	18	18	LG+F+R9
Cluster_48.fa.aln	0	ORX46950.1	Anaeromyces_robustus_S4	animal_endosymbiont	571	18	18	100	Bacteria	noTP	nucl	AAA-ATPase_like		K03040	496	968	0	3	10519	4	4	LG+F+R9
Cluster_48.fa.aln	0	ORX63410.1	Anaeromyces_robustus_S4	animal_endosymbiont	571	18	18	100	Bacteria	noTP	nucl	AAA-ATPase_like		K03040	493	1095	0	1	20385	5	5	LG+F+R9
Cluster_48.fa.aln	0	ORX79272.1	Anaeromyces_robustus_S4	animal_endosymbiont	571	18	18	100	Bacteria	noTP	nucl	AAA-ATPase_like		K03040	1667	1026	0	1	131232	23	23	LG+F+R9
Cluster_48.fa.aln	0	ORX76565.1	Anaeromyces_robustus_S4	animal_endosymbiont	571	18	18	100	Bacteria	noTP	nucl	AAA-ATPase_like		K03040	982	326	0	0	88570	18	18	LG+F+R9
Cluster_48.fa.aln	0	ORX64903.1	Anaeromyces_robustus_S4	animal_endosymbiont	571	18	18	100	Bacteria	noTP	nucl	AAA-ATPase_like		K03040	494	1377	0	0	43545	12	12	LG+F+R9
Cluster_48.fa.aln	0	ORY21190.1	Neocallimastix_californiae_G1	animal_endosymbiont	571	18	18	100	Bacteria	noTP	nucl	AAA-ATPase_like		K03040	618	955	0	0	237296	36	36	LG+F+R9
Cluster_48.fa.aln	0	ORY20920.1	Neocallimastix_californiae_G1	animal_endosymbiont	571	18	18	100	Bacteria	noTP	nucl	AAA-ATPase_like		K03040	933	439	0	4	233448	32	28	LG+F+R9
Cluster_48.fa.aln	0	ORY75853.1	Neocallimastix_californiae_G1	animal_endosymbiont	571	18	18	100	Bacteria	noTP	nucl			K03040	270	3481	0	1	918200	104	102	LG+F+R9
Cluster_48.fa.aln	0	ORY13662.1	Neocallimastix_californiae_G1	animal_endosymbiont	571	18	18	100	Bacteria	noTP	nucl	AAA-ATPase_like		K03040	364	1154	0	4	146926	15	15	LG+F+R9
Cluster_48.fa.aln	0	ORY10299.1	Neocallimastix_californiae_G1	animal_endosymbiont	571	18	18	100	Bacteria	noTP	nucl	AAA-ATPase_like		K03040	985	569	0	3	119180	15	14	LG+F+R9
Cluster_48.fa.aln	0	ORX55323.1	Piromyces_finnis	animal_endosymbiont	571	18	18	100	Bacteria	noTP	nucl	AAA-ATPase_like		K03040	565	0	0	0	1205781	307	307	LG+F+R9
Cluster_48.fa.aln	0	ORX55332.1	Piromyces_finnis	animal_endosymbiont	571	18	18	100	Bacteria	noTP	nucl			K03040	310	2258	0	2	1205781	307	307	LG+F+R9
Cluster_48.fa.aln	0	ORX38766.1	Piromyces_finnis	animal_endosymbiont	571	18	18	100	Bacteria	noTP	nucl	AAA-ATPase_like		K03040	575	243	0	2	38069	9	9	LG+F+R9
Cluster_48.fa.aln	0	ORX42287.1	Piromyces_finnis	animal_endosymbiont	571	18	18	100	Bacteria	noTP	cyto_nucl	AAA-ATPase_like		K03040	286	979	0	0	265228	46	45	LG+F+R9
Cluster_48.fa.aln	0	ORX42502.1	Piromyces_finnis	animal_endosymbiont	571	18	18	100	Bacteria	noTP	nucl	AAA-ATPase_like		K03040	791	518	0	0	295662	66	66	LG+F+R9
Cluster_48.fa.aln	0	ORX55333.1	Piromyces_finnis	animal_endosymbiont	571	18	18	100	Bacteria	noTP	nucl	AAA-ATPase_like		K03040	525	0	0	0	1205781	307	307	LG+F+R9
Cluster_48.fa.aln	0	ORX52932.1	Piromyces_finnis	animal_endosymbiont	571	18	18	100	Bacteria	noTP	nucl			K03040	164	854	0	0	930273	178	168	LG+F+R9
Cluster_480.fa.aln	0	ORX75477.1	Anaeromyces_robustus_S4	animal_endosymbiont	253	3	3	100	Lachnospira pectinoschiza	noTP	mito	Oxidored_FMN, Pyr_redox_2		K01574,K10797,K00219	628	255	0	0	72946	12	12	LG+R7
Cluster_480.fa.aln	0	ORY36419.1	Neocallimastix_californiae_G1	animal_endosymbiont	253	3	3	100	Lachnospira pectinoschiza	noTP	mito	Oxidored_FMN, Pyr_redox_2		K01574,K10797,K00219	584	274	0	1	414526	34	29	LG+R7
Cluster_480.fa.aln	0	ORY11776.1	Neocallimastix_californiae_G1	animal_endosymbiont	253	3	3	100	Lachnospira pectinoschiza	noTP	plas	Pyr_redox_2		K01574,K10797,K00219	330	424	1	0	134431	19	19	LG+R7
Cluster_482.fa.aln	0	PKC69729.1	Rhizophagus_irregularis_A1	arbuscular_mycorrhizal	810	57	10	99.6667	Phormidesmis priestleyi	noTP	nucl	Uma2			190	0	0	3	67927	16	16	VT+R9
Cluster_482.fa.aln	0	PKC65913.1	Rhizophagus_irregularis_A1	arbuscular_mycorrhizal	810	57	10	99.6667	Phormidesmis priestleyi	noTP	mito	Uma2			185	0	0	4	46708	9	9	VT+R9
Cluster_482.fa.aln	0	PKC62082.1	Rhizophagus_irregularis_A1	arbuscular_mycorrhizal	810	57	10	99.6667	Phormidesmis priestleyi	noTP	nucl	Uma2			169	0	0	4	52236	17	16	VT+R9
Cluster_482.fa.aln	0	PKC60118.1	Rhizophagus_irregularis_A1	arbuscular_mycorrhizal	810	57	10	99.6667	Phormidesmis priestleyi	noTP	nucl	Uma2			148	0	0	4	55523	4	4	VT+R9
Cluster_482.fa.aln	0	POG72274.1	Rhizophagus_irregularis_DAOM_181602_DAOM_197198	arbuscular_mycorrhizal	810	57	10	99.6667	Phormidesmis priestleyi	noTP	nucl	Uma2			121	0	0	4	395772	79	79	VT+R9
Cluster_482.fa.aln	0	POG77467.1	Rhizophagus_irregularis_DAOM_181602_DAOM_197198	arbuscular_mycorrhizal	810	57	10	99.6667	Phormidesmis priestleyi	noTP	nucl	Uma2			169	0	0	4	572323	128	125	VT+R9
Cluster_482.fa.aln	0	POG60927.1	Rhizophagus_irregularis_DAOM_181602_DAOM_197198	arbuscular_mycorrhizal	810	57	10	99.6667	Phormidesmis priestleyi	noTP	mito	Uma2			185	0	0	4	112402	22	22	VT+R9
Cluster_482.fa.aln	0	POG68015.1	Rhizophagus_irregularis_DAOM_181602_DAOM_197198	arbuscular_mycorrhizal	810	57	10	99.6667	Phormidesmis priestleyi	noTP	nucl	Uma2			214	0	0	3	286155	54	54	VT+R9
Cluster_482.fa.aln	0	EXX63675.1	Rhizophagus_irregularis_DAOM_197198w	arbuscular_mycorrhizal	810	57	10	99.6667	Phormidesmis priestleyi	noTP	nucl	Uma2			196	0	0	4	28241	8	9	VT+R9
Cluster_482.fa.aln	0	EXX57424.1	Rhizophagus_irregularis_DAOM_197198w	arbuscular_mycorrhizal	810	57	10	99.6667	Phormidesmis priestleyi	noTP	nucl	Uma2			214	0	0	3	56761	18	18	VT+R9
Cluster_489.fa.aln	0	ORY51705.1	Neocallimastix_californiae_G1	animal_endosymbiont	78	1	1	97	Streptococcus equinus	noTP	cyto_nucl	Ferritin		K03594	152	921	0	0	556765	61	61	LG+G4
Cluster_492.fa.aln	0	ORX85598.1	Anaeromyces_robustus_S4	animal_endosymbiont	17	3	2	99.6667	Streptococcus henryi DSM 19005	noTP	cyto	Glyco_hydro_53			391	0	0	0	285708	42	42	WAG+G4
Cluster_492.fa.aln	0	ORX49217.1	Piromyces_finnis	animal_endosymbiont	17	3	2	99.6667	Streptococcus henryi DSM 19005	noTP	cyto	Glyco_hydro_53			408	172	0	1	751208	175	175	WAG+G4
Cluster_494.fa.aln	0	ORX87319.1	Anaeromyces_robustus_S4	animal_endosymbiont	6	1	1	91.6667	Silurus meridionalis meridionalis	noTP	cyto_nucl	S8_pro-domain			87	0	0	2	389761	71	71	VT
Cluster_495.fa.aln	0	OZJ03616.1	Bifiguratus_adelaidae_AZ0501	soil_saprotroph	287	1	1	98.6667	Cimex lectularius	noTP	plas	DUF778	K20726	K20726	153	523	1	3	66554	22	21	JTT+G4
Cluster_496.fa.aln	0	ORX78211.1	Anaeromyces_robustus_S4	animal_endosymbiont	93	1	1	99	Firmicutes	noTP	plas				168	0	4	0	115371	24	24	JTT+F+G4
Cluster_507.fa.aln	0	ORX84674.1	Anaeromyces_robustus_S4	animal_endosymbiont	778	39	37	96	Firmicutes	SP	extr	Glyco_hydro_48		K01179	767	939	0	0	252152	46	46	LG+F+R10
Cluster_507.fa.aln	0	ORX72569.1	Anaeromyces_robustus_S4	animal_endosymbiont	778	39	37	96	Firmicutes	noTP	cyto_nucl	Glyco_hydro_48		K01179	543	405	0	2	61879	17	17	LG+F+R10
Cluster_507.fa.aln	0	ORX80727.1	Anaeromyces_robustus_S4	animal_endosymbiont	778	39	37	96	Firmicutes	SP	extr	Glyco_hydro_48		K01179	680	471	0	1	149901	24	24	LG+F+R10
Cluster_507.fa.aln	0	ORX83923.1	Anaeromyces_robustus_S4	animal_endosymbiont	778	39	37	96	Firmicutes	SP	extr	Glyco_hydro_48		K01179	669	344	0	1	217977	37	35	LG+F+R10
Cluster_507.fa.aln	0	ORX87160.1	Anaeromyces_robustus_S4	animal_endosymbiont	778	39	37	96	Firmicutes	SP	extr	Glyco_hydro_48		K01179	756	45	0	0	369693	65	65	LG+F+R10
Cluster_507.fa.aln	0	ORX80717.1	Anaeromyces_robustus_S4	animal_endosymbiont	778	39	37	96	Firmicutes	SP	extr	Glyco_hydro_48		K01179	761	42	0	0	149901	24	24	LG+F+R10
Cluster_507.fa.aln	0	ORY31461.1	Neocallimastix_californiae_G1	animal_endosymbiont	778	39	37	96	Firmicutes	SP	extr	Glyco_hydro_48		K01179	761	171	0	0	375019	34	33	LG+F+R10
Cluster_507.fa.aln	0	ORY67859.1	Neocallimastix_californiae_G1	animal_endosymbiont	778	39	37	96	Firmicutes	SP	extr	Glyco_hydro_48		K01179	746	429	0	1	729006	96	93	LG+F+R10
Cluster_507.fa.aln	0	ORY38264.1	Neocallimastix_californiae_G1	animal_endosymbiont	778	39	37	96	Firmicutes	SP	extr	Glyco_hydro_48		K01179	756	198	0	0	437716	57	57	LG+F+R10
Cluster_507.fa.aln	0	ORY69386.1	Neocallimastix_californiae_G1	animal_endosymbiont	778	39	37	96	Firmicutes	SP	extr	Glyco_hydro_48		K01179	667	27	0	1	768026	85	82	LG+F+R10
Cluster_507.fa.aln	0	ORY31459.1	Neocallimastix_californiae_G1	animal_endosymbiont	778	39	37	96	Firmicutes	SP	extr	Glyco_hydro_48		K01179	681	191	0	1	375019	34	33	LG+F+R10
Cluster_507.fa.aln	0	ORY38065.1	Neocallimastix_californiae_G1	animal_endosymbiont	778	39	37	96	Firmicutes	SP	extr	Glyco_hydro_48		K01179	759	422	0	0	437328	41	40	LG+F+R10
Cluster_507.fa.aln	0	ORY31458.1	Neocallimastix_californiae_G1	animal_endosymbiont	778	39	37	96	Firmicutes	SP	extr	Glyco_hydro_48		K01179	685	19	0	1	375019	34	33	LG+F+R10
Cluster_507.fa.aln	0	ORY42440.1	Neocallimastix_californiae_G1	animal_endosymbiont	778	39	37	96	Firmicutes	SP	extr	Glyco_hydro_48		K01179	757	436	0	0	490227	47	47	LG+F+R10
Cluster_507.fa.aln	0	ORY69337.1	Neocallimastix_californiae_G1	animal_endosymbiont	778	39	37	96	Firmicutes	SP	extr	Glyco_hydro_48		K01179	602	183	0	2	768026	85	82	LG+F+R10
Cluster_507.fa.aln	0	ORY69387.1	Neocallimastix_californiae_G1	animal_endosymbiont	778	39	37	96	Firmicutes	SP	extr	Glyco_hydro_48		K01179	758	237	0	0	768026	85	82	LG+F+R10
Cluster_507.fa.aln	0	ORY36217.1	Neocallimastix_californiae_G1	animal_endosymbiont	778	39	37	96	Firmicutes	SP	extr	Glyco_hydro_48		K01179	755	424	0	0	409933	54	54	LG+F+R10
Cluster_507.fa.aln	0	ORY27387.1	Neocallimastix_californiae_G1	animal_endosymbiont	778	39	37	96	Firmicutes	SP	extr	Glyco_hydro_48		K01179	750	427	0	0	338264	47	47	LG+F+R10
Cluster_507.fa.aln	0	ORY69328.1	Neocallimastix_californiae_G1	animal_endosymbiont	778	39	37	96	Firmicutes	SP	extr	Glyco_hydro_48		K01179	682	381	0	1	768026	85	82	LG+F+R10
Cluster_507.fa.aln	0	ORY69336.1	Neocallimastix_californiae_G1	animal_endosymbiont	778	39	37	96	Firmicutes	SP	extr	Glyco_hydro_48		K01179	763	38	0	0	768026	85	82	LG+F+R10
Cluster_507.fa.aln	0	ORY67867.1	Neocallimastix_californiae_G1	animal_endosymbiont	778	39	37	96	Firmicutes	noTP	cyto_nucl	Glyco_hydro_48		K01179	718	181	0	0	729006	96	93	LG+F+R10
Cluster_507.fa.aln	0	ORY38064.1	Neocallimastix_californiae_G1	animal_endosymbiont	778	39	37	96	Firmicutes	SP	extr	Glyco_hydro_48		K01179	759	422	0	0	437328	41	40	LG+F+R10
Cluster_507.fa.aln	0	ORY43214.1	Neocallimastix_californiae_G1	animal_endosymbiont	778	39	37	96	Firmicutes	SP	extr	Glyco_hydro_48		K01179	753	239	0	0	493809	56	56	LG+F+R10
Cluster_507.fa.aln	0	ORY27386.1	Neocallimastix_californiae_G1	animal_endosymbiont	778	39	37	96	Firmicutes	SP	extr	Glyco_hydro_48		K01179	760	171	0	0	338264	47	47	LG+F+R10
Cluster_507.fa.aln	0	ORY85258.1	Neocallimastix_californiae_G1	animal_endosymbiont	778	39	37	96	Firmicutes	SP	extr	Glyco_hydro_48		K01179	754	0	0	0	1324941	166	163	LG+F+R10
Cluster_507.fa.aln	0	ORX60185.1	Piromyces_finnis	animal_endosymbiont	778	39	37	96	Firmicutes	SP	extr	Glyco_hydro_48		K01179	768	1042	0	0	1961624	392	392	LG+F+R10
Cluster_507.fa.aln	0	ORX46161.1	Piromyces_finnis	animal_endosymbiont	778	39	37	96	Firmicutes	noTP	nucl	Glyco_hydro_48		K01179	741	364	0	0	567928	115	113	LG+F+R10
Cluster_507.fa.aln	0	ORX57310.1	Piromyces_finnis	animal_endosymbiont	778	39	37	96	Firmicutes	SP	extr	Glyco_hydro_48		K01179	760	618	0	0	1314210	274	272	LG+F+R10
Cluster_507.fa.aln	0	ORX57294.1	Piromyces_finnis	animal_endosymbiont	778	39	37	96	Firmicutes	SP	extr	Glyco_hydro_48		K01179	765	444	0	0	1314210	274	272	LG+F+R10
Cluster_507.fa.aln	0	ORX60186.1	Piromyces_finnis	animal_endosymbiont	778	39	37	96	Firmicutes	SP	extr	Glyco_hydro_48		K01179	768	1042	0	0	1961624	392	392	LG+F+R10
Cluster_507.fa.aln	0	ORX57323.1	Piromyces_finnis	animal_endosymbiont	778	39	37	96	Firmicutes	SP	extr	Glyco_hydro_48		K01179	760	618	0	0	1314210	274	272	LG+F+R10
Cluster_507.fa.aln	0	ORX57295.1	Piromyces_finnis	animal_endosymbiont	778	39	37	96	Firmicutes	SP	extr	Glyco_hydro_48		K01179	765	444	0	0	1314210	274	272	LG+F+R10
Cluster_507.fa.aln	0	ORX43945.1	Piromyces_finnis	animal_endosymbiont	778	39	37	96	Firmicutes	SP	extr	Glyco_hydro_48		K01179	714	588	0	1	421779	91	91	LG+F+R10
Cluster_507.fa.aln	0	ORX57290.1	Piromyces_finnis	animal_endosymbiont	778	39	37	96	Firmicutes	SP	extr	Glyco_hydro_48		K01179	765	444	0	0	1314210	274	272	LG+F+R10
Cluster_507.fa.aln	0	ORX42386.1	Piromyces_finnis	animal_endosymbiont	778	39	37	96	Firmicutes	SP	extr	Glyco_hydro_48		K01179	758	62	0	0	291490	42	42	LG+F+R10
Cluster_507.fa.aln	0	ORX48164.1	Piromyces_finnis	animal_endosymbiont	778	39	37	96	Firmicutes	SP	extr	Glyco_hydro_48		K01179	758	567	0	0	675934	126	123	LG+F+R10
Cluster_507.fa.aln	0	ORX43823.1	Piromyces_finnis	animal_endosymbiont	778	39	37	96	Firmicutes	SP	extr	Glyco_hydro_48		K01179	764	393	0	0	409026	106	106	LG+F+R10
Cluster_508.fa.aln	0	ORY20586.1	Neocallimastix_californiae_G1	animal_endosymbiont	175	1	1	98	Solobacterium moorei	noTP	cysk				93	129	0	0	220141	18	17	LG+R5
Cluster_508.fa.aln	1	ORX78869.1	Anaeromyces_robustus_S4	animal_endosymbiont	175	4	4	93.6667	Eubacterium ruminantium	noTP	nucl				165	727	0	0	124743	26	26	LG+R5
Cluster_508.fa.aln	1	ORX85173.1	Anaeromyces_robustus_S4	animal_endosymbiont	175	4	4	93.6667	Eubacterium ruminantium	noTP	nucl				270	4333	0	0	278597	52	48	LG+R5
Cluster_508.fa.aln	1	ORX64606.1	Anaeromyces_robustus_S4	animal_endosymbiont	175	4	4	93.6667	Eubacterium ruminantium	noTP	nucl				192	151	0	1	39203	9	8	LG+R5
Cluster_508.fa.aln	1	ORY31108.1	Neocallimastix_californiae_G1	animal_endosymbiont	175	4	4	93.6667	Eubacterium ruminantium	noTP	nucl				233	2618	0	0	372922	36	36	LG+R5
Cluster_512.fa.aln	0	ORX75231.1	Anaeromyces_robustus_S4	animal_endosymbiont	9	2	2	99.6667	Bacilli	noTP	cyto				281	0	0	0	67772	13	13	VT
Cluster_512.fa.aln	0	ORX42695.1	Piromyces_finnis	animal_endosymbiont	9	2	2	99.6667	Bacilli	noTP	cyto				284	0	1	0	314758	47	27	VT
Cluster_513.fa.aln	0	ORY39770.1	Neocallimastix_californiae_G1	animal_endosymbiont	18	1	1	98	[Eubacterium] eligens ATCC 27750	noTP	nucl	PIN7			274	839	0	0	456629	65	64	FLU+R2
Cluster_514.fa.aln	0	ORX70379.1	Anaeromyces_robustus_S4	animal_endosymbiont	350	1	1	98.6667	Acholeplasma modicum ATCC 29102	noTP	cyto	M20_dimer, Peptidase_M20	K01258	K01258	406	32	0	0	59274	12	12	LG+F+R7
Cluster_515.fa.aln	0	KXS09983.1	Gonapodya_prolifera_JEL478	litter_saprotroph	6	1	1	95.6667	Klebsormidium nitens	SP	extr	DM13			594	197	0	5	156502	51	51	WAG+F
Cluster_517.fa.aln	0	ORX63940.1	Anaeromyces_robustus_S4	animal_endosymbiont	9	1	1	98.6667	[Clostridium] populeti DSM 5832	noTP	cyto_nucl	Phage_lysozyme2			383	366	0	0	28581	3	3	VT+F
Cluster_520.fa.aln	0	ORX79565.1	Anaeromyces_robustus_S4	animal_endosymbiont	152	4	4	100	Phytophthora	SP	nucl	Radical_SAM, Fer4_12		K06871	370	459	0	2	136387	27	27	LG+R6
Cluster_520.fa.aln	0	ORY41121.1	Neocallimastix_californiae_G1	animal_endosymbiont	152	4	4	100	Phytophthora	SP	cyto	Radical_SAM, Fer4_12		K06871	372	457	0	2	478657	62	62	LG+R6
Cluster_520.fa.aln	0	ORY24503.1	Neocallimastix_californiae_G1	animal_endosymbiont	152	4	4	100	Phytophthora	SP	cyto_nucl	Radical_SAM, Fer4_12		K06871	372	457	0	2	290738	43	41	LG+R6
Cluster_520.fa.aln	0	ORX57164.1	Piromyces_finnis	animal_endosymbiont	152	4	4	100	Phytophthora	SP	nucl	Radical_SAM, Fer4_12		K06871	370	459	0	2	1314210	274	272	LG+R6
Cluster_523.fa.aln	0	ORX84599.1	Anaeromyces_robustus_S4	animal_endosymbiont	157	4	4	99	Fibrobacter succinogenes	SP	extr	Glyco_hydro_8	K15531	K15531,K22278	557	718	0	0	246138	51	50	WAG+R6
Cluster_523.fa.aln	0	ORX80069.1	Anaeromyces_robustus_S4	animal_endosymbiont	157	4	4	99	Fibrobacter succinogenes	SP	extr	Glyco_hydro_8	K15531	K15531,K22278	548	219	0	0	142109	36	35	WAG+R6
Cluster_523.fa.aln	0	ORY23031.1	Neocallimastix_californiae_G1	animal_endosymbiont	157	4	4	99	Fibrobacter succinogenes	SP	extr	Glyco_hydro_8	K15531	K15531,K22278	519	385	0	2	272239	31	31	WAG+R6
Cluster_523.fa.aln	0	ORX53276.1	Piromyces_finnis	animal_endosymbiont	157	4	4	99	Fibrobacter succinogenes	SP	extr	Glyco_hydro_8	K15531	K15531,K22278	601	582	0	0	964032	198	199	WAG+R6
Cluster_524.fa.aln	0	ORY34388.1	Neocallimastix_californiae_G1	animal_endosymbiont	288	1	1	99.6667	[Eubacterium] cellulosolvens	noTP	cyto	Acetyltransf_1			150	0	0	0	403792	46	42	LG+R6
Cluster_524.fa.aln	1	ORX86235.1	Anaeromyces_robustus_S4	animal_endosymbiont	288	1	1	100	Treponema bryantii NK4A124	noTP	cyto	Acetyltransf_10			150	0	0	0	330228	73	73	LG+R6
Cluster_525.fa.aln	0	OMH86367.1	Zancudomyces_culisetae_COL_18_3	animal_endosymbiont	9	1	1	92.6667	Bilateria	SP	extr				316	2753	0	0	73037	18	18	Blosum62+F+R2
Cluster_526.fa.aln	0	KXN65650.1	Conidiobolus_coronatus_NRRL_28638	animal_parasite	48	1	1	97.3333	Plasmodiophora brassicae	noTP	mito				63	0	0	0	23235	16	10	JTT+G4
Cluster_527.fa.aln	0	ORX99346.1	Basidiobolus_meristosporus_CBS_931_73	unspecified_saprotroph	328	3	3	91	Bacteria	noTP	cyto	NAD_binding_10		K19267	282	532	0	0	172544	34	34	WAG+F+R10
Cluster_527.fa.aln	0	ORX68059.1	Basidiobolus_meristosporus_CBS_931_73	unspecified_saprotroph	328	3	3	91	Bacteria	noTP	cyto	NAD_binding_10		K19267	282	0	0	0	17003	7	7	WAG+F+R10
Cluster_527.fa.aln	0	ORX89859.1	Basidiobolus_meristosporus_CBS_931_73	unspecified_saprotroph	328	3	3	91	Bacteria	noTP	cyto	NAD_binding_10		K19267	169	0	0	1	78916	19	19	WAG+F+R10
Cluster_528.fa.aln	0	KXS12969.1	Gonapodya_prolifera_JEL478	litter_saprotroph	256	1	1	94	Bacteria	noTP	cyto	Beta-lactamase			491	367	0	8	304735	105	105	LG+R6
Cluster_529.fa.aln	0	ORX75491.1	Anaeromyces_robustus_S4	animal_endosymbiont	334	6	6	100	Eubacteriales	noTP	cyto				425	612	0	0	73167	14	14	JTT+F+R4
Cluster_529.fa.aln	0	ORX75492.1	Anaeromyces_robustus_S4	animal_endosymbiont	334	6	6	100	Eubacteriales	noTP	nucl				422	0	0	0	73167	14	14	JTT+F+R4
Cluster_529.fa.aln	0	ORX75490.1	Anaeromyces_robustus_S4	animal_endosymbiont	334	6	6	100	Eubacteriales	noTP	nucl				425	306	0	0	73167	14	14	JTT+F+R4
Cluster_529.fa.aln	0	ORX81431.1	Anaeromyces_robustus_S4	animal_endosymbiont	334	6	6	100	Eubacteriales	noTP	nucl				377	504	0	2	161952	32	32	JTT+F+R4
Cluster_529.fa.aln	0	ORY69193.1	Neocallimastix_californiae_G1	animal_endosymbiont	334	6	6	100	Eubacteriales	noTP	nucl				406	0	0	1	739700	86	84	JTT+F+R4
Cluster_529.fa.aln	0	ORX49730.1	Piromyces_finnis	animal_endosymbiont	334	6	6	100	Eubacteriales	noTP	nucl				420	0	0	0	754361	202	203	JTT+F+R4
Cluster_530.fa.aln	0	ORY38081.1	Neocallimastix_californiae_G1	animal_endosymbiont	17	3	3	96	Francisella philomiragia	SP	E.R.				328	488	1	1	437328	41	40	VT
Cluster_530.fa.aln	0	ORY35276.1	Neocallimastix_californiae_G1	animal_endosymbiont	17	3	3	96	Francisella philomiragia	noTP	nucl				237	464	0	1	407713	30	25	VT
Cluster_530.fa.aln	0	ORY63647.1	Neocallimastix_californiae_G1	animal_endosymbiont	17	3	3	96	Francisella philomiragia	noTP	mito				211	0	0	1	686894	64	63	VT
Cluster_536.fa.aln	0	EGF81556.1	Batrachochytrium_dendrobatidis_JAM81	animal_parasite	199	2	1	99.6667	Legionella busanensis	noTP	cyto				106	0	0	0	1600105	595	595	LG+R6
Cluster_537.fa.aln	0	EGF78556.1	Batrachochytrium_dendrobatidis_JAM81	animal_parasite	42	37	23	90	Crassostrea gigas	noTP	mito			K07497	340	382	0	2	989604	377	377	VT+G4
Cluster_537.fa.aln	0	EGF77434.1	Batrachochytrium_dendrobatidis_JAM81	animal_parasite	42	37	23	90	Crassostrea gigas	noTP	nucl			K07497	514	0	0	2	728848	258	258	VT+G4
Cluster_537.fa.aln	0	EGF78145.1	Batrachochytrium_dendrobatidis_JAM81	animal_parasite	42	37	23	90	Crassostrea gigas	noTP	nucl			K07497	406	1601	0	3	949216	336	336	VT+G4
Cluster_537.fa.aln	0	EGF79444.1	Batrachochytrium_dendrobatidis_JAM81	animal_parasite	42	37	23	90	Crassostrea gigas	noTP	nucl			K07497	456	0	0	1	1275357	460	460	VT+G4
Cluster_537.fa.aln	0	EGF81388.1	Batrachochytrium_dendrobatidis_JAM81	animal_parasite	42	37	23	90	Crassostrea gigas	noTP	nucl			K07497	431	905	0	2	1600105	595	595	VT+G4
Cluster_537.fa.aln	0	EGF82391.1	Batrachochytrium_dendrobatidis_JAM81	animal_parasite	42	37	23	90	Crassostrea gigas	noTP	nucl			K07497	732	205	0	0	1838334	627	627	VT+G4
Cluster_537.fa.aln	0	EGF80262.1	Batrachochytrium_dendrobatidis_JAM81	animal_parasite	42	37	23	90	Crassostrea gigas	noTP	nucl			K07497	500	0	0	2	1484462	515	515	VT+G4
Cluster_537.fa.aln	0	EGF80776.1	Batrachochytrium_dendrobatidis_JAM81	animal_parasite	42	37	23	90	Crassostrea gigas	noTP	nucl			K07497	686	19	0	5	1564682	523	523	VT+G4
Cluster_537.fa.aln	0	EGF77314.1	Batrachochytrium_dendrobatidis_JAM81	animal_parasite	42	37	23	90	Crassostrea gigas	noTP	mito			K07497	592	0	0	2	728848	258	258	VT+G4
Cluster_537.fa.aln	0	EGF76807.1	Batrachochytrium_dendrobatidis_JAM81	animal_parasite	42	37	23	90	Crassostrea gigas	noTP	nucl			K07497	568	229	0	5	561733	195	195	VT+G4
Cluster_537.fa.aln	0	EGF80512.1	Batrachochytrium_dendrobatidis_JAM81	animal_parasite	42	37	23	90	Crassostrea gigas	noTP	nucl			K07497	577	711	0	7	1484462	515	515	VT+G4
Cluster_537.fa.aln	0	EGF76399.1	Batrachochytrium_dendrobatidis_JAM81	animal_parasite	42	37	23	90	Crassostrea gigas	noTP	nucl			K07497	613	881	0	6	288381	95	95	VT+G4
Cluster_537.fa.aln	0	EGF82114.1	Batrachochytrium_dendrobatidis_JAM81	animal_parasite	42	37	23	90	Crassostrea gigas	noTP	nucl			K07497	477	86	0	1	1702824	601	601	VT+G4
Cluster_537.fa.aln	0	EGF76384.1	Batrachochytrium_dendrobatidis_JAM81	animal_parasite	42	37	23	90	Crassostrea gigas	noTP	nucl			K07497	410	805	0	3	288381	95	95	VT+G4
Cluster_537.fa.aln	0	OAJ38589.1	Batrachochytrium_dendrobatidis_JEL423	animal_parasite	42	37	23	90	Crassostrea gigas	noTP	nucl			K07497	385	1013	0	2	2313122	865	954	VT+G4
Cluster_537.fa.aln	0	OAJ41901.1	Batrachochytrium_dendrobatidis_JEL423	animal_parasite	42	37	23	90	Crassostrea gigas	noTP	nucl			K07497	700	186	0	3	1398854	523	614	VT+G4
Cluster_537.fa.aln	0	OAJ40914.1	Batrachochytrium_dendrobatidis_JEL423	animal_parasite	42	37	23	90	Crassostrea gigas	noTP	nucl		K07497	K07497	371	124	0	4	1545501	571	676	VT+G4
Cluster_537.fa.aln	0	OAJ37640.1	Batrachochytrium_dendrobatidis_JEL423	animal_parasite	42	37	23	90	Crassostrea gigas	noTP	nucl			K07497	268	97	0	1	4440149	1651	1896	VT+G4
Cluster_537.fa.aln	0	OAJ45355.1	Batrachochytrium_dendrobatidis_JEL423	animal_parasite	42	37	23	90	Crassostrea gigas	noTP	nucl			K07497	344	1105	0	1	243426	87	94	VT+G4
Cluster_537.fa.aln	0	OAJ39748.1	Batrachochytrium_dendrobatidis_JEL423	animal_parasite	42	37	23	90	Crassostrea gigas	noTP	mito			K07497	585	0	0	2	1803316	659	739	VT+G4
Cluster_537.fa.aln	0	OAJ37845.1	Batrachochytrium_dendrobatidis_JEL423	animal_parasite	42	37	23	90	Crassostrea gigas	noTP	nucl			K07497	880	148	0	5	2313122	865	954	VT+G4
Cluster_537.fa.aln	0	OAJ40355.1	Batrachochytrium_dendrobatidis_JEL423	animal_parasite	42	37	23	90	Crassostrea gigas	noTP	nucl			K07497	508	807	0	1	1707251	622	700	VT+G4
Cluster_537.fa.aln	0	OAJ42502.1	Batrachochytrium_dendrobatidis_JEL423	animal_parasite	42	37	23	90	Crassostrea gigas	noTP	mito		K07497	K07497	459	566	0	1	1057463	408	474	VT+G4
Cluster_54.fa.aln	0	ORX87918.1	Anaeromyces_robustus_S4	animal_endosymbiont	139	1	1	100	Erysipelotrichaceae	noTP	cyto				221	0	0	0	439792	84	84	WAG+R5
Cluster_54.fa.aln	1	ORX84904.1	Anaeromyces_robustus_S4	animal_endosymbiont	139	3	3	93.6667	Faecalibacterium prausnitzii	noTP	nucl	Chlorophyllase2			330	1242	1	0	262686	47	47	WAG+R5
Cluster_54.fa.aln	1	ORY56489.1	Neocallimastix_californiae_G1	animal_endosymbiont	139	3	3	93.6667	Faecalibacterium prausnitzii	noTP	extr	Chlorophyllase2			310	0	1	0	627264	72	68	WAG+R5
Cluster_54.fa.aln	1	ORX43406.1	Piromyces_finnis	animal_endosymbiont	139	3	3	93.6667	Faecalibacterium prausnitzii	noTP	extr	Chlorophyllase2			305	393	1	0	390966	97	98	WAG+R5
Cluster_540.fa.aln	0	ORY99320.1	Syncephalastrum_racemosum_NRRL_2496	soil_saprotroph	6	1	1	97.3333	Aequorivita lipolytica	noTP	cysk				148	0	0	0	2864373	1042	1026	JTTDCMut+F
Cluster_541.fa.aln	0	ORZ22761.1	Lobosporangium_transversale_NRRL_3116	soil_saprotroph	348	4	3	93	Actinomycetia	noTP	plas				143	0	3	0	909194	264	260	VT+F+R6
Cluster_541.fa.aln	0	OAQ31482.1	Mortierella_elongata_AG_77	soil_saprotroph	348	4	3	93	Actinomycetia	noTP	mito				180	1389	4	1	691655	198	196	VT+F+R6
Cluster_541.fa.aln	0	KFH70295.1	Mortierella_verticillata_NRRL_6337	soil_saprotroph	348	4	3	93	Actinomycetia	noTP	extr				170	1118	4	0	3355226	991	971	VT+F+R6
Cluster_543.fa.aln	0	PIA14646.1	Coemansia_reversa_NRRL_1564	soil_saprotroph	130	3	2	97	Hypsibius dujardini	noTP	plas	EMC6			120	0,1	3	0	267608	87	87	LG+R5
Cluster_543.fa.aln	0	ORX73886.1	Linderina_pennispora_ATCC_12442	soil_saprotroph	130	3	2	97	Hypsibius dujardini	noTP	plas	EMC6			120	0	3	0	3302357	1531	1514	LG+R5
Cluster_544.fa.aln	0	ORX66002.1	Anaeromyces_robustus_S4	animal_endosymbiont	26	1	1	97.3333	Pseudoramibacter alactolyticus ATCC 23263	noTP	mito				166	1928	4	0	50788	8	7	mtZOA+R2
Cluster_544.fa.aln	1	ORY24814.1	Neocallimastix_californiae_G1	animal_endosymbiont	26	1	1	100	Pseudoramibacter alactolyticus ATCC 23263	noTP	plas				165	2909	4	0	293459	41	40	mtZOA+R2
Cluster_545.fa.aln	0	ORX76911.1	Anaeromyces_robustus_S4	animal_endosymbiont	34	1	1	98.3333	Clostridium cellulovorans 743B	SP	cyto			K01448,K07273	1078	176	0	0	94005	24	24	WAG+F+G4
Cluster_546.fa.aln	0	ORX84580.1	Anaeromyces_robustus_S4	animal_endosymbiont	315	2	2	99.3333	Ruminococcus albus	noTP	cyto	APH		K19300,K00897	264	341	0	0	246138	51	50	LG+R5
Cluster_546.fa.aln	0	ORY82264.1	Neocallimastix_californiae_G1	animal_endosymbiont	315	2	2	99.3333	Ruminococcus albus	noTP	cyto	APH		K19300,K00897	258	0	0	0	1218416	148	145	LG+R5
Cluster_547.fa.aln	0	ORX75940.1	Anaeromyces_robustus_S4	animal_endosymbiont	19	1	1	92	Clostridium pasteurianum	noTP	E.R.				344	727	1	0	80788	12	12	LG+G4
Cluster_556.fa.aln	0	ORY42152.1	Rhizoclosmatium_globosum_JEL800	litter_saprotroph	208	1	1	97	Bacteria	noTP	cyto_nucl	SnoaL_2			143	0	0	1	484643	259	255	LG+R6
Cluster_557.fa.aln	0	ORX84603.1	Anaeromyces_robustus_S4	animal_endosymbiont	262	1	1	100	Pseudobutyrivibrio ruminis	noTP	cyto	PG_binding_1		K01449,K20742,K21471,K21472,K17733,K19224,K13694	595	0	0	4	246138	51	50	WAG+F+R6
Cluster_558.fa.aln	0	ORX82464.1	Anaeromyces_robustus_S4	animal_endosymbiont	348	7	7	100	Lachnospira multipara	noTP	nucl	Acetyltransf_1			180	0	0	0	184863	33	33	LG+R6
Cluster_558.fa.aln	0	ORX83330.1	Anaeromyces_robustus_S4	animal_endosymbiont	348	7	7	100	Lachnospira multipara	noTP	nucl	Acetyltransf_1			184	1739	0	0	202158	35	35	LG+R6
Cluster_558.fa.aln	0	ORY17889.1	Neocallimastix_californiae_G1	animal_endosymbiont	348	7	7	100	Lachnospira multipara	noTP	cyto	Acetyltransf_1			181	663	0	0	181604	23	23	LG+R6
Cluster_558.fa.aln	0	ORX54336.1	Piromyces_finnis	animal_endosymbiont	348	7	7	100	Lachnospira multipara	noTP	nucl	Acetyltransf_1			181	0	0	0	1075363	202	194	LG+R6
Cluster_558.fa.aln	0	ORX54337.1	Piromyces_finnis	animal_endosymbiont	348	7	7	100	Lachnospira multipara	noTP	cyto	Acetyltransf_1			182	0	0	0	1075363	202	194	LG+R6
Cluster_558.fa.aln	0	ORX54335.1	Piromyces_finnis	animal_endosymbiont	348	7	7	100	Lachnospira multipara	noTP	nucl	Acetyltransf_1			187	0	0	0	1075363	202	194	LG+R6
Cluster_558.fa.aln	0	ORX54334.1	Piromyces_finnis	animal_endosymbiont	348	7	7	100	Lachnospira multipara	noTP	cyto	Acetyltransf_1			162	0	0	0	1075363	202	194	LG+R6
Cluster_560.fa.aln	0	ORX64609.1	Anaeromyces_robustus_S4	animal_endosymbiont	356	3	3	95	Bacteria	noTP	cyto	DUF1846			518	251	0	0	39203	9	8	LG+R8
Cluster_560.fa.aln	0	ORY81714.1	Neocallimastix_californiae_G1	animal_endosymbiont	356	3	3	95	Bacteria	noTP	cyto	DUF1846			469	299	0	1	1177924	122	117	LG+R8
Cluster_560.fa.aln	0	ORY26086.1	Neocallimastix_californiae_G1	animal_endosymbiont	356	3	3	95	Bacteria	noTP	nucl	DUF1846			493	243	0	0	314454	45	44	LG+R8
Cluster_561.fa.aln	0	KNC97992.1	Spizellomyces_punctatus_DAOM_BR117	pollen_saprotroph	11	2	1	91.3333	Trinickia diaoshuihuensis	noTP	cyto	SnoaL_2			153	0	0	1	717070	259	263	WAG
Cluster_562.fa.aln	0	KXS14873.1	Gonapodya_prolifera_JEL478	litter_saprotroph	377	1	1	100	Monodopsidaceae	noTP	cyto			K10703	529	284	1	8	373324	138	138	LG+R5
Cluster_563.fa.aln	0	ORX83989.1	Anaeromyces_robustus_S4	animal_endosymbiont	268	21	16	100	[Clostridium] polysaccharolyticum DSM 1801	SP	extr	RicinB_lectin_2, Glyco_hydro_39		K01181	704	497	0	0	218425	32	32	LG+F+R6
Cluster_563.fa.aln	0	ORX83988.1	Anaeromyces_robustus_S4	animal_endosymbiont	268	21	16	100	[Clostridium] polysaccharolyticum DSM 1801	SP	extr	RicinB_lectin_2, Glyco_hydro_39		K01181	707	707	1	0	218425	32	32	LG+F+R6
Cluster_563.fa.aln	0	ORX85855.1	Anaeromyces_robustus_S4	animal_endosymbiont	268	21	16	100	[Clostridium] polysaccharolyticum DSM 1801	SP	extr	RicinB_lectin_2		K01181	785	1541	0	0	299023	55	55	LG+F+R6
Cluster_563.fa.aln	0	ORX76941.1	Anaeromyces_robustus_S4	animal_endosymbiont	268	21	16	100	[Clostridium] polysaccharolyticum DSM 1801	SP	extr	RicinB_lectin_2, Glyco_hydro_39		K01181	705	638	1	0	94875	17	17	LG+F+R6
Cluster_563.fa.aln	0	ORX76937.1	Anaeromyces_robustus_S4	animal_endosymbiont	268	21	16	100	[Clostridium] polysaccharolyticum DSM 1801	SP	extr	RicinB_lectin_2, Glyco_hydro_39		K01181	713	912	1	0	94875	17	17	LG+F+R6
Cluster_563.fa.aln	0	ORY08979.1	Neocallimastix_californiae_G1	animal_endosymbiont	268	21	16	100	[Clostridium] polysaccharolyticum DSM 1801	SP	plas	RicinB_lectin_2		K01181	572	577	1	3	107846	11	11	LG+F+R6
Cluster_563.fa.aln	0	ORY25229.1	Neocallimastix_californiae_G1	animal_endosymbiont	268	21	16	100	[Clostridium] polysaccharolyticum DSM 1801	SP	extr	Ricin_B_lectin		K01181	701	514	1	0	301486	32	29	LG+F+R6
Cluster_563.fa.aln	0	ORY26650.1	Neocallimastix_californiae_G1	animal_endosymbiont	268	21	16	100	[Clostridium] polysaccharolyticum DSM 1801	noTP	extr	RicinB_lectin_2		K01181	689	2917	0	0	322901	43	43	LG+F+R6
Cluster_563.fa.aln	0	ORY26654.1	Neocallimastix_californiae_G1	animal_endosymbiont	268	21	16	100	[Clostridium] polysaccharolyticum DSM 1801	SP	extr	RicinB_lectin_2, Glyco_hydro_39		K01181	701	471	1	0	322901	43	43	LG+F+R6
Cluster_563.fa.aln	0	ORY25796.1	Neocallimastix_californiae_G1	animal_endosymbiont	268	21	16	100	[Clostridium] polysaccharolyticum DSM 1801	SP	extr	RicinB_lectin_2, Glyco_hydro_39		K01181	666	1096	0	1	309910	44	44	LG+F+R6
Cluster_563.fa.aln	0	ORY26649.1	Neocallimastix_californiae_G1	animal_endosymbiont	268	21	16	100	[Clostridium] polysaccharolyticum DSM 1801	SP	extr	RicinB_lectin_2, Glyco_hydro_39		K01181	690	406	0	0	322901	43	43	LG+F+R6
Cluster_563.fa.aln	0	ORY49686.1	Neocallimastix_californiae_G1	animal_endosymbiont	268	21	16	100	[Clostridium] polysaccharolyticum DSM 1801	SP	extr	RicinB_lectin_2, Glyco_hydro_39		K01181	701	456	0	0	543874	89	86	LG+F+R6
Cluster_563.fa.aln	0	ORY77981.1	Neocallimastix_californiae_G1	animal_endosymbiont	268	21	16	100	[Clostridium] polysaccharolyticum DSM 1801	SP	extr	RicinB_lectin_2		K01181	614	293	0	1	1010056	154	151	LG+F+R6
Cluster_563.fa.aln	0	ORY25797.1	Neocallimastix_californiae_G1	animal_endosymbiont	268	21	16	100	[Clostridium] polysaccharolyticum DSM 1801	SP	extr	RicinB_lectin_2, Glyco_hydro_39		K01181	630	889	0	1	309910	44	44	LG+F+R6
Cluster_563.fa.aln	0	ORX45779.1	Piromyces_finnis	animal_endosymbiont	268	21	16	100	[Clostridium] polysaccharolyticum DSM 1801	SP	extr	RicinB_lectin_2, Glyco_hydro_39		K01181	736	87	0	1	539433	101	94	LG+F+R6
Cluster_563.fa.aln	0	ORX53724.1	Piromyces_finnis	animal_endosymbiont	268	21	16	100	[Clostridium] polysaccharolyticum DSM 1801	SP	extr	RicinB_lectin_2		K01181	721	818	1	0	993787	216	215	LG+F+R6
Cluster_565.fa.aln	0	ORX85910.1	Anaeromyces_robustus_S4	animal_endosymbiont	74	1	1	95.6667	Brevibacillus	noTP	nucl	SUKH_6		K21488	153	0	0	0	301894	54	54	LG+F+G4
Cluster_567.fa.aln	0	ORX49625.1	Piromyces_finnis	animal_endosymbiont	81	1	1	96	Lactobacillales	noTP	cyto	DAPG_hydrolase		K22906	272	441	0	0	754361	202	203	WAG+R3
Cluster_568.fa.aln	0	OAQ22128.1	Mortierella_elongata_AG_77	soil_saprotroph	254	1	1	100	Mycoavidus cysteinexigens	noTP	mito				225	3156	2	0	6526	3	3	JTT+F+R5
Cluster_58.fa.aln	0	ORX73492.1	Anaeromyces_robustus_S4	animal_endosymbiont	248	3	3	99.6667	Bacteroidales	noTP	plas	Nuc_H_symport			409	905	9	0	64609	10	10	LG+R6
Cluster_58.fa.aln	0	ORX83573.1	Anaeromyces_robustus_S4	animal_endosymbiont	248	3	3	99.6667	Bacteroidales	noTP	plas	Nuc_H_symport			437	0	10	0	206731	41	41	LG+R6
Cluster_58.fa.aln	0	ORY25885.1	Neocallimastix_californiae_G1	animal_endosymbiont	248	3	3	99.6667	Bacteroidales	noTP	plas	Nuc_H_symport			427	328	10	0	310892	43	43	LG+R6
Cluster_581.fa.aln	0	ORX78284.1	Anaeromyces_robustus_S4	animal_endosymbiont	27	16	16	99.3333	Eubacterium xylanophilum ATCC 35991	SP	extr	DUF4832, DUF4874			685	745	0	0	117114	24	24	WAG+F+G4
Cluster_581.fa.aln	0	ORX78285.1	Anaeromyces_robustus_S4	animal_endosymbiont	27	16	16	99.3333	Eubacterium xylanophilum ATCC 35991	SP	mito	DUF4832, DUF4874			773	957	0	3	117114	24	24	WAG+F+G4
Cluster_581.fa.aln	0	ORX86933.1	Anaeromyces_robustus_S4	animal_endosymbiont	27	16	16	99.3333	Eubacterium xylanophilum ATCC 35991	SP	extr	DUF4832, DUF4874			779	1386	0	0	359102	62	62	WAG+F+G4
Cluster_581.fa.aln	0	ORX78283.1	Anaeromyces_robustus_S4	animal_endosymbiont	27	16	16	99.3333	Eubacterium xylanophilum ATCC 35991	SP	mito	DUF4832, DUF4874			767	3598	0	0	117114	24	24	WAG+F+G4
Cluster_581.fa.aln	0	ORY57961.1	Neocallimastix_californiae_G1	animal_endosymbiont	27	16	16	99.3333	Eubacterium xylanophilum ATCC 35991	SP	mito	DUF4832, DUF4874			695	58	0	0	641912	59	49	WAG+F+G4
Cluster_581.fa.aln	0	ORY34358.1	Neocallimastix_californiae_G1	animal_endosymbiont	27	16	16	99.3333	Eubacterium xylanophilum ATCC 35991	SP	extr	DUF4832, DUF4874			996	502	0	1	403792	46	42	WAG+F+G4
Cluster_581.fa.aln	0	ORY57962.1	Neocallimastix_californiae_G1	animal_endosymbiont	27	16	16	99.3333	Eubacterium xylanophilum ATCC 35991	SP	cyto	DUF4832, DUF4874			695	58	0	0	641912	59	49	WAG+F+G4
Cluster_581.fa.aln	0	ORY76435.1	Neocallimastix_californiae_G1	animal_endosymbiont	27	16	16	99.3333	Eubacterium xylanophilum ATCC 35991	SP	cyto	DUF4832, DUF4874			694	245	0	0	934438	98	92	WAG+F+G4
Cluster_581.fa.aln	0	ORY34357.1	Neocallimastix_californiae_G1	animal_endosymbiont	27	16	16	99.3333	Eubacterium xylanophilum ATCC 35991	SP	mito	DUF4832, DUF4874			742	1105	0	0	403792	46	42	WAG+F+G4
Cluster_581.fa.aln	0	ORY44241.1	Neocallimastix_californiae_G1	animal_endosymbiont	27	16	16	99.3333	Eubacterium xylanophilum ATCC 35991	SP	mito	DUF4832, DUF4874			882	317	0	0	508495	41	41	WAG+F+G4
Cluster_581.fa.aln	0	ORY76436.1	Neocallimastix_californiae_G1	animal_endosymbiont	27	16	16	99.3333	Eubacterium xylanophilum ATCC 35991	SP	cyto	DUF4832, DUF4874			694	245	0	0	934438	98	92	WAG+F+G4
Cluster_581.fa.aln	0	ORY86458.1	Neocallimastix_californiae_G1	animal_endosymbiont	27	16	16	99.3333	Eubacterium xylanophilum ATCC 35991	SP	mito	DUF4832, DUF4874			1350	111	0	0	1449073	196	194	WAG+F+G4
Cluster_581.fa.aln	0	ORY57959.1	Neocallimastix_californiae_G1	animal_endosymbiont	27	16	16	99.3333	Eubacterium xylanophilum ATCC 35991	SP	extr	DUF4832, DUF4874			694	58	0	0	641912	59	49	WAG+F+G4
Cluster_581.fa.aln	0	ORY57960.1	Neocallimastix_californiae_G1	animal_endosymbiont	27	16	16	99.3333	Eubacterium xylanophilum ATCC 35991	SP	extr	DUF4832, DUF4874			694	58	0	0	641912	59	49	WAG+F+G4
Cluster_581.fa.aln	0	ORY76434.1	Neocallimastix_californiae_G1	animal_endosymbiont	27	16	16	99.3333	Eubacterium xylanophilum ATCC 35991	SP	cyto	DUF4832, DUF4874			694	245	0	0	934438	98	92	WAG+F+G4
Cluster_581.fa.aln	0	ORY76437.1	Neocallimastix_californiae_G1	animal_endosymbiont	27	16	16	99.3333	Eubacterium xylanophilum ATCC 35991	SP	cyto	DUF4832, DUF4874			694	245	0	0	934438	98	92	WAG+F+G4
Cluster_62.fa.aln	0	KXN68036.1	Conidiobolus_coronatus_NRRL_28638	animal_parasite	220	1	1	90	Firmicutes	noTP	nucl				108	0	0	0	64814	38	38	LG+R6
Cluster_63.fa.aln	0	KFH73390.1	Mortierella_verticillata_NRRL_6337	soil_saprotroph	290	1	1	100	Burkholderiaceae	SP	extr	DSBA	K03673	K03673	209	0	0	0	5074928	1518	1499	LG+G4
Cluster_65.fa.aln	0	OMH86275.1	Zancudomyces_culisetae_COL_18_3	animal_endosymbiont	4	1	1	97.6667	Zosterops borbonicus borbonicus	noTP	nucl				141	227	0	1	386367	111	111	Blosum62+F
Cluster_7.fa.aln	0	ORY35279.1	Neocallimastix_californiae_G1	animal_endosymbiont	391	1	1	100	Bacteria	noTP	cyto	Glyco_transf_11		K00718	313	1246	1	0	407713	30	25	cpREV+R7
Cluster_75.fa.aln	0	ORY20623.1	Neocallimastix_californiae_G1	animal_endosymbiont	199	1	1	90	Bacteria	noTP	cyto	GLF, NAD_binding_8	K01854	K01854	384	391	0	1	221350	31	27	LG+R6
Cluster_78.fa.aln	0	ORX75846.1	Anaeromyces_robustus_S4	animal_endosymbiont	203	11	10	97.3333	Firmicutes	SP	extr	Cellulase		K01179	427	351	0	2	79570	19	19	LG+F+R6
Cluster_78.fa.aln	0	ORX75499.1	Anaeromyces_robustus_S4	animal_endosymbiont	203	11	10	97.3333	Firmicutes	SP	cyto	Cellulase		K01179	462	584	0	0	73167	14	14	LG+F+R6
Cluster_78.fa.aln	0	ORX84901.1	Anaeromyces_robustus_S4	animal_endosymbiont	203	11	10	97.3333	Firmicutes	SP	nucl	Cellulase		K01179	494	668	0	1	262686	47	47	LG+F+R6
Cluster_78.fa.aln	0	ORY66881.1	Neocallimastix_californiae_G1	animal_endosymbiont	203	11	10	97.3333	Firmicutes	SP	extr	Cellulase		K01179	469	405	0	0	726851	98	95	LG+F+R6
Cluster_78.fa.aln	0	ORY24910.1	Neocallimastix_californiae_G1	animal_endosymbiont	203	11	10	97.3333	Firmicutes	SP	E.R.	Cellulase		K01179	498	1044	0	1	293713	36	36	LG+F+R6
Cluster_78.fa.aln	0	ORY47126.1	Neocallimastix_californiae_G1	animal_endosymbiont	203	11	10	97.3333	Firmicutes	SP	extr	Cellulase		K01179	477	314	0	0	523953	78	78	LG+F+R6
Cluster_78.fa.aln	0	ORY56492.1	Neocallimastix_californiae_G1	animal_endosymbiont	203	11	10	97.3333	Firmicutes	SP	nucl	Cellulase		K01179	498	964	0	1	627264	72	68	LG+F+R6
Cluster_78.fa.aln	0	ORY17189.1	Neocallimastix_californiae_G1	animal_endosymbiont	203	11	10	97.3333	Firmicutes	SP	cyto	Cellulase		K01179	457	0	0	0	178670	24	23	LG+F+R6
Cluster_78.fa.aln	0	ORX57944.1	Piromyces_finnis	animal_endosymbiont	203	11	10	97.3333	Firmicutes	SP	extr	Cellulase		K01179	488	1168	0	1	1372137	279	279	LG+F+R6
Cluster_78.fa.aln	0	ORX43621.1	Piromyces_finnis	animal_endosymbiont	203	11	10	97.3333	Firmicutes	SP	extr	Cellulase		K01179	472	678	0	0	401682	94	94	LG+F+R6
Cluster_78.fa.aln	1	ORX78609.1	Anaeromyces_robustus_S4	animal_endosymbiont	203	46	38	97	Eubacteriales	SP	extr	Cellulase		K01179	748	361	0	0	122540	25	25	LG+F+R6
Cluster_78.fa.aln	1	ORX84084.1	Anaeromyces_robustus_S4	animal_endosymbiont	203	46	38	97	Eubacteriales	noTP	golg	Cellulase		K01179	460	1413	1	2	219758	38	38	LG+F+R6
Cluster_78.fa.aln	1	ORX64570.1	Anaeromyces_robustus_S4	animal_endosymbiont	203	46	38	97	Eubacteriales	SP	extr	Cellulase		K01179	446	538	0	0	39001	7	7	LG+F+R6
Cluster_78.fa.aln	1	ORX86828.1	Anaeromyces_robustus_S4	animal_endosymbiont	203	46	38	97	Eubacteriales	SP	cyto	Cellulase		K01179	375	0	0	0	350959	58	58	LG+F+R6
Cluster_78.fa.aln	1	ORX64572.1	Anaeromyces_robustus_S4	animal_endosymbiont	203	46	38	97	Eubacteriales	SP	mito	Cellulase		K01179	510	2118	0	0	39001	7	7	LG+F+R6
Cluster_78.fa.aln	1	ORX64571.1	Anaeromyces_robustus_S4	animal_endosymbiont	203	46	38	97	Eubacteriales	SP	extr	Cellulase		K01179	460	1457	0	0	39001	7	7	LG+F+R6
Cluster_78.fa.aln	1	ORX83950.1	Anaeromyces_robustus_S4	animal_endosymbiont	203	46	38	97	Eubacteriales	SP	extr	Cellulase		K01179	555	234	0	1	217977	37	35	LG+F+R6
Cluster_78.fa.aln	1	ORX75146.1	Anaeromyces_robustus_S4	animal_endosymbiont	203	46	38	97	Eubacteriales	SP	extr	Cellulase		K01179	523	2237	0	0	66338	8	8	LG+F+R6
Cluster_78.fa.aln	1	ORY77427.1	Neocallimastix_californiae_G1	animal_endosymbiont	203	46	38	97	Eubacteriales	noTP	cyto	Cellulase		K01179	295	0	0	0	975000	130	130	LG+F+R6
Cluster_78.fa.aln	1	ORY21818.1	Neocallimastix_californiae_G1	animal_endosymbiont	203	46	38	97	Eubacteriales	SP	extr	Cellulase		K01179	472	275	0	0	249378	32	32	LG+F+R6
Cluster_78.fa.aln	1	ORY74211.1	Neocallimastix_californiae_G1	animal_endosymbiont	203	46	38	97	Eubacteriales	SP	extr	Cellulase		K01179	604	2053	0	0	892800	114	113	LG+F+R6
Cluster_78.fa.aln	1	ORY21819.1	Neocallimastix_californiae_G1	animal_endosymbiont	203	46	38	97	Eubacteriales	SP	extr	Cellulase		K01179	472	275	0	0	249378	32	32	LG+F+R6
Cluster_78.fa.aln	1	ORY21814.1	Neocallimastix_californiae_G1	animal_endosymbiont	203	46	38	97	Eubacteriales	SP	extr	Cellulase		K01179	378	0	0	1	249378	32	32	LG+F+R6
Cluster_78.fa.aln	1	ORY52226.1	Neocallimastix_californiae_G1	animal_endosymbiont	203	46	38	97	Eubacteriales	SP	cyto	Cellulase		K01179	445	697	0	0	563644	73	72	LG+F+R6
Cluster_78.fa.aln	1	ORY76201.1	Neocallimastix_californiae_G1	animal_endosymbiont	203	46	38	97	Eubacteriales	noTP	cyto_nucl	Cellulase		K01179	336	0	0	0	926021	102	98	LG+F+R6
Cluster_78.fa.aln	1	ORY24826.1	Neocallimastix_californiae_G1	animal_endosymbiont	203	46	38	97	Eubacteriales	noTP	cyto_nucl			K01179	235	2128	0	0	293459	41	40	LG+F+R6
Cluster_78.fa.aln	1	ORY64534.1	Neocallimastix_californiae_G1	animal_endosymbiont	203	46	38	97	Eubacteriales	SP	extr	Cellulase		K01179	472	254	0	0	695072	79	78	LG+F+R6
Cluster_78.fa.aln	1	ORY87221.1	Neocallimastix_californiae_G1	animal_endosymbiont	203	46	38	97	Eubacteriales	SP	mito	Cellulase		K01179	352	426	1	2	1837611	217	211	LG+F+R6
Cluster_78.fa.aln	1	ORY26655.1	Neocallimastix_californiae_G1	animal_endosymbiont	203	46	38	97	Eubacteriales	SP	extr	Cellulase		K01179	427	0	0	1	322901	43	43	LG+F+R6
Cluster_78.fa.aln	1	ORY64533.1	Neocallimastix_californiae_G1	animal_endosymbiont	203	46	38	97	Eubacteriales	noTP	cyto	Cellulase		K01179	456	136	0	0	695072	79	78	LG+F+R6
Cluster_78.fa.aln	1	ORY79673.1	Neocallimastix_californiae_G1	animal_endosymbiont	203	46	38	97	Eubacteriales	SP	extr	Cellulase		K01179	684	3596	0	0	1082089	127	126	LG+F+R6
Cluster_78.fa.aln	1	ORY14975.1	Neocallimastix_californiae_G1	animal_endosymbiont	203	46	38	97	Eubacteriales	noTP	cyto	Cellulase		K01179	385	338	0	0	159941	13	12	LG+F+R6
Cluster_78.fa.aln	1	ORY49700.1	Neocallimastix_californiae_G1	animal_endosymbiont	203	46	38	97	Eubacteriales	SP	extr	Cellulase		K01179	462	887	0	0	543874	89	86	LG+F+R6
Cluster_78.fa.aln	1	ORY24825.1	Neocallimastix_californiae_G1	animal_endosymbiont	203	46	38	97	Eubacteriales	SP	extr	Cellulase		K01179	385	0	0	0	293459	41	40	LG+F+R6
Cluster_78.fa.aln	1	ORY21816.1	Neocallimastix_californiae_G1	animal_endosymbiont	203	46	38	97	Eubacteriales	noTP	cyto	Cellulase		K01179	453	53	0	0	249378	32	32	LG+F+R6
Cluster_78.fa.aln	1	ORY26656.1	Neocallimastix_californiae_G1	animal_endosymbiont	203	46	38	97	Eubacteriales	SP	extr	Cellulase		K01179	364	0	0	0	322901	43	43	LG+F+R6
Cluster_78.fa.aln	1	ORY75921.1	Neocallimastix_californiae_G1	animal_endosymbiont	203	46	38	97	Eubacteriales	SP	extr	Cellulase		K01179	472	275	0	0	918200	104	102	LG+F+R6
Cluster_78.fa.aln	1	ORX51386.1	Piromyces_finnis	animal_endosymbiont	203	46	38	97	Eubacteriales	SP	extr	Cellulase		K01179	659	2716	0	0	858914	181	181	LG+F+R6
Cluster_78.fa.aln	1	ORX59269.1	Piromyces_finnis	animal_endosymbiont	203	46	38	97	Eubacteriales	noTP	cyto	Cellulase		K01179	465	559	0	0	1653768	326	315	LG+F+R6
Cluster_78.fa.aln	1	ORX44625.1	Piromyces_finnis	animal_endosymbiont	203	46	38	97	Eubacteriales	SP	extr	Cellulase		K01179	463	1361	0	2	471331	115	116	LG+F+R6
Cluster_78.fa.aln	1	ORX49028.1	Piromyces_finnis	animal_endosymbiont	203	46	38	97	Eubacteriales	SP	extr	Cellulase		K01179	488	246	0	0	749539	160	158	LG+F+R6
Cluster_78.fa.aln	1	ORX48610.1	Piromyces_finnis	animal_endosymbiont	203	46	38	97	Eubacteriales	SP	extr	Cellulase		K01179	472	805	0	0	734684	123	118	LG+F+R6
Cluster_78.fa.aln	1	ORX44858.1	Piromyces_finnis	animal_endosymbiont	203	46	38	97	Eubacteriales	SP	extr	Cellulase		K01179	486	144	0	1	478762	97	94	LG+F+R6
Cluster_78.fa.aln	1	ORX42983.1	Piromyces_finnis	animal_endosymbiont	203	46	38	97	Eubacteriales	SP	mito	Cellulase		K01179	406	1404	0	2	348583	64	61	LG+F+R6
Cluster_78.fa.aln	1	ORX51156.1	Piromyces_finnis	animal_endosymbiont	203	46	38	97	Eubacteriales	SP	extr	Cellulase		K01179	511	1605	0	0	857073	159	159	LG+F+R6
Cluster_78.fa.aln	1	ORX44859.1	Piromyces_finnis	animal_endosymbiont	203	46	38	97	Eubacteriales	SP	extr	Cellulase		K01179	472	996	0	0	478762	97	94	LG+F+R6
Cluster_78.fa.aln	1	ORX51021.1	Piromyces_finnis	animal_endosymbiont	203	46	38	97	Eubacteriales	SP	mito	Cellulase		K01179	478	1297	0	0	857073	159	159	LG+F+R6
Cluster_78.fa.aln	1	ORX54908.1	Piromyces_finnis	animal_endosymbiont	203	46	38	97	Eubacteriales	SP	extr	Cellulase		K01179	432	255	0	0	1203965	273	273	LG+F+R6
Cluster_8.fa.aln	0	KXS19714.1	Gonapodya_prolifera_JEL478	litter_saprotroph	51	1	1	91.3333	Chlamydomonas reinhardtii CC3269	noTP	extr	Methyltransf_24			345	899	1	3	911047	329	328	LG+F+G4
Cluster_81.fa.aln	0	ORX95839.1	Basidiobolus_meristosporus_CBS_931_73	unspecified_saprotroph	260	1	1	91.3333	Terrabacteria group	SP	extr	Chondroitinas_B	K01729	K01729	480	0	0	1	146377	27	27	WAG+F+R7
Cluster_83.fa.aln	0	ORX83802.1	Anaeromyces_robustus_S4	animal_endosymbiont	155	1	1	90.3333	Bacteria	noTP	cyto				150	1067	0	0	214153	54	54	VT+G4
Cluster_85.fa.aln	0	KNC97026.1	Spizellomyces_punctatus_DAOM_BR117	pollen_saprotroph	107	2	1	100	Phytohabitans flavus	SP	extr	Trypsin, Pro_Al_protease		K18546,K18547	391	281	0	0	579104	231	240	WAG+F+R4
Cluster_86.fa.aln	0	ORX84841.1	Anaeromyces_robustus_S4	animal_endosymbiont	177	2	2	100	Eubacterium ruminantium	SP	E.R.				273	0	0	0	261291	54	54	LG+R5
Cluster_86.fa.aln	0	ORY23239.1	Neocallimastix_californiae_G1	animal_endosymbiont	177	2	2	100	Eubacterium ruminantium	SP	E.R.				303	0	0	0	277068	29	29	LG+R5
Cluster_99.fa.aln	0	ORX78395.1	Anaeromyces_robustus_S4	animal_endosymbiont	617	7	7	96.6667	Terrabacteria group	SP	extr	Cthe_2159			588	2755	0	0	119137	21	21	LG+R6
Cluster_99.fa.aln	0	ORX85786.1	Anaeromyces_robustus_S4	animal_endosymbiont	617	7	7	96.6667	Terrabacteria group	SP	cyto	Cthe_2159			567	1587	0	0	297833	52	51	LG+R6
Cluster_99.fa.aln	0	ORY10706.1	Neocallimastix_californiae_G1	animal_endosymbiont	617	7	7	96.6667	Terrabacteria group	SP	extr	Cthe_2159			583	1372	0	1	123468	18	18	LG+R6
Cluster_99.fa.aln	0	ORY08498.1	Neocallimastix_californiae_G1	animal_endosymbiont	617	7	7	96.6667	Terrabacteria group	noTP	extr	Cthe_2159			377	1592	0	0	99729	9	9	LG+R6
Cluster_99.fa.aln	0	ORY08497.1	Neocallimastix_californiae_G1	animal_endosymbiont	617	7	7	96.6667	Terrabacteria group	noTP	extr	Cthe_2159			579	1779	0	1	99729	9	9	LG+R6
Cluster_99.fa.aln	0	ORY70869.1	Neocallimastix_californiae_G1	animal_endosymbiont	617	7	7	96.6667	Terrabacteria group	noTP	cyto	Cthe_2159			295	1661	0	1	780230	68	67	LG+R6
Cluster_99.fa.aln	0	ORX46904.1	Piromyces_finnis	animal_endosymbiont	617	7	7	96.6667	Terrabacteria group	SP	extr	Cthe_2159			635	1638	0	0	594714	126	124	LG+R6

## Sheet: Organism summary
Organism	Lifestyle	Aquatic	Number of proteins	Number of xenologs	Number of xen. clusters	Number of xen. clades
Neocallimastix californiae G1	animal_endosymbiont	non-aquatic	20214	237	82	88
Anaeromyces robustus S4	animal_endosymbiont	non-aquatic	12833	176	85	92
Piromyces finnis	animal_endosymbiont	non-aquatic	10978	107	53	55
Rhizoclosmatium globosum JEL800	litter_saprotroph	partly_freshwater_(partly_non-aquatic)	16987	88	21	22
Mortierella elongata AG 77	soil_saprotroph	partly_aquatic	14961	77	9	9
Gonapodya prolifera JEL478	litter_saprotroph	partly_freshwater_(partly_non-aquatic)	13831	26	22	22
Rhizophagus irregularis DAOM 181602 DAOM 197198	arbuscular_mycorrhizal	non-aquatic	26147	22	5	5
Rhizophagus irregularis A1	arbuscular_mycorrhizal	non-aquatic	26476	19	5	5
Batrachochytrium dendrobatidis JAM81	animal_parasite	freshwater	8700	15	2	2
Rhizophagus irregularis DAOM 197198w	arbuscular_mycorrhizal	not_specified	29911	15	5	5
Batrachochytrium dendrobatidis JEL423	animal_parasite	freshwater	9879	9	1	1
Basidiobolus meristosporus CBS 931 73	unspecified_saprotroph	not_specified	16110	8	6	6
Mortierella verticillata NRRL 6337	soil_saprotroph	partly_aquatic	12595	7	5	5
Conidiobolus coronatus NRRL 28638	animal_parasite	not_specified	10572	4	3	4
Spizellomyces punctatus DAOM BR117	pollen_saprotroph	partly_freshwater_(partly_non-aquatic)	9422	4	4	4
Zancudomyces culisetae COL 18 3	animal_endosymbiont	non-aquatic	8068	3	3	3
Linderina pennispora ATCC 12442	soil_saprotroph	non-aquatic	9350	2	2	2
Lobosporangium transversale NRRL 3116	soil_saprotroph	non-aquatic	11822	2	2	2
Smittium culicis ID 206 W2	animal_endosymbiont	non-aquatic	11260	2	2	2
Syncephalastrum racemosum NRRL 2496	soil_saprotroph	partly_aquatic	11121	2	2	2
Batrachochytrium salamandrivorans	animal_parasite	freshwater	12471	1	1	1
Bifiguratus adelaidae AZ0501	soil_saprotroph	non-aquatic	5719	1	1	1
Coemansia reversa NRRL 1564	soil_saprotroph	non-aquatic	7341	1	1	1
Mucor circinelloides f lusitanicus CBS 277 49	soil_saprotroph	partly_aquatic	11709	1	1	1
Absidia glauca CBS 101 48	soil_saprotroph	partly_aquatic	14891	0	0	0
Absidia repens NRRL 1336	soil_saprotroph	partly_aquatic	14915	0	0	0
Allomyces macrogynus ATCC 38327	soil_saprotroph	non-aquatic	19447	0	0	0
Catenaria anguillulae PL171	animal_parasite	partly_freshwater_(partly_non-aquatic)	12763	0	0	0
Choanephora cucurbitarum KUS F28377	litter_saprotroph	non-aquatic	11977	0	0	0
Hesseltinella vesiculosa NRRL 3301	soil_saprotroph	non-aquatic	11139	0	0	0
Lichtheimia corymbifera JMRC FSU 9682	soil_saprotroph	partly_aquatic	13404	0	0	0
Lichtheimia ramosa JMRC FSU 6197	soil_saprotroph	partly_aquatic	11542	0	0	0
Mucor ambiguus NBRC 6742	soil_saprotroph	partly_aquatic	11343	0	0	0
Mucor circinelloides f circinelloides 1006PhL	soil_saprotroph	partly_aquatic	12227	0	0	0
Parasitella parasitica CBS 412 66	mycoparasite	non-aquatic	13408	0	0	0
Phycomyces blakesleeanus NRRL 1555	dung_saprotroph	non-aquatic	16543	0	0	0
Rhizopus delemar RA 99 880	soil_saprotroph	non-aquatic	17459	0	0	0
Rhizopus microsporus ATCC 11559	soil_saprotroph	non-aquatic	11352	0	0	0
Rhizopus microsporus ATCC 52813	soil_saprotroph	non-aquatic	10891	0	0	0
Rhizopus microsporus ATCC62417	soil_saprotroph	non-aquatic	22427	0	0	0
Rhizopus microsporus CBS 344 29	soil_saprotroph	non-aquatic	20087	0	0	0
Rhizopus microsporus var microsporus ATCC 52814	soil_saprotroph	non-aquatic	11496	0	0	0
Smittium culicis GSMNP	animal_endosymbiont	non-aquatic	12166	0	0	0
Smittium mucronatum ALG 7 W6	animal_endosymbiont	non-aquatic	8247	0	0	0

## Sheet: Domain summary
cluster_id	accession	domain name	clan name	classification	prevalence in fungi	clan prevalence in sister1	clan prevalence in sister2
Cluster_78.fa.aln	ORX43621.1	Cellulase	CL0058	transferred	1.0	1.0	0.995
Cluster_78.fa.aln	ORY24910.1	Cellulase	CL0058	transferred	1.0	1.0	0.995
Cluster_78.fa.aln	ORX84901.1	Cellulase	CL0058	transferred	1.0	1.0	0.995
Cluster_78.fa.aln	ORX57944.1	Cellulase	CL0058	transferred	1.0	1.0	0.995
Cluster_78.fa.aln	ORX57944.1	CBM_1	CL0083	fused	0.182	0.0	0.0
Cluster_78.fa.aln	ORX75499.1	Cellulase	CL0058	transferred	1.0	1.0	0.995
Cluster_78.fa.aln	ORX75499.1	CBM_1	CL0083	fused	0.182	0.0	0.0
Cluster_78.fa.aln	ORY47126.1	Cellulase	CL0058	transferred	1.0	1.0	0.995
Cluster_78.fa.aln	ORY66881.1	Cellulase	CL0058	transferred	1.0	1.0	0.995
Cluster_78.fa.aln	ORY17189.1	Cellulase	CL0058	transferred	1.0	1.0	0.995
Cluster_78.fa.aln	AWI66941.1	Cellulase	CL0058	transferred	1.0	1.0	0.995
Cluster_78.fa.aln	ORY56492.1	Cellulase	CL0058	transferred	1.0	1.0	0.995
Cluster_78.fa.aln	ORX75846.1	Cellulase	CL0058	transferred	1.0	1.0	0.995
Cluster_78.fa.aln	ORX59269.1	Cellulase	CL0058	transferred	0.978	1.0	1.0
Cluster_78.fa.aln	ORX64571.1	Cellulase	CL0058	transferred	0.978	1.0	1.0
Cluster_78.fa.aln	ORY21816.1	Cellulase	CL0058	transferred	0.978	1.0	1.0
Cluster_78.fa.aln	AEX92707.1	Cellulase	CL0058	transferred	0.978	1.0	1.0
Cluster_78.fa.aln	ORY21819.1	Cellulase	CL0058	transferred	0.978	1.0	1.0
Cluster_78.fa.aln	Q12647.1	Cellulase	CL0058	transferred	0.978	1.0	1.0
Cluster_78.fa.aln	ORX64570.1	Cellulase	CL0058	transferred	0.978	1.0	1.0
Cluster_78.fa.aln	ORX84084.1	Cellulase	CL0058	transferred	0.978	1.0	1.0
Cluster_78.fa.aln	ORY21814.1	Cellulase	CL0058	transferred	0.978	1.0	1.0
Cluster_78.fa.aln	ORX49028.1	Cellulase	CL0058	transferred	0.978	1.0	1.0
Cluster_78.fa.aln	ORY52226.1	Cellulase	CL0058	transferred	0.978	1.0	1.0
Cluster_78.fa.aln	ORX64572.1	Cellulase	CL0058	transferred	0.978	1.0	1.0
Cluster_78.fa.aln	ORY64533.1	Cellulase	CL0058	transferred	0.978	1.0	1.0
Cluster_78.fa.aln	ORY87221.1	Cellulase	CL0058	transferred	0.978	1.0	1.0
Cluster_78.fa.aln	ORX78609.1	Cellulase	CL0058	transferred	0.978	1.0	1.0
Cluster_78.fa.aln	ORX51021.1	Cellulase	CL0058	transferred	0.978	1.0	1.0
Cluster_78.fa.aln	ORX86828.1	Cellulase	CL0058	transferred	0.978	1.0	1.0
Cluster_78.fa.aln	ORX48610.1	Cellulase	CL0058	transferred	0.978	1.0	1.0
Cluster_78.fa.aln	ORX44859.1	Cellulase	CL0058	transferred	0.978	1.0	1.0
Cluster_78.fa.aln	AAD43818.1	Cellulase	CL0058	transferred	0.978	1.0	1.0
Cluster_78.fa.aln	AAB69347.1	Cellulase	CL0058	transferred	0.978	1.0	1.0
Cluster_78.fa.aln	ORX83950.1	Cellulase	CL0058	transferred	0.978	1.0	1.0
Cluster_78.fa.aln	ORY21818.1	Cellulase	CL0058	transferred	0.978	1.0	1.0
Cluster_78.fa.aln	ORX51386.1	Cellulase	CL0058	transferred	0.978	1.0	1.0
Cluster_78.fa.aln	ORX42983.1	Cellulase	CL0058	transferred	0.978	1.0	1.0
Cluster_78.fa.aln	AAC63094.1	Cellulase	CL0058	transferred	0.978	1.0	1.0
Cluster_78.fa.aln	ORY74211.1	Cellulase	CL0058	transferred	0.978	1.0	1.0
Cluster_78.fa.aln	ORY75921.1	Cellulase	CL0058	transferred	0.978	1.0	1.0
Cluster_78.fa.aln	ORX44625.1	Cellulase	CL0058	transferred	0.978	1.0	1.0
Cluster_78.fa.aln	ORX51156.1	Cellulase	CL0058	transferred	0.978	1.0	1.0
Cluster_78.fa.aln	ORY79673.1	Cellulase	CL0058	transferred	0.978	1.0	1.0
Cluster_78.fa.aln	ORX54908.1	Cellulase	CL0058	transferred	0.978	1.0	1.0
Cluster_78.fa.aln	AAB69348.1	Cellulase	CL0058	transferred	0.978	1.0	1.0
Cluster_78.fa.aln	ORX44858.1	Cellulase	CL0058	transferred	0.978	1.0	1.0
Cluster_78.fa.aln	ANS13827.1	Cellulase	CL0058	transferred	0.978	1.0	1.0
Cluster_78.fa.aln	ORY26655.1	Cellulase	CL0058	transferred	0.978	1.0	1.0
Cluster_78.fa.aln	ORY24825.1	Cellulase	CL0058	transferred	0.978	1.0	1.0
Cluster_78.fa.aln	AAF00074.2	Cellulase	CL0058	transferred	0.978	1.0	1.0
Cluster_78.fa.aln	ORY77427.1	Cellulase	CL0058	transferred	0.978	1.0	1.0
Cluster_78.fa.aln	ORY14975.1	Cellulase	CL0058	transferred	0.978	1.0	1.0
Cluster_78.fa.aln	ORY49700.1	Cellulase	CL0058	transferred	0.978	1.0	1.0
Cluster_78.fa.aln	ORY64534.1	Cellulase	CL0058	transferred	0.978	1.0	1.0
Cluster_78.fa.aln	ORY26656.1	Cellulase	CL0058	transferred	0.978	1.0	1.0
Cluster_78.fa.aln	ORX75146.1	Cellulase	CL0058	transferred	0.978	1.0	1.0
Cluster_78.fa.aln	ORY76201.1	Cellulase	CL0058	transferred	0.978	1.0	1.0
Cluster_360.fa.aln	WP_129258407.1	RHS_repeat	RHS_repeat	lost	0.0	1.0	0.533
Cluster_360.fa.aln	WP_155206555.1	RHS_repeat	RHS_repeat	lost	0.0	1.0	0.533
Cluster_360.fa.aln	WP_051572030.1	RHS_repeat	RHS_repeat	lost	0.0	1.0	0.533
Cluster_360.fa.aln	RZT00863.1	RHS_repeat	RHS_repeat	lost	0.0	1.0	0.533
Cluster_360.fa.aln	ETA81688.1	RHS_repeat	RHS_repeat	lost	0.0	1.0	0.533
Cluster_360.fa.aln	WP_130434266.1	RHS_repeat	RHS_repeat	lost	0.0	1.0	0.533
Cluster_360.fa.aln	WP_117528785.1	RHS_repeat	RHS_repeat	lost	0.0	1.0	0.533
Cluster_360.fa.aln	ORX45938.1	DUF4474	DUF4474	fused	1.0	0.0	0.0
Cluster_360.fa.aln	WP_160319112.1	RHS_repeat	RHS_repeat	lost	0.0	1.0	0.533
Cluster_360.fa.aln	WP_092725824.1	RHS_repeat	RHS_repeat	lost	0.0	1.0	0.533
Cluster_155.fa.aln	ORY27223.1	Acetyltransf_1	CL0257	transferred	1.0	1.0	0.992
Cluster_155.fa.aln	ORX64537.1	Acetyltransf_1	CL0257	transferred	1.0	1.0	0.992
Cluster_8.fa.aln	KXS19714.1	Methyltransf_24	CL0063	transferred	1.0	1.0	1.0
Cluster_253.fa.aln	WP_028515059.1	FMN_bind	FMN_bind	lost	0.0	1.0	1.0
Cluster_253.fa.aln	WP_069980179.1	FMN_bind	FMN_bind	lost	0.0	1.0	1.0
Cluster_253.fa.aln	WP_028247744.1	FMN_bind	FMN_bind	lost	0.0	1.0	1.0
Cluster_253.fa.aln	AEG59076.1	FMN_bind	FMN_bind	lost	0.0	1.0	1.0
Cluster_253.fa.aln	WP_117387106.1	FMN_bind	FMN_bind	lost	0.0	1.0	1.0
Cluster_253.fa.aln	WP_092873757.1	FMN_bind	FMN_bind	lost	0.0	1.0	1.0
Cluster_253.fa.aln	WP_028521249.1	FMN_bind	FMN_bind	lost	0.0	1.0	1.0
Cluster_253.fa.aln	WP_143758849.1	FMN_bind	FMN_bind	lost	0.0	1.0	1.0
Cluster_253.fa.aln	WP_109725643.1	FMN_bind	FMN_bind	lost	0.0	1.0	1.0
Cluster_253.fa.aln	WP_073080997.1	FMN_bind	FMN_bind	lost	0.0	1.0	1.0
Cluster_253.fa.aln	WP_002850808.1	FMN_bind	FMN_bind	lost	0.0	1.0	1.0
Cluster_253.fa.aln	WP_092871343.1	FMN_bind	FMN_bind	lost	0.0	1.0	1.0
Cluster_253.fa.aln	WP_164169019.1	FMN_bind	FMN_bind	lost	0.0	1.0	1.0
Cluster_253.fa.aln	WP_072299819.1	FMN_bind	FMN_bind	lost	0.0	1.0	1.0
Cluster_253.fa.aln	WP_073273145.1	FMN_bind	FMN_bind	lost	0.0	1.0	1.0
Cluster_253.fa.aln	WP_027628410.1	FMN_bind	FMN_bind	lost	0.0	1.0	1.0
Cluster_253.fa.aln	WP_036948520.1	FMN_bind	FMN_bind	lost	0.0	1.0	1.0
Cluster_253.fa.aln	EMS74137.1	FMN_bind	FMN_bind	lost	0.0	1.0	1.0
Cluster_253.fa.aln	WP_090171893.1	FMN_bind	FMN_bind	lost	0.0	1.0	1.0
Cluster_253.fa.aln	WP_072915451.1	FMN_bind	FMN_bind	lost	0.0	1.0	1.0
Cluster_393.fa.aln	KXS13513.1	Arg_decarb_HB	Arg_decarb_HB	transferred	1.0	1.0	1.0
Cluster_393.fa.aln	KXS13513.1	Arg_decarbox_C	Arg_decarbox_C	transferred	1.0	1.0	0.974
Cluster_393.fa.aln	KXS13513.1	Orn_Arg_deC_N	CL0036	transferred	1.0	1.0	1.0
Cluster_239.fa.aln	WP_167883555.1	SGL	CL0186	lost	0.0	1.0	0.941
Cluster_239.fa.aln	WP_167883555.1	NHL	CL0186	lost	0.0	1.0	0.941
Cluster_239.fa.aln	WP_076282383.1	NHL	CL0186	lost	0.0	1.0	0.941
Cluster_239.fa.aln	KAE9290936.1	NHL	CL0186	lost	0.0	1.0	0.941
Cluster_239.fa.aln	WP_073077471.1	NHL	CL0186	lost	0.0	1.0	0.941
Cluster_239.fa.aln	OAK66532.1	NHL	CL0186	lost	0.0	1.0	0.941
Cluster_239.fa.aln	WP_102612554.1	SGL	CL0186	lost	0.0	1.0	0.941
Cluster_239.fa.aln	WP_102612554.1	NHL	CL0186	lost	0.0	1.0	0.941
Cluster_239.fa.aln	WP_188846522.1	NHL	CL0186	lost	0.0	1.0	0.941
Cluster_239.fa.aln	WP_081436870.1	NHL	CL0186	lost	0.0	1.0	0.941
Cluster_239.fa.aln	WP_110980357.1	NHL	CL0186	lost	0.0	1.0	0.941
Cluster_239.fa.aln	WP_168229965.1	NHL	CL0186	lost	0.0	1.0	0.941
Cluster_239.fa.aln	WP_162444809.1	NHL	CL0186	lost	0.0	1.0	0.941
Cluster_239.fa.aln	WP_049772305.1	NHL	CL0186	lost	0.0	1.0	0.941
Cluster_239.fa.aln	WP_109831070.1	NHL	CL0186	lost	0.0	1.0	0.941
Cluster_239.fa.aln	WP_142814241.1	NHL	CL0186	lost	0.0	1.0	0.941
Cluster_239.fa.aln	WP_152564863.1	NHL	CL0186	lost	0.0	1.0	0.941
Cluster_239.fa.aln	TGL60201.1	SGL	CL0186	lost	0.0	1.0	0.941
Cluster_239.fa.aln	TGL60201.1	NHL	CL0186	lost	0.0	1.0	0.941
Cluster_239.fa.aln	WP_018344351.1	NHL	CL0186	lost	0.0	1.0	0.941
Cluster_239.fa.aln	WP_163395935.1	NHL	CL0186	lost	0.0	1.0	0.941
Cluster_239.fa.aln	WP_098194171.1	NHL	CL0186	lost	0.0	1.0	0.941
Cluster_239.fa.aln	WP_184636854.1	NHL	CL0186	lost	0.0	1.0	0.941
Cluster_239.fa.aln	WP_123844607.1	NHL	CL0186	lost	0.0	1.0	0.941
Cluster_239.fa.aln	WP_179594346.1	NHL	CL0186	lost	0.0	1.0	0.941
Cluster_239.fa.aln	WP_171690533.1	NHL	CL0186	lost	0.0	1.0	0.941
Cluster_239.fa.aln	WP_170309717.1	NHL	CL0186	lost	0.0	1.0	0.941
Cluster_239.fa.aln	KKB60790.1	NHL	CL0186	lost	0.0	1.0	0.941
Cluster_239.fa.aln	WP_109584234.1	NHL	CL0186	lost	0.0	1.0	0.941
Cluster_239.fa.aln	WP_082792770.1	NHL	CL0186	lost	0.0	1.0	0.941
Cluster_239.fa.aln	WP_076378449.1	NHL	CL0186	lost	0.0	1.0	0.941
Cluster_239.fa.aln	WP_082807102.1	NHL	CL0186	lost	0.0	1.0	0.941
Cluster_239.fa.aln	WP_184338484.1	NHL	CL0186	lost	0.0	1.0	0.941
Cluster_239.fa.aln	WP_081071353.1	NHL	CL0186	lost	0.0	1.0	0.941
Cluster_239.fa.aln	WP_140962888.1	NHL	CL0186	lost	0.0	1.0	0.941
Cluster_239.fa.aln	WP_091162780.1	NHL	CL0186	lost	0.0	1.0	0.941
Cluster_239.fa.aln	WP_163408076.1	NHL	CL0186	lost	0.0	1.0	0.941
Cluster_239.fa.aln	XP_005785260.1	NHL	CL0186	lost	0.0	1.0	0.941
Cluster_239.fa.aln	PWG77855.1	NHL	CL0186	lost	0.0	1.0	0.941
Cluster_239.fa.aln	WP_147054980.1	NHL	CL0186	lost	0.0	1.0	0.941
Cluster_239.fa.aln	WP_076310060.1	NHL	CL0186	lost	0.0	1.0	0.941
Cluster_239.fa.aln	WP_043253034.1	NHL	CL0186	lost	0.0	1.0	0.941
Cluster_239.fa.aln	WP_140961627.1	NHL	CL0186	lost	0.0	1.0	0.941
Cluster_239.fa.aln	WP_089890207.1	NHL	CL0186	lost	0.0	1.0	0.941
Cluster_239.fa.aln	WP_170233979.1	NHL	CL0186	lost	0.0	1.0	0.941
Cluster_239.fa.aln	WP_076220057.1	NHL	CL0186	lost	0.0	1.0	0.941
Cluster_239.fa.aln	WP_091475532.1	NHL	CL0186	lost	0.0	1.0	0.941
Cluster_239.fa.aln	WP_120518367.1	NHL	CL0186	lost	0.0	1.0	0.941
Cluster_239.fa.aln	WP_188876240.1	NHL	CL0186	lost	0.0	1.0	0.941
Cluster_239.fa.aln	WP_025664651.1	NHL	CL0186	lost	0.0	1.0	0.941
Cluster_239.fa.aln	WP_111476770.1	NHL	CL0186	lost	0.0	1.0	0.941
Cluster_239.fa.aln	XP_005784668.1	NHL	CL0186	lost	0.0	1.0	0.941
Cluster_239.fa.aln	TYB79952.1	NHL	CL0186	lost	0.0	1.0	0.941
Cluster_239.fa.aln	WP_023571076.1	NHL	CL0186	lost	0.0	1.0	0.941
Cluster_239.fa.aln	WP_084237537.1	NHL	CL0186	lost	0.0	1.0	0.941
Cluster_239.fa.aln	WP_109415614.1	NHL	CL0186	lost	0.0	1.0	0.941
Cluster_239.fa.aln	PCE28744.1	NHL	CL0186	lost	0.0	1.0	0.941
Cluster_239.fa.aln	WP_163993188.1	NHL	CL0186	lost	0.0	1.0	0.941
Cluster_239.fa.aln	WP_051575752.1	NHL	CL0186	lost	0.0	1.0	0.941
Cluster_239.fa.aln	XP_005777362.1	NHL	CL0186	lost	0.0	1.0	0.941
Cluster_239.fa.aln	XP_005789186.1	SGL	CL0186	lost	0.0	1.0	0.941
Cluster_239.fa.aln	XP_005789186.1	NHL	CL0186	lost	0.0	1.0	0.941
Cluster_239.fa.aln	WP_175813557.1	NHL	CL0186	lost	0.0	1.0	0.941
Cluster_239.fa.aln	WP_073281978.1	NHL	CL0186	lost	0.0	1.0	0.941
Cluster_239.fa.aln	WP_007415470.1	NHL	CL0186	lost	0.0	1.0	0.941
Cluster_239.fa.aln	WP_183588792.1	NHL	CL0186	lost	0.0	1.0	0.941
Cluster_239.fa.aln	WP_121492579.1	NHL	CL0186	lost	0.0	1.0	0.941
Cluster_239.fa.aln	WP_091371549.1	NHL	CL0186	lost	0.0	1.0	0.941
Cluster_239.fa.aln	WP_033417607.1	NHL	CL0186	lost	0.0	1.0	0.941
Cluster_239.fa.aln	WP_176909227.1	NHL	CL0186	lost	0.0	1.0	0.941
Cluster_239.fa.aln	WP_024981647.1	SGL	CL0186	lost	0.0	1.0	0.941
Cluster_239.fa.aln	WP_024981647.1	NHL	CL0186	lost	0.0	1.0	0.941
Cluster_239.fa.aln	WP_175983295.1	NHL	CL0186	lost	0.0	1.0	0.941
Cluster_239.fa.aln	WP_141816015.1	NHL	CL0186	lost	0.0	1.0	0.941
Cluster_239.fa.aln	WP_186922330.1	NHL	CL0186	lost	0.0	1.0	0.941
Cluster_239.fa.aln	WP_129568129.1	SGL	CL0186	lost	0.0	1.0	0.941
Cluster_239.fa.aln	WP_129568129.1	NHL	CL0186	lost	0.0	1.0	0.941
Cluster_239.fa.aln	ACU03574.1	NHL	CL0186	lost	0.0	1.0	0.941
Cluster_239.fa.aln	WP_104794252.1	NHL	CL0186	lost	0.0	1.0	0.941
Cluster_239.fa.aln	WP_114937022.1	NHL	CL0186	lost	0.0	1.0	0.941
Cluster_239.fa.aln	WP_091168042.1	NHL	CL0186	lost	0.0	1.0	0.941
Cluster_239.fa.aln	ACU03573.1	NHL	CL0186	lost	0.0	1.0	0.941
Cluster_239.fa.aln	XP_005765392.1	NHL	CL0186	lost	0.0	1.0	0.941
Cluster_239.fa.aln	WP_186426552.1	NHL	CL0186	lost	0.0	1.0	0.941
Cluster_239.fa.aln	XP_005765358.1	NHL	CL0186	lost	0.0	1.0	0.941
Cluster_239.fa.aln	WP_172415250.1	SGL	CL0186	lost	0.0	1.0	0.941
Cluster_239.fa.aln	WP_172415250.1	NHL	CL0186	lost	0.0	1.0	0.941
Cluster_239.fa.aln	WP_019657168.1	NHL	CL0186	lost	0.0	1.0	0.941
Cluster_239.fa.aln	OLY94695.1	NHL	CL0186	lost	0.0	1.0	0.941
Cluster_239.fa.aln	WP_186634402.1	NHL	CL0186	lost	0.0	1.0	0.941
Cluster_239.fa.aln	WP_051575751.1	NHL	CL0186	lost	0.0	1.0	0.941
Cluster_239.fa.aln	TYB72234.1	NHL	CL0186	lost	0.0	1.0	0.941
Cluster_239.fa.aln	WP_129570929.1	NHL	CL0186	lost	0.0	1.0	0.941
Cluster_239.fa.aln	WP_166967385.1	NHL	CL0186	lost	0.0	1.0	0.941
Cluster_239.fa.aln	WP_025666023.1	SGL	CL0186	lost	0.0	1.0	0.941
Cluster_239.fa.aln	WP_025666023.1	NHL	CL0186	lost	0.0	1.0	0.941
Cluster_239.fa.aln	WP_051941791.1	NHL	CL0186	lost	0.0	1.0	0.941
Cluster_239.fa.aln	REE89270.1	NHL	CL0186	lost	0.0	1.0	0.941
Cluster_239.fa.aln	WP_143019679.1	NHL	CL0186	lost	0.0	1.0	0.941
Cluster_239.fa.aln	WP_052467064.1	NHL	CL0186	lost	0.0	1.0	0.941
Cluster_239.fa.aln	WP_083596379.1	NHL	CL0186	lost	0.0	1.0	0.941
Cluster_239.fa.aln	WP_172839774.1	NHL	CL0186	lost	0.0	1.0	0.941
Cluster_239.fa.aln	WP_121086106.1	NHL	CL0186	lost	0.0	1.0	0.941
Cluster_239.fa.aln	WP_153142347.1	NHL	CL0186	lost	0.0	1.0	0.941
Cluster_239.fa.aln	WP_083332319.1	NHL	CL0186	lost	0.0	1.0	0.941
Cluster_239.fa.aln	WP_142014284.1	NHL	CL0186	lost	0.0	1.0	0.941
Cluster_239.fa.aln	WP_091013069.1	NHL	CL0186	lost	0.0	1.0	0.941
Cluster_239.fa.aln	WP_025664650.1	NHL	CL0186	lost	0.0	1.0	0.941
Cluster_239.fa.aln	WP_147306229.1	NHL	CL0186	lost	0.0	1.0	0.941
Cluster_239.fa.aln	WP_161635240.1	NHL	CL0186	lost	0.0	1.0	0.941
Cluster_239.fa.aln	WP_023577637.1	NHL	CL0186	lost	0.0	1.0	0.941
Cluster_239.fa.aln	WP_084203432.1	NHL	CL0186	lost	0.0	1.0	0.941
Cluster_239.fa.aln	WP_188831698.1	NHL	CL0186	lost	0.0	1.0	0.941
Cluster_239.fa.aln	WP_123897711.1	SGL	CL0186	lost	0.0	1.0	0.941
Cluster_239.fa.aln	WP_123897711.1	NHL	CL0186	lost	0.0	1.0	0.941
Cluster_239.fa.aln	WP_135769981.1	SGL	CL0186	lost	0.0	1.0	0.941
Cluster_239.fa.aln	WP_135769981.1	NHL	CL0186	lost	0.0	1.0	0.941
Cluster_239.fa.aln	WP_024906259.1	NHL	CL0186	lost	0.0	1.0	0.941
Cluster_239.fa.aln	WP_174427976.1	NHL	CL0186	lost	0.0	1.0	0.941
Cluster_239.fa.aln	WP_023573071.1	NHL	CL0186	lost	0.0	1.0	0.941
Cluster_239.fa.aln	WP_150985325.1	NHL	CL0186	lost	0.0	1.0	0.941
Cluster_239.fa.aln	WP_102649140.1	SGL	CL0186	lost	0.0	1.0	0.941
Cluster_239.fa.aln	WP_102649140.1	NHL	CL0186	lost	0.0	1.0	0.941
Cluster_239.fa.aln	WP_133999690.1	NHL	CL0186	lost	0.0	1.0	0.941
Cluster_239.fa.aln	WP_134000209.1	NHL	CL0186	lost	0.0	1.0	0.941
Cluster_275.fa.aln	KXS13032.1	GFA	CL0080	transferred	1.0	1.0	1.0
Cluster_109.fa.aln	ORX68880.1	ABC_membrane	CL0241	transferred	1.0	1.0	0.974
Cluster_109.fa.aln	ORX68880.1	ABC_tran	CL0023	transferred	1.0	0.99	0.992
Cluster_109.fa.aln	ORX53468.1	ABC_membrane	CL0241	transferred	0.667	0.997	0.979
Cluster_109.fa.aln	ORX53468.1	ABC_tran	CL0023	transferred	0.667	0.994	0.992
Cluster_109.fa.aln	ORX76036.1	ABC_membrane	CL0241	transferred	0.667	0.997	0.979
Cluster_109.fa.aln	ORX76036.1	ABC_tran	CL0023	transferred	0.667	0.994	0.992
Cluster_567.fa.aln	ORX49625.1	DAPG_hydrolase	CL0209	transferred	1.0	1.0	1.0
Cluster_558.fa.aln	ORX83330.1	Acetyltransf_1	CL0257	transferred	1.0	1.0	0.938
Cluster_558.fa.aln	ORX82464.1	Acetyltransf_1	CL0257	transferred	1.0	1.0	0.938
Cluster_558.fa.aln	ORX54335.1	Acetyltransf_1	CL0257	transferred	1.0	1.0	0.938
Cluster_558.fa.aln	ORX54336.1	Acetyltransf_1	CL0257	transferred	1.0	1.0	0.938
Cluster_558.fa.aln	ORX54334.1	Acetyltransf_1	CL0257	transferred	1.0	1.0	0.938
Cluster_558.fa.aln	ORY17889.1	Acetyltransf_1	CL0257	transferred	1.0	1.0	0.938
Cluster_558.fa.aln	ORX54337.1	Acetyltransf_1	CL0257	transferred	1.0	1.0	0.938
Cluster_42.fa.aln	ORY53377.1	CAT	CL0149	transferred	1.0	1.0	1.0
Cluster_474.fa.aln	ORY03693.1	Lumazine_bd_2	CL0051	transferred	1.0	1.0	1.0
Cluster_45.fa.aln	PMB46943.1	Ureidogly_lyase	CL0029	lost	0.0	1.0	0.881
Cluster_45.fa.aln	WP_109010772.1	Ureidogly_lyase	CL0029	lost	0.0	1.0	0.881
Cluster_45.fa.aln	CEL97856.1	Ureidogly_lyase	CL0029	lost	0.0	1.0	0.881
Cluster_45.fa.aln	WP_075903997.1	Ureidogly_lyase	CL0029	lost	0.0	1.0	0.881
Cluster_45.fa.aln	WP_180976390.1	Ureidogly_lyase	CL0029	lost	0.0	1.0	0.881
Cluster_45.fa.aln	WP_006195180.1	Ureidogly_lyase	CL0029	lost	0.0	1.0	0.881
Cluster_45.fa.aln	WP_190381969.1	Ureidogly_lyase	CL0029	lost	0.0	1.0	0.881
Cluster_45.fa.aln	WP_190722270.1	Ureidogly_lyase	CL0029	lost	0.0	1.0	0.881
Cluster_45.fa.aln	WP_017713317.1	Ureidogly_lyase	CL0029	lost	0.0	1.0	0.881
Cluster_45.fa.aln	WP_104388186.1	Ureidogly_lyase	CL0029	lost	0.0	1.0	0.881
Cluster_45.fa.aln	WP_072717243.1	Ureidogly_lyase	CL0029	lost	0.0	1.0	0.881
Cluster_45.fa.aln	WP_110578943.1	Ureidogly_lyase	CL0029	lost	0.0	1.0	0.881
Cluster_45.fa.aln	REJ43712.1	Ureidogly_lyase	CL0029	lost	0.0	1.0	0.881
Cluster_45.fa.aln	WP_159250268.1	Ureidogly_lyase	CL0029	lost	0.0	1.0	0.881
Cluster_45.fa.aln	WP_115694198.1	Ureidogly_lyase	CL0029	lost	0.0	1.0	0.881
Cluster_45.fa.aln	WP_096727323.1	Ureidogly_lyase	CL0029	lost	0.0	1.0	0.881
Cluster_45.fa.aln	EGK88676.1	Ureidogly_lyase	CL0029	lost	0.0	1.0	0.881
Cluster_45.fa.aln	WP_190469799.1	Ureidogly_lyase	CL0029	lost	0.0	1.0	0.881
Cluster_45.fa.aln	WP_096830079.1	Ureidogly_lyase	CL0029	lost	0.0	1.0	0.881
Cluster_45.fa.aln	WP_190951676.1	Ureidogly_lyase	CL0029	lost	0.0	1.0	0.881
Cluster_45.fa.aln	WP_146295102.1	Ureidogly_lyase	CL0029	lost	0.0	1.0	0.881
Cluster_45.fa.aln	WP_190660218.1	Ureidogly_lyase	CL0029	lost	0.0	1.0	0.881
Cluster_45.fa.aln	TRU44253.1	Ureidogly_lyase	CL0029	lost	0.0	1.0	0.881
Cluster_45.fa.aln	WP_002781254.1	Ureidogly_lyase	CL0029	lost	0.0	1.0	0.881
Cluster_45.fa.aln	WP_168357244.1	Ureidogly_lyase	CL0029	lost	0.0	1.0	0.881
Cluster_45.fa.aln	WP_016862380.1	Ureidogly_lyase	CL0029	lost	0.0	1.0	0.881
Cluster_45.fa.aln	WP_124970744.1	Ureidogly_lyase	CL0029	lost	0.0	1.0	0.881
Cluster_45.fa.aln	WP_012599322.1	Ureidogly_lyase	CL0029	lost	0.0	1.0	0.881
Cluster_45.fa.aln	WP_015196664.1	Ureidogly_lyase	CL0029	lost	0.0	1.0	0.881
Cluster_45.fa.aln	RUT11182.1	Ureidogly_lyase	CL0029	lost	0.0	1.0	0.881
Cluster_45.fa.aln	WP_181930284.1	Ureidogly_lyase	CL0029	lost	0.0	1.0	0.881
Cluster_45.fa.aln	WP_149976690.1	Ureidogly_lyase	CL0029	lost	0.0	1.0	0.881
Cluster_45.fa.aln	WP_191133606.1	Ureidogly_lyase	CL0029	lost	0.0	1.0	0.881
Cluster_45.fa.aln	WP_073073422.1	Ureidogly_lyase	CL0029	lost	0.0	1.0	0.881
Cluster_45.fa.aln	TRT81264.1	Ureidogly_lyase	CL0029	lost	0.0	1.0	0.881
Cluster_45.fa.aln	WP_073548769.1	Ureidogly_lyase	CL0029	lost	0.0	1.0	0.881
Cluster_45.fa.aln	TRT47292.1	Ureidogly_lyase	CL0029	lost	0.0	1.0	0.881
Cluster_45.fa.aln	WP_046661183.1	Ureidogly_lyase	CL0029	lost	0.0	1.0	0.881
Cluster_45.fa.aln	WP_002768945.1	Ureidogly_lyase	CL0029	lost	0.0	1.0	0.881
Cluster_45.fa.aln	WP_070395486.1	Ureidogly_lyase	CL0029	lost	0.0	1.0	0.881
Cluster_45.fa.aln	WP_118166220.1	Ureidogly_lyase	CL0029	lost	0.0	1.0	0.881
Cluster_45.fa.aln	AFY86090.1	Ureidogly_lyase	CL0029	lost	0.0	1.0	0.881
Cluster_45.fa.aln	WP_088894496.1	Ureidogly_lyase	CL0029	lost	0.0	1.0	0.881
Cluster_45.fa.aln	WP_052490276.1	Ureidogly_lyase	CL0029	lost	0.0	1.0	0.881
Cluster_45.fa.aln	WP_095722231.1	Ureidogly_lyase	CL0029	lost	0.0	1.0	0.881
Cluster_45.fa.aln	WP_127080450.1	Ureidogly_lyase	CL0029	lost	0.0	1.0	0.881
Cluster_45.fa.aln	WP_159292182.1	Ureidogly_lyase	CL0029	lost	0.0	1.0	0.881
Cluster_45.fa.aln	WP_087706390.1	Ureidogly_lyase	CL0029	lost	0.0	1.0	0.881
Cluster_45.fa.aln	WP_116301246.1	Ureidogly_lyase	CL0029	lost	0.0	1.0	0.881
Cluster_45.fa.aln	WP_190964981.1	Ureidogly_lyase	CL0029	lost	0.0	1.0	0.881
Cluster_45.fa.aln	WP_007307402.1	Ureidogly_lyase	CL0029	lost	0.0	1.0	0.881
Cluster_45.fa.aln	WP_063872733.1	Ureidogly_lyase	CL0029	lost	0.0	1.0	0.881
Cluster_45.fa.aln	WP_158202025.1	Ureidogly_lyase	CL0029	lost	0.0	1.0	0.881
Cluster_45.fa.aln	WP_190969563.1	Ureidogly_lyase	CL0029	lost	0.0	1.0	0.881
Cluster_45.fa.aln	WP_181245540.1	Ureidogly_lyase	CL0029	lost	0.0	1.0	0.881
Cluster_45.fa.aln	WP_180975452.1	Ureidogly_lyase	CL0029	lost	0.0	1.0	0.881
Cluster_45.fa.aln	WP_015228674.1	Ureidogly_lyase	CL0029	lost	0.0	1.0	0.881
Cluster_45.fa.aln	WP_051033320.1	Ureidogly_lyase	CL0029	lost	0.0	1.0	0.881
Cluster_45.fa.aln	ABA20512.1	Ureidogly_lyase	CL0029	lost	0.0	1.0	0.881
Cluster_45.fa.aln	WP_002801330.1	Ureidogly_lyase	CL0029	lost	0.0	1.0	0.881
Cluster_45.fa.aln	WP_106257250.1	Ureidogly_lyase	CL0029	lost	0.0	1.0	0.881
Cluster_45.fa.aln	EHC08406.1	Ureidogly_lyase	CL0029	lost	0.0	1.0	0.881
Cluster_45.fa.aln	TRV44127.1	Ureidogly_lyase	CL0029	lost	0.0	1.0	0.881
Cluster_45.fa.aln	WP_185240788.1	Ureidogly_lyase	CL0029	lost	0.0	1.0	0.881
Cluster_45.fa.aln	WP_068790344.1	Ureidogly_lyase	CL0029	lost	0.0	1.0	0.881
Cluster_45.fa.aln	AFZ07227.1	Ureidogly_lyase	CL0029	lost	0.0	1.0	0.881
Cluster_45.fa.aln	TRU21843.1	Ureidogly_lyase	CL0029	lost	0.0	1.0	0.881
Cluster_45.fa.aln	TRU94338.1	Ureidogly_lyase	CL0029	lost	0.0	1.0	0.881
Cluster_45.fa.aln	PLZ95560.1	Ureidogly_lyase	CL0029	lost	0.0	1.0	0.881
Cluster_45.fa.aln	WP_073599026.1	Ureidogly_lyase	CL0029	lost	0.0	1.0	0.881
Cluster_45.fa.aln	WP_073593464.1	Ureidogly_lyase	CL0029	lost	0.0	1.0	0.881
Cluster_45.fa.aln	WP_079207705.1	Ureidogly_lyase	CL0029	lost	0.0	1.0	0.881
Cluster_45.fa.aln	TRT85658.1	Ureidogly_lyase	CL0029	lost	0.0	1.0	0.881
Cluster_45.fa.aln	WP_039740884.1	Ureidogly_lyase	CL0029	lost	0.0	1.0	0.881
Cluster_45.fa.aln	REJ48888.1	Ureidogly_lyase	CL0029	lost	0.0	1.0	0.881
Cluster_45.fa.aln	CEJ46447.1	Ureidogly_lyase	CL0029	lost	0.0	1.0	0.881
Cluster_45.fa.aln	WP_190621449.1	Ureidogly_lyase	CL0029	lost	0.0	1.0	0.881
Cluster_45.fa.aln	WP_023068055.1	Ureidogly_lyase	CL0029	lost	0.0	1.0	0.881
Cluster_45.fa.aln	WP_169155824.1	Ureidogly_lyase	CL0029	lost	0.0	1.0	0.881
Cluster_45.fa.aln	WP_048866556.1	Ureidogly_lyase	CL0029	lost	0.0	1.0	0.881
Cluster_45.fa.aln	WP_102181739.1	Ureidogly_lyase	CL0029	lost	0.0	1.0	0.881
Cluster_45.fa.aln	WP_016873388.1	Ureidogly_lyase	CL0029	lost	0.0	1.0	0.881
Cluster_45.fa.aln	WP_007312476.1	Ureidogly_lyase	CL0029	lost	0.0	1.0	0.881
Cluster_45.fa.aln	WP_152590503.1	Ureidogly_lyase	CL0029	lost	0.0	1.0	0.881
Cluster_45.fa.aln	WP_015142931.1	Ureidogly_lyase	CL0029	lost	0.0	1.0	0.881
Cluster_45.fa.aln	TRV08557.1	Ureidogly_lyase	CL0029	lost	0.0	1.0	0.881
Cluster_45.fa.aln	WP_131116258.1	Ureidogly_lyase	CL0029	lost	0.0	1.0	0.881
Cluster_45.fa.aln	WP_073608294.1	Ureidogly_lyase	CL0029	lost	0.0	1.0	0.881
Cluster_45.fa.aln	WP_052289907.1	Ureidogly_lyase	CL0029	lost	0.0	1.0	0.881
Cluster_45.fa.aln	PMB54170.1	Ureidogly_lyase	CL0029	lost	0.0	1.0	0.881
Cluster_45.fa.aln	WP_041623121.1	Ureidogly_lyase	CL0029	lost	0.0	1.0	0.881
Cluster_45.fa.aln	WP_063719670.1	Ureidogly_lyase	CL0029	lost	0.0	1.0	0.881
Cluster_45.fa.aln	WP_190567760.1	Ureidogly_lyase	CL0029	lost	0.0	1.0	0.881
Cluster_45.fa.aln	WP_180966223.1	Ureidogly_lyase	CL0029	lost	0.0	1.0	0.881
Cluster_45.fa.aln	WP_002795787.1	Ureidogly_lyase	CL0029	lost	0.0	1.0	0.881
Cluster_45.fa.aln	WP_061433078.1	Ureidogly_lyase	CL0029	lost	0.0	1.0	0.881
Cluster_45.fa.aln	WP_026086400.1	Ureidogly_lyase	CL0029	lost	0.0	1.0	0.881
Cluster_45.fa.aln	WP_190940104.1	Ureidogly_lyase	CL0029	lost	0.0	1.0	0.881
Cluster_45.fa.aln	WP_013324679.1	Ureidogly_lyase	CL0029	lost	0.0	1.0	0.881
Cluster_45.fa.aln	BAY75970.1	Ureidogly_lyase	CL0029	lost	0.0	1.0	0.881
Cluster_45.fa.aln	WP_002788969.1	Ureidogly_lyase	CL0029	lost	0.0	1.0	0.881
Cluster_45.fa.aln	WP_137666024.1	Ureidogly_lyase	CL0029	lost	0.0	1.0	0.881
Cluster_45.fa.aln	WP_190707816.1	Ureidogly_lyase	CL0029	lost	0.0	1.0	0.881
Cluster_45.fa.aln	QDZ20589.1	Ureidogly_lyase	CL0029	lost	0.0	1.0	0.881
Cluster_45.fa.aln	WP_096656875.1	Ureidogly_lyase	CL0029	lost	0.0	1.0	0.881
Cluster_45.fa.aln	WP_190408968.1	Ureidogly_lyase	CL0029	lost	0.0	1.0	0.881
Cluster_45.fa.aln	OBQ42723.1	Ureidogly_lyase	CL0029	lost	0.0	1.0	0.881
Cluster_45.fa.aln	WP_088241693.1	Ureidogly_lyase	CL0029	lost	0.0	1.0	0.881
Cluster_45.fa.aln	TRU80539.1	Ureidogly_lyase	CL0029	lost	0.0	1.0	0.881
Cluster_45.fa.aln	WP_008275197.1	Ureidogly_lyase	CL0029	lost	0.0	1.0	0.881
Cluster_45.fa.aln	WP_104398338.1	Ureidogly_lyase	CL0029	lost	0.0	1.0	0.881
Cluster_45.fa.aln	PSB41612.1	Ureidogly_lyase	CL0029	lost	0.0	1.0	0.881
Cluster_45.fa.aln	RCJ30569.1	Ureidogly_lyase	CL0029	lost	0.0	1.0	0.881
Cluster_45.fa.aln	WP_028089848.1	Ureidogly_lyase	CL0029	lost	0.0	1.0	0.881
Cluster_45.fa.aln	WP_190356745.1	Ureidogly_lyase	CL0029	lost	0.0	1.0	0.881
Cluster_45.fa.aln	WP_172191458.1	Ureidogly_lyase	CL0029	lost	0.0	1.0	0.881
Cluster_45.fa.aln	WP_102221013.1	Ureidogly_lyase	CL0029	lost	0.0	1.0	0.881
Cluster_45.fa.aln	WP_028083053.1	Ureidogly_lyase	CL0029	lost	0.0	1.0	0.881
Cluster_45.fa.aln	WP_012160951.1	Ureidogly_lyase	CL0029	lost	0.0	1.0	0.881
Cluster_45.fa.aln	WP_017318849.1	Ureidogly_lyase	CL0029	lost	0.0	1.0	0.881
Cluster_45.fa.aln	WP_046281265.1	Ureidogly_lyase	CL0029	lost	0.0	1.0	0.881
Cluster_45.fa.aln	WP_127023578.1	Ureidogly_lyase	CL0029	lost	0.0	1.0	0.881
Cluster_45.fa.aln	WP_150975723.1	Ureidogly_lyase	CL0029	lost	0.0	1.0	0.881
Cluster_45.fa.aln	WP_096664287.1	Ureidogly_lyase	CL0029	lost	0.0	1.0	0.881
Cluster_45.fa.aln	WP_073645612.1	Ureidogly_lyase	CL0029	lost	0.0	1.0	0.881
Cluster_45.fa.aln	PMB41375.1	Ureidogly_lyase	CL0029	lost	0.0	1.0	0.881
Cluster_45.fa.aln	WP_012266794.1	Ureidogly_lyase	CL0029	lost	0.0	1.0	0.881
Cluster_45.fa.aln	PZO39136.1	Ureidogly_lyase	CL0029	lost	0.0	1.0	0.881
Cluster_45.fa.aln	WP_012408213.1	Ureidogly_lyase	CL0029	lost	0.0	1.0	0.881
Cluster_45.fa.aln	CCQ51036.1	Ureidogly_lyase	CL0029	lost	0.0	1.0	0.881
Cluster_45.fa.aln	WP_096539425.1	Ureidogly_lyase	CL0029	lost	0.0	1.0	0.881
Cluster_45.fa.aln	RCJ41488.1	Ureidogly_lyase	CL0029	lost	0.0	1.0	0.881
Cluster_45.fa.aln	WP_062297037.1	Ureidogly_lyase	CL0029	lost	0.0	1.0	0.881
Cluster_45.fa.aln	TRU73773.1	Ureidogly_lyase	CL0029	lost	0.0	1.0	0.881
Cluster_45.fa.aln	WP_106457369.1	Ureidogly_lyase	CL0029	lost	0.0	1.0	0.881
Cluster_45.fa.aln	WP_027843374.1	Ureidogly_lyase	CL0029	lost	0.0	1.0	0.881
Cluster_45.fa.aln	WP_039886971.1	Ureidogly_lyase	CL0029	lost	0.0	1.0	0.881
Cluster_45.fa.aln	WP_151695939.1	Ureidogly_lyase	CL0029	lost	0.0	1.0	0.881
Cluster_45.fa.aln	WP_180974948.1	Ureidogly_lyase	CL0029	lost	0.0	1.0	0.881
Cluster_45.fa.aln	XP_014152505.1	Ureidogly_lyase	CL0029	lost	0.0	1.0	0.881
Cluster_45.fa.aln	WP_002759544.1	Ureidogly_lyase	CL0029	lost	0.0	1.0	0.881
Cluster_45.fa.aln	WP_002790913.1	Ureidogly_lyase	CL0029	lost	0.0	1.0	0.881
Cluster_45.fa.aln	WP_149986508.1	Ureidogly_lyase	CL0029	lost	0.0	1.0	0.881
Cluster_45.fa.aln	WP_159252823.1	Ureidogly_lyase	CL0029	lost	0.0	1.0	0.881
Cluster_45.fa.aln	WP_092954164.1	Ureidogly_lyase	CL0029	lost	0.0	1.0	0.881
Cluster_45.fa.aln	WP_017652745.1	Ureidogly_lyase	CL0029	lost	0.0	1.0	0.881
Cluster_45.fa.aln	GBF81321.1	Ureidogly_lyase	CL0029	lost	0.0	1.0	0.881
Cluster_45.fa.aln	WP_100901878.1	Ureidogly_lyase	CL0029	lost	0.0	1.0	0.881
Cluster_45.fa.aln	WP_009149420.1	Ureidogly_lyase	CL0029	lost	0.0	1.0	0.881
Cluster_45.fa.aln	WP_044450641.1	Ureidogly_lyase	CL0029	lost	0.0	1.0	0.881
Cluster_45.fa.aln	REJ39216.1	Ureidogly_lyase	CL0029	lost	0.0	1.0	0.881
Cluster_45.fa.aln	WP_137906489.1	Ureidogly_lyase	CL0029	lost	0.0	1.0	0.881
Cluster_45.fa.aln	RUR77029.1	Ureidogly_lyase	CL0029	lost	0.0	1.0	0.881
Cluster_45.fa.aln	TRU36998.1	Ureidogly_lyase	CL0029	lost	0.0	1.0	0.881
Cluster_45.fa.aln	PLZ86997.1	Ureidogly_lyase	CL0029	lost	0.0	1.0	0.881
Cluster_45.fa.aln	WP_099067671.1	Ureidogly_lyase	CL0029	lost	0.0	1.0	0.881
Cluster_45.fa.aln	WP_026087360.1	Ureidogly_lyase	CL0029	lost	0.0	1.0	0.881
Cluster_45.fa.aln	WP_017301419.1	Ureidogly_lyase	CL0029	lost	0.0	1.0	0.881
Cluster_45.fa.aln	WP_166278581.1	Ureidogly_lyase	CL0029	lost	0.0	1.0	0.881
Cluster_317.fa.aln	ORY28335.1	ApbA	CL0063	transferred	1.0	1.0	0.904
Cluster_317.fa.aln	ORX76724.1	ApbA	CL0063	transferred	1.0	1.0	0.904
Cluster_27.fa.aln	ORX76344.1	DUF1910	DUF1910	transferred	1.0	0.75	0.969
Cluster_27.fa.aln	ORX76344.1	DUF1911	DUF1911	transferred	1.0	0.75	1.0
Cluster_181.fa.aln	ORX78539.1	Acetyltransf_10	CL0257	transferred	1.0	1.0	1.0
Cluster_179.fa.aln	KXS17603.1	Acetyltransf_1	CL0257	transferred	1.0	1.0	1.0
Cluster_527.fa.aln	ORX99346.1	NAD_binding_10	CL0063	transferred	1.0	1.0	1.0
Cluster_527.fa.aln	ORX89859.1	NAD_binding_10	CL0063	transferred	1.0	1.0	1.0
Cluster_527.fa.aln	ORX68059.1	NAD_binding_10	CL0063	transferred	1.0	1.0	1.0
Cluster_202.fa.aln	WP_110462716.1	Flg_new_2	CL0072	lost	0.0	0.963	0.473
Cluster_202.fa.aln	WP_090444520.1	Flg_new_2	CL0072	lost	0.0	0.963	0.473
Cluster_202.fa.aln	WP_173907951.1	Dockerin_1	CL0220	lost	0.0	0.926	0.322
Cluster_202.fa.aln	WP_072952294.1	Flg_new_2	CL0072	lost	0.0	0.963	0.473
Cluster_202.fa.aln	WP_028516602.1	Flg_new_2	CL0072	lost	0.0	0.963	0.473
Cluster_202.fa.aln	WP_028516602.1	Dockerin_1	CL0220	lost	0.0	0.926	0.322
Cluster_202.fa.aln	WP_137696642.1	Flg_new_2	CL0072	lost	0.0	0.963	0.473
Cluster_202.fa.aln	WP_010243061.1	Flg_new_2	CL0072	lost	0.0	0.963	0.473
Cluster_202.fa.aln	WP_010243061.1	Dockerin_1	CL0220	lost	0.0	0.926	0.322
Cluster_202.fa.aln	WP_173551199.1	Flg_new_2	CL0072	lost	0.0	0.963	0.473
Cluster_202.fa.aln	WP_173551199.1	Dockerin_1	CL0220	lost	0.0	0.926	0.322
Cluster_202.fa.aln	WP_173321624.1	Dockerin_1	CL0220	lost	0.0	0.926	0.322
Cluster_202.fa.aln	WP_037297948.1	Flg_new_2	CL0072	lost	0.0	0.963	0.473
Cluster_202.fa.aln	WP_037297948.1	Dockerin_1	CL0220	lost	0.0	0.926	0.322
Cluster_202.fa.aln	WP_015558789.1	Flg_new_2	CL0072	lost	0.0	0.963	0.473
Cluster_202.fa.aln	WP_173374977.1	Flg_new_2	CL0072	lost	0.0	0.963	0.473
Cluster_202.fa.aln	WP_173374977.1	Dockerin_1	CL0220	lost	0.0	0.926	0.322
Cluster_202.fa.aln	ORY36035.1	CotH	CL0016	transferred	1.0	1.0	0.996
Cluster_202.fa.aln	ORY36035.1	CHB_HEX_C_1	CL0159	transferred	0.5	1.0	0.967
Cluster_202.fa.aln	ORY36035.1	CBM_10	CBM_10	fused	1.0	0.0	0.0
Cluster_202.fa.aln	WP_038670623.1	Flg_new_2	CL0072	lost	0.0	0.963	0.473
Cluster_202.fa.aln	WP_024861249.1	Flg_new_2	CL0072	lost	0.0	0.963	0.473
Cluster_202.fa.aln	WP_051456475.1	Dockerin_1	CL0220	lost	0.0	0.926	0.322
Cluster_202.fa.aln	ORY76139.1	Fn3_assoc	CL0159	transferred	0.5	1.0	0.967
Cluster_202.fa.aln	ORY76139.1	CotH	CL0016	transferred	1.0	1.0	0.996
Cluster_202.fa.aln	ORY76139.1	CBM_10	CBM_10	fused	1.0	0.0	0.0
Cluster_202.fa.aln	WP_164159901.1	Dockerin_1	CL0220	lost	0.0	0.926	0.322
Cluster_202.fa.aln	WP_173457485.1	Dockerin_1	CL0220	lost	0.0	0.926	0.322
Cluster_202.fa.aln	WP_003519011.1	Flg_new_2	CL0072	lost	0.0	0.963	0.473
Cluster_202.fa.aln	WP_003519011.1	Dockerin_1	CL0220	lost	0.0	0.926	0.322
Cluster_202.fa.aln	WP_103240445.1	Flg_new_2	CL0072	lost	0.0	0.963	0.473
Cluster_202.fa.aln	WP_173907768.1	Flg_new_2	CL0072	lost	0.0	0.963	0.473
Cluster_202.fa.aln	WP_173661304.1	Flg_new_2	CL0072	lost	0.0	0.963	0.473
Cluster_202.fa.aln	WP_050753406.1	Flg_new_2	CL0072	lost	0.0	0.963	0.473
Cluster_202.fa.aln	WP_028518954.1	Flg_new_2	CL0072	lost	0.0	0.963	0.473
Cluster_202.fa.aln	WP_024860745.1	Dockerin_1	CL0220	lost	0.0	0.926	0.322
Cluster_202.fa.aln	WP_037296580.1	Flg_new_2	CL0072	lost	0.0	0.963	0.473
Cluster_202.fa.aln	WP_037296580.1	Dockerin_1	CL0220	lost	0.0	0.926	0.322
Cluster_202.fa.aln	WP_173464477.1	Dockerin_1	CL0220	lost	0.0	0.926	0.322
Cluster_202.fa.aln	SEK73390.1	Dockerin_1	CL0220	lost	0.0	0.926	0.322
Cluster_202.fa.aln	WP_173336759.1	Dockerin_1	CL0220	lost	0.0	0.926	0.322
Cluster_202.fa.aln	WP_173336759.1	Flg_new_2	CL0072	lost	0.0	0.963	0.473
Cluster_202.fa.aln	WP_014078254.1	Flg_new_2	CL0072	lost	0.0	0.963	0.473
Cluster_202.fa.aln	WP_173386480.1	Flg_new_2	CL0072	lost	0.0	0.963	0.473
Cluster_202.fa.aln	WP_173386480.1	Dockerin_1	CL0220	lost	0.0	0.926	0.322
Cluster_202.fa.aln	WP_173540120.1	Flg_new_2	CL0072	lost	0.0	0.963	0.473
Cluster_202.fa.aln	WP_173540120.1	Dockerin_1	CL0220	lost	0.0	0.926	0.322
Cluster_202.fa.aln	WP_164165066.1	Flg_new_2	CL0072	lost	0.0	0.963	0.473
Cluster_202.fa.aln	WP_164165066.1	Dockerin_1	CL0220	lost	0.0	0.926	0.322
Cluster_202.fa.aln	WP_054684174.1	Flg_new_2	CL0072	lost	0.0	0.963	0.473
Cluster_202.fa.aln	WP_003512367.1	Flg_new_2	CL0072	lost	0.0	0.963	0.473
Cluster_202.fa.aln	WP_003512367.1	Dockerin_1	CL0220	lost	0.0	0.926	0.322
Cluster_202.fa.aln	WP_164174413.1	Dockerin_1	CL0220	lost	0.0	0.926	0.322
Cluster_202.fa.aln	WP_173329084.1	Flg_new_2	CL0072	lost	0.0	0.963	0.473
Cluster_202.fa.aln	WP_133533846.1	Flg_new_2	CL0072	lost	0.0	0.963	0.473
Cluster_202.fa.aln	WP_043581957.1	Flg_new_2	CL0072	lost	0.0	0.963	0.473
Cluster_202.fa.aln	TVZ43551.1	Flg_new_2	CL0072	lost	0.0	0.963	0.473
Cluster_202.fa.aln	WP_173330217.1	Flg_new_2	CL0072	lost	0.0	0.963	0.473
Cluster_202.fa.aln	WP_173330217.1	Dockerin_1	CL0220	lost	0.0	0.926	0.322
Cluster_202.fa.aln	WP_023062259.1	Flg_new_2	CL0072	lost	0.0	0.963	0.473
Cluster_202.fa.aln	WP_023062259.1	Dockerin_1	CL0220	lost	0.0	0.926	0.322
Cluster_202.fa.aln	WP_028517707.1	Flg_new_2	CL0072	lost	0.0	0.963	0.473
Cluster_202.fa.aln	WP_028517707.1	Dockerin_1	CL0220	lost	0.0	0.926	0.322
Cluster_202.fa.aln	WP_173459634.1	Flg_new_2	CL0072	lost	0.0	0.963	0.473
Cluster_202.fa.aln	WP_128706226.1	Flg_new_2	CL0072	lost	0.0	0.963	0.473
Cluster_202.fa.aln	ORX42284.1	CotH	CL0016	transferred	1.0	1.0	0.996
Cluster_202.fa.aln	ORX42284.1	CHB_HEX_C_1	CL0159	transferred	0.5	1.0	0.967
Cluster_202.fa.aln	ORX42284.1	CBM_10	CBM_10	fused	1.0	0.0	0.0
Cluster_202.fa.aln	WP_074714420.1	Dockerin_1	CL0220	lost	0.0	0.926	0.322
Cluster_202.fa.aln	WP_051530597.1	Dockerin_1	CL0220	lost	0.0	0.926	0.322
Cluster_202.fa.aln	ORY36089.1	Fn3_assoc	CL0159	transferred	0.5	1.0	0.967
Cluster_202.fa.aln	ORY36089.1	CotH	CL0016	transferred	1.0	1.0	0.996
Cluster_202.fa.aln	ORY36089.1	CBM_10	CBM_10	fused	1.0	0.0	0.0
Cluster_202.fa.aln	ORX54340.1	CotH	CL0016	transferred	1.0	1.0	0.996
Cluster_202.fa.aln	ORX54340.1	CHB_HEX_C_1	CL0159	transferred	0.5	1.0	0.967
Cluster_202.fa.aln	ORX54340.1	CBM_10	CBM_10	fused	1.0	0.0	0.0
Cluster_202.fa.aln	WP_173540926.1	Flg_new_2	CL0072	lost	0.0	0.963	0.473
Cluster_202.fa.aln	WP_173540926.1	Dockerin_1	CL0220	lost	0.0	0.926	0.322
Cluster_202.fa.aln	WP_173385494.1	Flg_new_2	CL0072	lost	0.0	0.963	0.473
Cluster_202.fa.aln	WP_038290214.1	Flg_new_2	CL0072	lost	0.0	0.963	0.473
Cluster_202.fa.aln	SFX01576.1	Dockerin_1	CL0220	lost	0.0	0.926	0.322
Cluster_202.fa.aln	WP_173451421.1	Flg_new_2	CL0072	lost	0.0	0.963	0.473
Cluster_202.fa.aln	WP_173451421.1	Dockerin_1	CL0220	lost	0.0	0.926	0.322
Cluster_202.fa.aln	WP_173666991.1	Flg_new_2	CL0072	lost	0.0	0.963	0.473
Cluster_202.fa.aln	WP_052661381.1	Flg_new_2	CL0072	lost	0.0	0.963	0.473
Cluster_202.fa.aln	WP_003516870.1	Flg_new_2	CL0072	lost	0.0	0.963	0.473
Cluster_202.fa.aln	WP_173459275.1	Dockerin_1	CL0220	lost	0.0	0.926	0.322
Cluster_202.fa.aln	WP_075423906.1	Flg_new_2	CL0072	lost	0.0	0.963	0.473
Cluster_202.fa.aln	WP_173536827.1	Flg_new_2	CL0072	lost	0.0	0.963	0.473
Cluster_202.fa.aln	WP_173536827.1	Dockerin_1	CL0220	lost	0.0	0.926	0.322
Cluster_202.fa.aln	OLA47265.1	Flg_new_2	CL0072	lost	0.0	0.963	0.473
Cluster_202.fa.aln	WP_173368543.1	Flg_new_2	CL0072	lost	0.0	0.963	0.473
Cluster_202.fa.aln	WP_173557139.1	Flg_new_2	CL0072	lost	0.0	0.963	0.473
Cluster_202.fa.aln	WP_173557139.1	Dockerin_1	CL0220	lost	0.0	0.926	0.322
Cluster_202.fa.aln	WP_015558132.1	Flg_new_2	CL0072	lost	0.0	0.963	0.473
Cluster_202.fa.aln	WP_015558132.1	Dockerin_1	CL0220	lost	0.0	0.926	0.322
Cluster_202.fa.aln	WP_014254355.1	Flg_new_2	CL0072	lost	0.0	0.963	0.473
Cluster_202.fa.aln	WP_014254355.1	Dockerin_1	CL0220	lost	0.0	0.926	0.322
Cluster_202.fa.aln	WP_051629470.1	Flg_new_2	CL0072	lost	0.0	0.963	0.473
Cluster_202.fa.aln	WP_051629470.1	Dockerin_1	CL0220	lost	0.0	0.926	0.322
Cluster_202.fa.aln	ORY53954.1	Fn3_assoc	CL0159	transferred	0.5	1.0	0.967
Cluster_202.fa.aln	ORY53954.1	CotH	CL0016	transferred	1.0	1.0	0.996
Cluster_202.fa.aln	ORY53954.1	CBM_10	CBM_10	fused	1.0	0.0	0.0
Cluster_202.fa.aln	PYG86853.1	Flg_new_2	CL0072	lost	0.0	0.963	0.473
Cluster_202.fa.aln	PYG86853.1	Dockerin_1	CL0220	lost	0.0	0.926	0.322
Cluster_202.fa.aln	WP_173538978.1	Dockerin_1	CL0220	lost	0.0	0.926	0.322
Cluster_202.fa.aln	WP_173537882.1	Flg_new_2	CL0072	lost	0.0	0.963	0.473
Cluster_202.fa.aln	WP_173537882.1	Dockerin_1	CL0220	lost	0.0	0.926	0.322
Cluster_202.fa.aln	WP_083878969.1	Flg_new_2	CL0072	lost	0.0	0.963	0.473
Cluster_202.fa.aln	WP_083878969.1	Dockerin_1	CL0220	lost	0.0	0.926	0.322
Cluster_202.fa.aln	WP_173385154.1	Flg_new_2	CL0072	lost	0.0	0.963	0.473
Cluster_202.fa.aln	WP_173385154.1	Dockerin_1	CL0220	lost	0.0	0.926	0.322
Cluster_202.fa.aln	WP_101302944.1	Flg_new_2	CL0072	lost	0.0	0.963	0.473
Cluster_202.fa.aln	PWJ10235.1	Flg_new_2	CL0072	lost	0.0	0.963	0.473
Cluster_202.fa.aln	WP_074959874.1	Flg_new_2	CL0072	lost	0.0	0.963	0.473
Cluster_202.fa.aln	WP_024859537.1	Flg_new_2	CL0072	lost	0.0	0.963	0.473
Cluster_202.fa.aln	WP_024859537.1	Dockerin_1	CL0220	lost	0.0	0.926	0.322
Cluster_202.fa.aln	WP_072949992.1	Dockerin_1	CL0220	lost	0.0	0.926	0.322
Cluster_202.fa.aln	SHJ26541.1	Flg_new_2	CL0072	lost	0.0	0.963	0.473
Cluster_202.fa.aln	WP_164174858.1	Flg_new_2	CL0072	lost	0.0	0.963	0.473
Cluster_202.fa.aln	WP_164174858.1	Dockerin_1	CL0220	lost	0.0	0.926	0.322
Cluster_202.fa.aln	WP_173326360.1	Flg_new_2	CL0072	lost	0.0	0.963	0.473
Cluster_202.fa.aln	WP_051269787.1	Flg_new_2	CL0072	lost	0.0	0.963	0.473
Cluster_202.fa.aln	WP_054847006.1	Flg_new_2	CL0072	lost	0.0	0.963	0.473
Cluster_202.fa.aln	WP_074741576.1	Dockerin_1	CL0220	lost	0.0	0.926	0.322
Cluster_202.fa.aln	WP_082320571.1	Flg_new_2	CL0072	lost	0.0	0.963	0.473
Cluster_202.fa.aln	EGC01215.1	Dockerin_1	CL0220	lost	0.0	0.926	0.322
Cluster_202.fa.aln	WP_111641726.1	Flg_new_2	CL0072	lost	0.0	0.963	0.473
Cluster_202.fa.aln	WP_118097546.1	Flg_new_2	CL0072	lost	0.0	0.963	0.473
Cluster_202.fa.aln	WP_173461392.1	Dockerin_1	CL0220	lost	0.0	0.926	0.322
Cluster_202.fa.aln	WP_072298943.1	Dockerin_1	CL0220	lost	0.0	0.926	0.322
Cluster_202.fa.aln	WP_028520994.1	Flg_new_2	CL0072	lost	0.0	0.963	0.473
Cluster_202.fa.aln	WP_028520994.1	Dockerin_1	CL0220	lost	0.0	0.926	0.322
Cluster_202.fa.aln	SHM86509.1	Flg_new_2	CL0072	lost	0.0	0.963	0.473
Cluster_202.fa.aln	WP_173308211.1	Dockerin_1	CL0220	lost	0.0	0.926	0.322
Cluster_202.fa.aln	WP_173332518.1	Dockerin_1	CL0220	lost	0.0	0.926	0.322
Cluster_202.fa.aln	WP_143055552.1	Flg_new_2	CL0072	lost	0.0	0.963	0.473
Cluster_202.fa.aln	WP_143055552.1	Dockerin_1	CL0220	lost	0.0	0.926	0.322
Cluster_202.fa.aln	WP_173349830.1	Flg_new_2	CL0072	lost	0.0	0.963	0.473
Cluster_202.fa.aln	WP_051530397.1	Flg_new_2	CL0072	lost	0.0	0.963	0.473
Cluster_202.fa.aln	WP_051530397.1	Dockerin_1	CL0220	lost	0.0	0.926	0.322
Cluster_202.fa.aln	WP_019679186.1	Flg_new_2	CL0072	lost	0.0	0.963	0.473
Cluster_202.fa.aln	WP_019679186.1	Dockerin_1	CL0220	lost	0.0	0.926	0.322
Cluster_202.fa.aln	WP_072300882.1	Flg_new_2	CL0072	lost	0.0	0.963	0.473
Cluster_202.fa.aln	WP_072300882.1	Dockerin_1	CL0220	lost	0.0	0.926	0.322
Cluster_202.fa.aln	WP_173458864.1	Flg_new_2	CL0072	lost	0.0	0.963	0.473
Cluster_202.fa.aln	WP_173458864.1	Dockerin_1	CL0220	lost	0.0	0.926	0.322
Cluster_202.fa.aln	WP_027622696.1	Flg_new_2	CL0072	lost	0.0	0.963	0.473
Cluster_202.fa.aln	WP_027622696.1	Dockerin_1	CL0220	lost	0.0	0.926	0.322
Cluster_202.fa.aln	WP_164160246.1	Flg_new_2	CL0072	lost	0.0	0.963	0.473
Cluster_202.fa.aln	WP_164160246.1	Dockerin_1	CL0220	lost	0.0	0.926	0.322
Cluster_202.fa.aln	WP_051411532.1	Dockerin_1	CL0220	lost	0.0	0.926	0.322
Cluster_202.fa.aln	WP_072950486.1	Flg_new_2	CL0072	lost	0.0	0.963	0.473
Cluster_202.fa.aln	WP_072950486.1	Dockerin_1	CL0220	lost	0.0	0.926	0.322
Cluster_202.fa.aln	WP_173913702.1	Flg_new_2	CL0072	lost	0.0	0.963	0.473
Cluster_202.fa.aln	WP_002853392.1	Dockerin_1	CL0220	lost	0.0	0.926	0.322
Cluster_202.fa.aln	WP_173544390.1	Flg_new_2	CL0072	lost	0.0	0.963	0.473
Cluster_202.fa.aln	WP_023569656.1	Flg_new_2	CL0072	lost	0.0	0.963	0.473
Cluster_202.fa.aln	WP_173554703.1	Dockerin_1	CL0220	lost	0.0	0.926	0.322
Cluster_202.fa.aln	WP_082334842.1	Dockerin_1	CL0220	lost	0.0	0.926	0.322
Cluster_202.fa.aln	WP_081373443.1	Dockerin_1	CL0220	lost	0.0	0.926	0.322
Cluster_202.fa.aln	WP_020457725.1	Flg_new_2	CL0072	lost	0.0	0.963	0.473
Cluster_202.fa.aln	WP_075424724.1	Flg_new_2	CL0072	lost	0.0	0.963	0.473
Cluster_202.fa.aln	WP_075424724.1	Dockerin_1	CL0220	lost	0.0	0.926	0.322
Cluster_202.fa.aln	ORX61237.1	CotH	CL0016	transferred	1.0	1.0	0.996
Cluster_202.fa.aln	ORX61237.1	CHB_HEX_C_1	CL0159	transferred	0.5	1.0	0.967
Cluster_202.fa.aln	ORX61237.1	CBM_10	CBM_10	fused	1.0	0.0	0.0
Cluster_202.fa.aln	WP_028516260.1	Flg_new_2	CL0072	lost	0.0	0.963	0.473
Cluster_202.fa.aln	WP_028516260.1	Dockerin_1	CL0220	lost	0.0	0.926	0.322
Cluster_202.fa.aln	WP_080693285.1	Dockerin_1	CL0220	lost	0.0	0.926	0.322
Cluster_202.fa.aln	WP_019679341.1	Dockerin_1	CL0220	lost	0.0	0.926	0.322
Cluster_202.fa.aln	WP_164149671.1	Flg_new_2	CL0072	lost	0.0	0.963	0.473
Cluster_202.fa.aln	WP_164149671.1	Dockerin_1	CL0220	lost	0.0	0.926	0.322
Cluster_202.fa.aln	WP_173321618.1	Flg_new_2	CL0072	lost	0.0	0.963	0.473
Cluster_202.fa.aln	WP_173665423.1	Flg_new_2	CL0072	lost	0.0	0.963	0.473
Cluster_202.fa.aln	WP_023062674.1	Flg_new_2	CL0072	lost	0.0	0.963	0.473
Cluster_202.fa.aln	WP_175460929.1	Dockerin_1	CL0220	lost	0.0	0.926	0.322
Cluster_202.fa.aln	WP_128706397.1	Flg_new_2	CL0072	lost	0.0	0.963	0.473
Cluster_202.fa.aln	WP_128706397.1	Dockerin_1	CL0220	lost	0.0	0.926	0.322
Cluster_202.fa.aln	WP_164169399.1	Flg_new_2	CL0072	lost	0.0	0.963	0.473
Cluster_202.fa.aln	WP_164169399.1	Dockerin_1	CL0220	lost	0.0	0.926	0.322
Cluster_202.fa.aln	WP_189582360.1	Flg_new_2	CL0072	lost	0.0	0.963	0.473
Cluster_202.fa.aln	WP_072299734.1	Flg_new_2	CL0072	lost	0.0	0.963	0.473
Cluster_202.fa.aln	SEH69302.1	Dockerin_1	CL0220	lost	0.0	0.926	0.322
Cluster_202.fa.aln	WP_136479249.1	Flg_new_2	CL0072	lost	0.0	0.963	0.473
Cluster_202.fa.aln	WP_050753177.1	Flg_new_2	CL0072	lost	0.0	0.963	0.473
Cluster_202.fa.aln	WP_164173916.1	Flg_new_2	CL0072	lost	0.0	0.963	0.473
Cluster_202.fa.aln	WP_164173916.1	Dockerin_1	CL0220	lost	0.0	0.926	0.322
Cluster_202.fa.aln	WP_173542231.1	Flg_new_2	CL0072	lost	0.0	0.963	0.473
Cluster_202.fa.aln	WP_173908509.1	Flg_new_2	CL0072	lost	0.0	0.963	0.473
Cluster_202.fa.aln	WP_173908509.1	Dockerin_1	CL0220	lost	0.0	0.926	0.322
Cluster_202.fa.aln	WP_081348219.1	Flg_new_2	CL0072	lost	0.0	0.963	0.473
Cluster_202.fa.aln	WP_173458868.1	Flg_new_2	CL0072	lost	0.0	0.963	0.473
Cluster_202.fa.aln	WP_173458868.1	Dockerin_1	CL0220	lost	0.0	0.926	0.322
Cluster_202.fa.aln	WP_019678970.1	Flg_new_2	CL0072	lost	0.0	0.963	0.473
Cluster_202.fa.aln	WP_037296649.1	Flg_new_2	CL0072	lost	0.0	0.963	0.473
Cluster_202.fa.aln	WP_105368333.1	Flg_new_2	CL0072	lost	0.0	0.963	0.473
Cluster_202.fa.aln	WP_105368333.1	Dockerin_1	CL0220	lost	0.0	0.926	0.322
Cluster_202.fa.aln	WP_173370219.1	Flg_new_2	CL0072	lost	0.0	0.963	0.473
Cluster_202.fa.aln	WP_173370219.1	Dockerin_1	CL0220	lost	0.0	0.926	0.322
Cluster_202.fa.aln	WP_079557356.1	Flg_new_2	CL0072	lost	0.0	0.963	0.473
Cluster_202.fa.aln	WP_173907674.1	Flg_new_2	CL0072	lost	0.0	0.963	0.473
Cluster_202.fa.aln	WP_109727167.1	Flg_new_2	CL0072	lost	0.0	0.963	0.473
Cluster_202.fa.aln	WP_109727167.1	Dockerin_1	CL0220	lost	0.0	0.926	0.322
Cluster_202.fa.aln	WP_164168927.1	Flg_new_2	CL0072	lost	0.0	0.963	0.473
Cluster_202.fa.aln	WP_173337212.1	Flg_new_2	CL0072	lost	0.0	0.963	0.473
Cluster_202.fa.aln	WP_173337212.1	Dockerin_1	CL0220	lost	0.0	0.926	0.322
Cluster_202.fa.aln	WP_173329690.1	Flg_new_2	CL0072	lost	0.0	0.963	0.473
Cluster_202.fa.aln	WP_173329690.1	Dockerin_1	CL0220	lost	0.0	0.926	0.322
Cluster_202.fa.aln	WP_051220651.1	Flg_new_2	CL0072	lost	0.0	0.963	0.473
Cluster_202.fa.aln	WP_173660095.1	Flg_new_2	CL0072	lost	0.0	0.963	0.473
Cluster_202.fa.aln	WP_173660095.1	Dockerin_1	CL0220	lost	0.0	0.926	0.322
Cluster_202.fa.aln	WP_173665676.1	Flg_new_2	CL0072	lost	0.0	0.963	0.473
Cluster_202.fa.aln	GAE88004.1	Flg_new_2	CL0072	lost	0.0	0.963	0.473
Cluster_202.fa.aln	WP_101300871.1	Flg_new_2	CL0072	lost	0.0	0.963	0.473
Cluster_202.fa.aln	WP_101300871.1	Dockerin_1	CL0220	lost	0.0	0.926	0.322
Cluster_202.fa.aln	WP_173544400.1	Flg_new_2	CL0072	lost	0.0	0.963	0.473
Cluster_202.fa.aln	WP_173544400.1	Dockerin_1	CL0220	lost	0.0	0.926	0.322
Cluster_202.fa.aln	ORY53955.1	Fn3_assoc	CL0159	transferred	0.5	1.0	0.967
Cluster_202.fa.aln	ORY53955.1	CotH	CL0016	transferred	1.0	1.0	0.996
Cluster_202.fa.aln	ORY53955.1	CBM_10	CBM_10	fused	1.0	0.0	0.0
Cluster_202.fa.aln	WP_100218882.1	Flg_new_2	CL0072	lost	0.0	0.963	0.473
Cluster_202.fa.aln	WP_173458049.1	Flg_new_2	CL0072	lost	0.0	0.963	0.473
Cluster_202.fa.aln	WP_173458049.1	Dockerin_1	CL0220	lost	0.0	0.926	0.322
Cluster_202.fa.aln	WP_173452295.1	Dockerin_1	CL0220	lost	0.0	0.926	0.322
Cluster_202.fa.aln	WP_173563836.1	Dockerin_1	CL0220	lost	0.0	0.926	0.322
Cluster_202.fa.aln	WP_173563836.1	Flg_new_2	CL0072	lost	0.0	0.963	0.473
Cluster_202.fa.aln	WP_173913773.1	Flg_new_2	CL0072	lost	0.0	0.963	0.473
Cluster_202.fa.aln	WP_173913773.1	Dockerin_1	CL0220	lost	0.0	0.926	0.322
Cluster_202.fa.aln	WP_173330124.1	Dockerin_1	CL0220	lost	0.0	0.926	0.322
Cluster_202.fa.aln	ORX77061.1	CotH	CL0016	transferred	1.0	1.0	0.996
Cluster_202.fa.aln	ORX77061.1	CHB_HEX_C_1	CL0159	transferred	0.5	1.0	0.967
Cluster_202.fa.aln	ORX77061.1	CBM_10	CBM_10	fused	1.0	0.0	0.0
Cluster_202.fa.aln	WP_072300876.1	Dockerin_1	CL0220	lost	0.0	0.926	0.322
Cluster_202.fa.aln	EWM54581.1	Flg_new_2	CL0072	lost	0.0	0.963	0.473
Cluster_202.fa.aln	WP_132433769.1	Flg_new_2	CL0072	lost	0.0	0.963	0.473
Cluster_202.fa.aln	WP_027621494.1	Flg_new_2	CL0072	lost	0.0	0.963	0.473
Cluster_202.fa.aln	WP_027621494.1	Dockerin_1	CL0220	lost	0.0	0.926	0.322
Cluster_202.fa.aln	WP_173449308.1	Flg_new_2	CL0072	lost	0.0	0.963	0.473
Cluster_202.fa.aln	WP_090548780.1	Flg_new_2	CL0072	lost	0.0	0.963	0.473
Cluster_202.fa.aln	WP_173547126.1	Flg_new_2	CL0072	lost	0.0	0.963	0.473
Cluster_202.fa.aln	WP_173547126.1	Dockerin_1	CL0220	lost	0.0	0.926	0.322
Cluster_202.fa.aln	WP_129463157.1	Flg_new_2	CL0072	lost	0.0	0.963	0.473
Cluster_202.fa.aln	SEH69535.1	Flg_new_2	CL0072	lost	0.0	0.963	0.473
Cluster_202.fa.aln	WP_112086761.1	Flg_new_2	CL0072	lost	0.0	0.963	0.473
Cluster_202.fa.aln	WP_109727077.1	Flg_new_2	CL0072	lost	0.0	0.963	0.473
Cluster_202.fa.aln	WP_109727077.1	Dockerin_1	CL0220	lost	0.0	0.926	0.322
Cluster_202.fa.aln	WP_037329213.1	Dockerin_1	CL0220	lost	0.0	0.926	0.322
Cluster_202.fa.aln	WP_050753172.1	Flg_new_2	CL0072	lost	0.0	0.963	0.473
Cluster_202.fa.aln	WP_050753172.1	Dockerin_1	CL0220	lost	0.0	0.926	0.322
Cluster_202.fa.aln	WP_173308783.1	Flg_new_2	CL0072	lost	0.0	0.963	0.473
Cluster_202.fa.aln	WP_173308783.1	Dockerin_1	CL0220	lost	0.0	0.926	0.322
Cluster_202.fa.aln	WP_164149603.1	Flg_new_2	CL0072	lost	0.0	0.963	0.473
Cluster_202.fa.aln	WP_164149603.1	Dockerin_1	CL0220	lost	0.0	0.926	0.322
Cluster_202.fa.aln	WP_028515691.1	Flg_new_2	CL0072	lost	0.0	0.963	0.473
Cluster_202.fa.aln	WP_028515691.1	Dockerin_1	CL0220	lost	0.0	0.926	0.322
Cluster_202.fa.aln	WP_181380340.1	Flg_new_2	CL0072	lost	0.0	0.963	0.473
Cluster_202.fa.aln	WP_173322053.1	Flg_new_2	CL0072	lost	0.0	0.963	0.473
Cluster_202.fa.aln	WP_173322053.1	Dockerin_1	CL0220	lost	0.0	0.926	0.322
Cluster_202.fa.aln	ORX54338.1	Fn3_assoc	CL0159	transferred	0.5	1.0	0.967
Cluster_202.fa.aln	ORX54338.1	CotH	CL0016	transferred	1.0	1.0	0.996
Cluster_202.fa.aln	ORX54338.1	CBM_10	CBM_10	fused	1.0	0.0	0.0
Cluster_202.fa.aln	WP_186491441.1	Flg_new_2	CL0072	lost	0.0	0.963	0.473
Cluster_202.fa.aln	WP_019679401.1	Flg_new_2	CL0072	lost	0.0	0.963	0.473
Cluster_202.fa.aln	WP_019679401.1	Dockerin_1	CL0220	lost	0.0	0.926	0.322
Cluster_202.fa.aln	WP_037296979.1	Flg_new_2	CL0072	lost	0.0	0.963	0.473
Cluster_202.fa.aln	WP_037296979.1	Dockerin_1	CL0220	lost	0.0	0.926	0.322
Cluster_202.fa.aln	WP_188118474.1	Flg_new_2	CL0072	lost	0.0	0.963	0.473
Cluster_202.fa.aln	WP_173458334.1	Dockerin_1	CL0220	lost	0.0	0.926	0.322
Cluster_202.fa.aln	WP_164154027.1	Flg_new_2	CL0072	lost	0.0	0.963	0.473
Cluster_202.fa.aln	SFW45596.1	Dockerin_1	CL0220	lost	0.0	0.926	0.322
Cluster_202.fa.aln	ORY69187.1	CotH	CL0016	transferred	1.0	1.0	0.996
Cluster_202.fa.aln	ORY69187.1	Fn3_assoc	CL0159	transferred	0.7	1.0	0.969
Cluster_202.fa.aln	ORX84127.1	CotH	CL0016	transferred	1.0	1.0	0.996
Cluster_202.fa.aln	ORX84127.1	Fn3_assoc	CL0159	transferred	0.7	1.0	0.969
Cluster_202.fa.aln	ORX83131.1	CotH	CL0016	transferred	1.0	1.0	0.996
Cluster_202.fa.aln	ORX83131.1	Fn3_assoc	CL0159	transferred	0.7	1.0	0.969
Cluster_202.fa.aln	ORX78414.1	CotH	CL0016	transferred	1.0	1.0	0.996
Cluster_202.fa.aln	ORX78414.1	Fn3_assoc	CL0159	transferred	0.7	1.0	0.969
Cluster_202.fa.aln	ORX78306.1	CotH	CL0016	transferred	1.0	1.0	0.996
Cluster_202.fa.aln	ORX78306.1	CHB_HEX_C_1	CL0159	transferred	0.3	1.0	0.969
Cluster_202.fa.aln	ORY44620.1	CotH	CL0016	transferred	1.0	1.0	0.996
Cluster_202.fa.aln	ORY44620.1	Fn3_assoc	CL0159	transferred	0.7	1.0	0.969
Cluster_202.fa.aln	ORX67731.1	CotH	CL0016	transferred	1.0	1.0	0.996
Cluster_202.fa.aln	ORX67731.1	CHB_HEX_C_1	CL0159	transferred	0.3	1.0	0.969
Cluster_202.fa.aln	ORX67730.1	CotH	CL0016	transferred	1.0	1.0	0.996
Cluster_202.fa.aln	ORX67730.1	CHB_HEX_C_1	CL0159	transferred	0.3	1.0	0.969
Cluster_202.fa.aln	ORX52071.1	CotH	CL0016	transferred	1.0	1.0	0.996
Cluster_202.fa.aln	ORX52071.1	Fn3_assoc	CL0159	transferred	0.7	1.0	0.969
Cluster_202.fa.aln	ORY50670.1	CotH	CL0016	transferred	1.0	1.0	0.996
Cluster_202.fa.aln	ORY50670.1	Fn3_assoc	CL0159	transferred	0.7	1.0	0.969
Cluster_2.fa.aln	WP_037296646.1	Fe_bilin_red	Fe_bilin_red	lost	0.0	0.286	0.824
Cluster_2.fa.aln	WP_164168880.1	Fe_bilin_red	Fe_bilin_red	lost	0.0	0.286	0.824
Cluster_2.fa.aln	WP_020816069.1	Fe_bilin_red	Fe_bilin_red	lost	0.0	0.286	0.824
Cluster_2.fa.aln	WP_031561974.1	Fe_bilin_red	Fe_bilin_red	lost	0.0	0.286	0.824
Cluster_2.fa.aln	WP_028515759.1	Fe_bilin_red	Fe_bilin_red	lost	0.0	0.286	0.824
Cluster_2.fa.aln	WP_074714649.1	Fe_bilin_red	Fe_bilin_red	lost	0.0	0.286	0.824
Cluster_2.fa.aln	WP_072949941.1	Fe_bilin_red	Fe_bilin_red	lost	0.0	0.286	0.824
Cluster_2.fa.aln	WP_028520997.1	Fe_bilin_red	Fe_bilin_red	lost	0.0	0.286	0.824
Cluster_2.fa.aln	WP_164173183.1	Fe_bilin_red	Fe_bilin_red	lost	0.0	0.286	0.824
Cluster_2.fa.aln	WP_072299663.1	Fe_bilin_red	Fe_bilin_red	lost	0.0	0.286	0.824
Cluster_2.fa.aln	WP_075425556.1	Fe_bilin_red	Fe_bilin_red	lost	0.0	0.286	0.824
Cluster_2.fa.aln	PWJ11871.1	Fe_bilin_red	Fe_bilin_red	lost	0.0	0.286	0.824
Cluster_2.fa.aln	WP_092478337.1	Fe_bilin_red	Fe_bilin_red	lost	0.0	0.286	0.824
Cluster_2.fa.aln	WP_024861990.1	Fe_bilin_red	Fe_bilin_red	lost	0.0	0.286	0.824
Cluster_2.fa.aln	WP_019679346.1	Fe_bilin_red	Fe_bilin_red	lost	0.0	0.286	0.824
Cluster_2.fa.aln	WP_109726893.1	Fe_bilin_red	Fe_bilin_red	lost	0.0	0.286	0.824
Cluster_322.fa.aln	ORX42614.1	MMR_HSR1	CL0023	transferred	1.0	1.0	1.0
Cluster_480.fa.aln	ORY36419.1	Oxidored_FMN	CL0036	transferred	0.667	1.0	0.992
Cluster_480.fa.aln	ORY36419.1	Pyr_redox_2	CL0063	transferred	1.0	1.0	1.0
Cluster_480.fa.aln	ORX75477.1	Oxidored_FMN	CL0036	transferred	0.667	1.0	0.992
Cluster_480.fa.aln	ORX75477.1	Pyr_redox_2	CL0063	transferred	1.0	1.0	1.0
Cluster_480.fa.aln	ORY11776.1	Pyr_redox_2	CL0063	transferred	1.0	1.0	1.0
Cluster_388.fa.aln	ORX49644.1	Cytidylate_kin2	CL0023	transferred	1.0	1.0	1.0
Cluster_388.fa.aln	ORY23648.1	Cytidylate_kin2	CL0023	transferred	1.0	1.0	1.0
Cluster_26.fa.aln	ORX81349.1	Beta_helix	CL0268	transferred	1.0	1.0	1.0
Cluster_26.fa.aln	AWI67021.1	Beta_helix	CL0268	transferred	1.0	1.0	1.0
Cluster_557.fa.aln	ORX84603.1	PG_binding_1	CL0244	transferred	1.0	1.0	0.927
Cluster_557.fa.aln	ORX84603.1	LytTR	CL0049	fused	1.0	0.0	0.0
Cluster_537.fa.aln	OAJ39748.1	DNA_pol_B_2	CL0194	fused	0.027	0.0	0.0
Cluster_475.fa.aln	ORX98789.1	Glyco_hydro_129	CL0058	transferred	1.0	1.0	1.0
Cluster_398.fa.aln	ORY20587.1	SBP_bac_3	CL0177	transferred	1.0	1.0	1.0
Cluster_398.fa.aln	ORY20588.1	SBP_bac_3	CL0177	transferred	1.0	1.0	1.0
Cluster_398.fa.aln	ORX65467.1	SBP_bac_3	CL0177	transferred	1.0	1.0	1.0
Cluster_398.fa.aln	ORX64240.1	SBP_bac_3	CL0177	transferred	1.0	1.0	1.0
Cluster_15.fa.aln	ORY86436.1	ABC2_membrane_3	CL0181	transferred	1.0	1.0	0.932
Cluster_15.fa.aln	ORY20582.1	ABC2_membrane_3	CL0181	transferred	1.0	1.0	0.932
Cluster_15.fa.aln	ORY86437.1	ABC2_membrane_3	CL0181	transferred	1.0	1.0	0.932
Cluster_15.fa.aln	ORX51100.1	ABC2_membrane_3	CL0181	transferred	1.0	1.0	0.932
Cluster_15.fa.aln	ORX75554.1	ABC2_membrane_3	CL0181	transferred	1.0	1.0	0.932
Cluster_63.fa.aln	KFH73390.1	DSBA	CL0172	transferred	1.0	1.0	0.996
Cluster_414.fa.aln	ORY40951.1	DUF3472	CL0004	transferred	0.667	0.991	1.0
Cluster_414.fa.aln	TPX76606.1	DUF3472	CL0004	transferred	0.667	0.991	1.0
Cluster_102.fa.aln	ORX80325.1	AKAP7_NLS	CL0247	transferred	1.0	1.0	0.276
Cluster_38.fa.aln	ORX49610.1	Phage_lysozyme2	CL0037	transferred	1.0	1.0	1.0
Cluster_38.fa.aln	ORX49608.1	Phage_lysozyme2	CL0037	transferred	1.0	1.0	1.0
Cluster_433.fa.aln	ORX41911.1	EstA_Ig_like	CL0159	transferred	0.944	0.995	0.978
Cluster_433.fa.aln	ORX41911.1	Peptidase_S9	CL0028	transferred	0.944	0.995	0.982
Cluster_433.fa.aln	ORY04892.1	EstA_Ig_like	CL0159	transferred	0.944	0.995	0.978
Cluster_433.fa.aln	ORY04892.1	Peptidase_S9	CL0028	transferred	0.944	0.995	0.982
Cluster_433.fa.aln	ORY38475.1	EstA_Ig_like	CL0159	transferred	0.944	0.995	0.978
Cluster_433.fa.aln	ORY38475.1	Peptidase_S9	CL0028	transferred	0.944	0.995	0.982
Cluster_433.fa.aln	ORX41910.1	EstA_Ig_like	CL0159	transferred	0.944	0.995	0.978
Cluster_433.fa.aln	ORX41910.1	Peptidase_S9	CL0028	transferred	0.944	0.995	0.982
Cluster_433.fa.aln	ORX41913.1	EstA_Ig_like	CL0159	transferred	0.944	0.995	0.978
Cluster_433.fa.aln	ORX41913.1	Peptidase_S9	CL0028	transferred	0.944	0.995	0.982
Cluster_433.fa.aln	ORY22347.1	EstA_Ig_like	CL0159	transferred	0.944	0.995	0.978
Cluster_433.fa.aln	ORY22347.1	Peptidase_S9	CL0028	transferred	0.944	0.995	0.982
Cluster_433.fa.aln	ORX84840.1	EstA_Ig_like	CL0159	transferred	0.944	0.995	0.978
Cluster_433.fa.aln	ORX84840.1	Peptidase_S9	CL0028	transferred	0.944	0.995	0.982
Cluster_433.fa.aln	ORX78903.1	EstA_Ig_like	CL0159	transferred	0.944	0.995	0.978
Cluster_433.fa.aln	ORX78903.1	Peptidase_S9	CL0028	transferred	0.944	0.995	0.982
Cluster_433.fa.aln	ORX85091.1	EstA_Ig_like	CL0159	transferred	0.944	0.995	0.978
Cluster_433.fa.aln	ORX85091.1	Peptidase_S9	CL0028	transferred	0.944	0.995	0.982
Cluster_433.fa.aln	ORY54304.1	EstA_Ig_like	CL0159	transferred	0.944	0.995	0.978
Cluster_433.fa.aln	ORY54304.1	Peptidase_S9	CL0028	transferred	0.944	0.995	0.982
Cluster_433.fa.aln	ORX75098.1	EstA_Ig_like	CL0159	transferred	0.944	0.995	0.978
Cluster_433.fa.aln	ORX75098.1	Chitin_bind_1	Chitin_bind_1	fused	0.056	0.0	0.0
Cluster_433.fa.aln	ORX75098.1	Peptidase_S9	CL0028	transferred	0.944	0.995	0.982
Cluster_433.fa.aln	ORY84060.1	Peptidase_S9	CL0028	transferred	0.944	0.995	0.982
Cluster_433.fa.aln	ORY27155.1	EstA_Ig_like	CL0159	transferred	0.944	0.995	0.978
Cluster_433.fa.aln	ORY27155.1	Peptidase_S9	CL0028	transferred	0.944	0.995	0.982
Cluster_433.fa.aln	ORY41430.1	EstA_Ig_like	CL0159	transferred	0.944	0.995	0.978
Cluster_433.fa.aln	ORY41430.1	Peptidase_S9	CL0028	transferred	0.944	0.995	0.982
Cluster_433.fa.aln	ORY87338.1	EstA_Ig_like	CL0159	transferred	0.944	0.995	0.978
Cluster_433.fa.aln	ORY87338.1	Peptidase_S9	CL0028	transferred	0.944	0.995	0.982
Cluster_433.fa.aln	ORX48709.1	EstA_Ig_like	CL0159	transferred	0.944	0.995	0.978
Cluster_433.fa.aln	ORY60327.1	EstA_Ig_like	CL0159	transferred	0.944	0.995	0.978
Cluster_433.fa.aln	ORY60327.1	Peptidase_S9	CL0028	transferred	0.944	0.995	0.982
Cluster_433.fa.aln	ORY27421.1	EstA_Ig_like	CL0159	transferred	0.944	0.995	0.978
Cluster_433.fa.aln	ORY27421.1	Peptidase_S9	CL0028	transferred	0.944	0.995	0.982
Cluster_114.fa.aln	ORX76707.1	LRR_5	CL0022	transferred	1.0	1.0	1.0
Cluster_441.fa.aln	ORY24735.1	Radical_SAM	CL0036	transferred	1.0	1.0	1.0
Cluster_441.fa.aln	ORX79956.1	Radical_SAM	CL0036	transferred	1.0	1.0	1.0
Cluster_441.fa.aln	ORX82185.1	Radical_SAM	CL0036	transferred	1.0	1.0	1.0
Cluster_441.fa.aln	ORX43515.1	Radical_SAM	CL0036	transferred	1.0	1.0	1.0
Cluster_441.fa.aln	ORY46272.1	Radical_SAM	CL0036	transferred	1.0	1.0	1.0
Cluster_444.fa.aln	ORX42393.1	AAT	CL0052	transferred	0.222	1.0	0.994
Cluster_444.fa.aln	ORY29863.1	CBAH	CL0052	transferred	0.778	1.0	0.994
Cluster_444.fa.aln	ORY29861.1	CBAH	CL0052	transferred	0.778	1.0	0.994
Cluster_444.fa.aln	ORY00398.1	CBAH	CL0052	transferred	0.778	1.0	0.994
Cluster_444.fa.aln	ORX79638.1	CBAH	CL0052	transferred	0.778	1.0	0.994
Cluster_444.fa.aln	ORX87563.1	CBAH	CL0052	transferred	0.778	1.0	0.994
Cluster_444.fa.aln	ORY29860.1	CBAH	CL0052	transferred	0.778	1.0	0.994
Cluster_444.fa.aln	ORY29862.1	CBAH	CL0052	transferred	0.778	1.0	0.994
Cluster_444.fa.aln	ORY00399.1	AAT	CL0052	transferred	0.222	1.0	0.994
Cluster_251.fa.aln	ORX86539.1	Abhydrolase_3	CL0028	transferred	1.0	1.0	1.0
Cluster_251.fa.aln	ORY54906.1	Abhydrolase_3	CL0028	transferred	1.0	1.0	1.0
Cluster_251.fa.aln	ORX86541.1	Abhydrolase_3	CL0028	transferred	1.0	1.0	1.0
Cluster_251.fa.aln	ORX88274.1	Abhydrolase_3	CL0028	transferred	1.0	1.0	1.0
Cluster_62.fa.aln	WP_005946983.1	B3_4	CL0383	lost	0.0	1.0	0.96
Cluster_62.fa.aln	WP_014183907.1	B3_4	CL0383	lost	0.0	1.0	0.96
Cluster_62.fa.aln	WP_007133349.1	B3_4	CL0383	lost	0.0	1.0	0.96
Cluster_62.fa.aln	WP_130891285.1	B3_4	CL0383	lost	0.0	1.0	0.96
Cluster_62.fa.aln	WP_099777386.1	B3_4	CL0383	lost	0.0	1.0	0.96
Cluster_62.fa.aln	WP_103976881.1	B3_4	CL0383	lost	0.0	1.0	0.96
Cluster_62.fa.aln	WP_170300935.1	B3_4	CL0383	lost	0.0	1.0	0.96
Cluster_62.fa.aln	WP_118029317.1	B3_4	CL0383	lost	0.0	1.0	0.96
Cluster_62.fa.aln	WP_074915019.1	B3_4	CL0383	lost	0.0	1.0	0.96
Cluster_62.fa.aln	WP_079682916.1	B3_4	CL0383	lost	0.0	1.0	0.96
Cluster_62.fa.aln	WP_076930986.1	B3_4	CL0383	lost	0.0	1.0	0.96
Cluster_62.fa.aln	WP_107823835.1	B3_4	CL0383	lost	0.0	1.0	0.96
Cluster_62.fa.aln	WP_057768529.1	B3_4	CL0383	lost	0.0	1.0	0.96
Cluster_62.fa.aln	WP_159103338.1	B3_4	CL0383	lost	0.0	1.0	0.96
Cluster_62.fa.aln	WP_178287095.1	B3_4	CL0383	lost	0.0	1.0	0.96
Cluster_62.fa.aln	WP_027472226.1	B3_4	CL0383	lost	0.0	1.0	0.96
Cluster_62.fa.aln	WP_057543042.1	B3_4	CL0383	lost	0.0	1.0	0.96
Cluster_62.fa.aln	WP_077867434.1	B3_4	CL0383	lost	0.0	1.0	0.96
Cluster_62.fa.aln	WP_183326918.1	B3_4	CL0383	lost	0.0	1.0	0.96
Cluster_62.fa.aln	WP_114437032.1	B3_4	CL0383	lost	0.0	1.0	0.96
Cluster_62.fa.aln	WP_081446896.1	B3_4	CL0383	lost	0.0	1.0	0.96
Cluster_62.fa.aln	WP_120239873.1	B3_4	CL0383	lost	0.0	1.0	0.96
Cluster_62.fa.aln	WP_129254307.1	B3_4	CL0383	lost	0.0	1.0	0.96
Cluster_62.fa.aln	ERJ13389.1	B3_4	CL0383	lost	0.0	1.0	0.96
Cluster_62.fa.aln	WP_147539187.1	B3_4	CL0383	lost	0.0	1.0	0.96
Cluster_62.fa.aln	WP_169465225.1	B3_4	CL0383	lost	0.0	1.0	0.96
Cluster_62.fa.aln	WP_077085312.1	B3_4	CL0383	lost	0.0	1.0	0.96
Cluster_62.fa.aln	WP_130305613.1	B3_4	CL0383	lost	0.0	1.0	0.96
Cluster_62.fa.aln	VFC13365.1	B3_4	CL0383	lost	0.0	1.0	0.96
Cluster_62.fa.aln	WP_039679699.1	B3_4	CL0383	lost	0.0	1.0	0.96
Cluster_62.fa.aln	WP_127978527.1	B3_4	CL0383	lost	0.0	1.0	0.96
Cluster_62.fa.aln	WP_021385878.1	B3_4	CL0383	lost	0.0	1.0	0.96
Cluster_62.fa.aln	WP_029160876.1	B3_4	CL0383	lost	0.0	1.0	0.96
Cluster_62.fa.aln	WP_099779194.1	B3_4	CL0383	lost	0.0	1.0	0.96
Cluster_62.fa.aln	PVZ15105.1	B3_4	CL0383	lost	0.0	1.0	0.96
Cluster_62.fa.aln	WP_077082849.1	B3_4	CL0383	lost	0.0	1.0	0.96
Cluster_62.fa.aln	RAI33838.1	B3_4	CL0383	lost	0.0	1.0	0.96
Cluster_62.fa.aln	WP_188520609.1	B3_4	CL0383	lost	0.0	1.0	0.96
Cluster_62.fa.aln	WP_102872350.1	B3_4	CL0383	lost	0.0	1.0	0.96
Cluster_62.fa.aln	WP_042273148.1	B3_4	CL0383	lost	0.0	1.0	0.96
Cluster_62.fa.aln	WP_094366694.1	B3_4	CL0383	lost	0.0	1.0	0.96
Cluster_62.fa.aln	WP_027702027.1	B3_4	CL0383	lost	0.0	1.0	0.96
Cluster_62.fa.aln	WP_106007592.1	B3_4	CL0383	lost	0.0	1.0	0.96
Cluster_62.fa.aln	SHN75151.1	B3_4	CL0383	lost	0.0	1.0	0.96
Cluster_62.fa.aln	WP_129609674.1	B3_4	CL0383	lost	0.0	1.0	0.96
Cluster_62.fa.aln	WP_053832401.1	B3_4	CL0383	lost	0.0	1.0	0.96
Cluster_62.fa.aln	WP_073029896.1	B3_4	CL0383	lost	0.0	1.0	0.96
Cluster_62.fa.aln	WP_044299500.1	B3_4	CL0383	lost	0.0	1.0	0.96
Cluster_62.fa.aln	WP_188856712.1	B3_4	CL0383	lost	0.0	1.0	0.96
Cluster_62.fa.aln	WP_032572739.1	B3_4	CL0383	lost	0.0	1.0	0.96
Cluster_62.fa.aln	WP_160117377.1	B3_4	CL0383	lost	0.0	1.0	0.96
Cluster_62.fa.aln	WP_077715052.1	B3_4	CL0383	lost	0.0	1.0	0.96
Cluster_62.fa.aln	WP_077744944.1	B3_4	CL0383	lost	0.0	1.0	0.96
Cluster_62.fa.aln	WP_055241286.1	B3_4	CL0383	lost	0.0	1.0	0.96
Cluster_62.fa.aln	WP_021376269.1	B3_4	CL0383	lost	0.0	1.0	0.96
Cluster_62.fa.aln	WP_018108644.1	B3_4	CL0383	lost	0.0	1.0	0.96
Cluster_62.fa.aln	WP_119973751.1	B3_4	CL0383	lost	0.0	1.0	0.96
Cluster_62.fa.aln	WP_054274877.1	B3_4	CL0383	lost	0.0	1.0	0.96
Cluster_62.fa.aln	WP_167640745.1	B3_4	CL0383	lost	0.0	1.0	0.96
Cluster_62.fa.aln	WP_101694538.1	B3_4	CL0383	lost	0.0	1.0	0.96
Cluster_62.fa.aln	WP_146621452.1	B3_4	CL0383	lost	0.0	1.0	0.96
Cluster_62.fa.aln	WP_187295696.1	B3_4	CL0383	lost	0.0	1.0	0.96
Cluster_62.fa.aln	WP_157385239.1	B3_4	CL0383	lost	0.0	1.0	0.96
Cluster_62.fa.aln	WP_132378776.1	B3_4	CL0383	lost	0.0	1.0	0.96
Cluster_62.fa.aln	EEB32010.1	B3_4	CL0383	lost	0.0	1.0	0.96
Cluster_62.fa.aln	WP_091740226.1	B3_4	CL0383	lost	0.0	1.0	0.96
Cluster_62.fa.aln	WP_147633454.1	B3_4	CL0383	lost	0.0	1.0	0.96
Cluster_62.fa.aln	WP_021372168.1	B3_4	CL0383	lost	0.0	1.0	0.96
Cluster_62.fa.aln	WP_061156561.1	B3_4	CL0383	lost	0.0	1.0	0.96
Cluster_62.fa.aln	WP_074089718.1	B3_4	CL0383	lost	0.0	1.0	0.96
Cluster_62.fa.aln	WP_182055927.1	B3_4	CL0383	lost	0.0	1.0	0.96
Cluster_62.fa.aln	WP_012457796.1	B3_4	CL0383	lost	0.0	1.0	0.96
Cluster_62.fa.aln	WP_003422648.1	B3_4	CL0383	lost	0.0	1.0	0.96
Cluster_62.fa.aln	WP_142536190.1	B3_4	CL0383	lost	0.0	1.0	0.96
Cluster_62.fa.aln	WP_056992329.1	B3_4	CL0383	lost	0.0	1.0	0.96
Cluster_62.fa.aln	WP_168936288.1	B3_4	CL0383	lost	0.0	1.0	0.96
Cluster_62.fa.aln	WP_184308304.1	B3_4	CL0383	lost	0.0	1.0	0.96
Cluster_62.fa.aln	WP_039439998.1	B3_4	CL0383	lost	0.0	1.0	0.96
Cluster_62.fa.aln	WP_055341801.1	B3_4	CL0383	lost	0.0	1.0	0.96
Cluster_62.fa.aln	WP_096401795.1	B3_4	CL0383	lost	0.0	1.0	0.96
Cluster_62.fa.aln	WP_104371809.1	B3_4	CL0383	lost	0.0	1.0	0.96
Cluster_62.fa.aln	WP_120275633.1	B3_4	CL0383	lost	0.0	1.0	0.96
Cluster_62.fa.aln	WP_155855046.1	B3_4	CL0383	lost	0.0	1.0	0.96
Cluster_62.fa.aln	WP_003426775.1	B3_4	CL0383	lost	0.0	1.0	0.96
Cluster_62.fa.aln	WP_004098465.1	B3_4	CL0383	lost	0.0	1.0	0.96
Cluster_62.fa.aln	WP_018589977.1	B3_4	CL0383	lost	0.0	1.0	0.96
Cluster_62.fa.aln	WP_029434714.1	B3_4	CL0383	lost	0.0	1.0	0.96
Cluster_62.fa.aln	RZT95669.1	B3_4	CL0383	lost	0.0	1.0	0.96
Cluster_62.fa.aln	WP_051569406.1	B3_4	CL0383	lost	0.0	1.0	0.96
Cluster_62.fa.aln	WP_095406126.1	B3_4	CL0383	lost	0.0	1.0	0.96
Cluster_62.fa.aln	WP_179398771.1	B3_4	CL0383	lost	0.0	1.0	0.96
Cluster_62.fa.aln	OJG41203.1	B3_4	CL0383	lost	0.0	1.0	0.96
Cluster_62.fa.aln	WP_021422592.1	B3_4	CL0383	lost	0.0	1.0	0.96
Cluster_62.fa.aln	WP_131040696.1	B3_4	CL0383	lost	0.0	1.0	0.96
Cluster_62.fa.aln	WP_097627532.1	B3_4	CL0383	lost	0.0	1.0	0.96
Cluster_62.fa.aln	WP_012101305.1	B3_4	CL0383	lost	0.0	1.0	0.96
Cluster_62.fa.aln	WP_083581867.1	B3_4	CL0383	lost	0.0	1.0	0.96
Cluster_62.fa.aln	WP_005029728.1	B3_4	CL0383	lost	0.0	1.0	0.96
Cluster_62.fa.aln	WP_088224264.1	B3_4	CL0383	lost	0.0	1.0	0.96
Cluster_62.fa.aln	WP_010297421.1	B3_4	CL0383	lost	0.0	1.0	0.96
Cluster_62.fa.aln	WP_032540887.1	B3_4	CL0383	lost	0.0	1.0	0.96
Cluster_62.fa.aln	WP_171011945.1	B3_4	CL0383	lost	0.0	1.0	0.96
Cluster_62.fa.aln	WP_055164624.1	B3_4	CL0383	lost	0.0	1.0	0.96
Cluster_62.fa.aln	WP_111359850.1	B3_4	CL0383	lost	0.0	1.0	0.96
Cluster_62.fa.aln	TCS82255.1	B3_4	CL0383	lost	0.0	1.0	0.96
Cluster_62.fa.aln	WP_158859556.1	B3_4	CL0383	lost	0.0	1.0	0.96
Cluster_62.fa.aln	WP_116678295.1	B3_4	CL0383	lost	0.0	1.0	0.96
Cluster_62.fa.aln	WP_180701623.1	B3_4	CL0383	lost	0.0	1.0	0.96
Cluster_62.fa.aln	PAB57556.1	B3_4	CL0383	lost	0.0	1.0	0.96
Cluster_62.fa.aln	WP_006440634.1	B3_4	CL0383	lost	0.0	1.0	0.96
Cluster_62.fa.aln	WP_072850444.1	B3_4	CL0383	lost	0.0	1.0	0.96
Cluster_62.fa.aln	WP_066628426.1	B3_4	CL0383	lost	0.0	1.0	0.96
Cluster_62.fa.aln	WP_054271491.1	B3_4	CL0383	lost	0.0	1.0	0.96
Cluster_62.fa.aln	WP_039425781.1	B3_4	CL0383	lost	0.0	1.0	0.96
Cluster_62.fa.aln	WP_006441634.1	B3_4	CL0383	lost	0.0	1.0	0.96
Cluster_62.fa.aln	KRO18414.1	B3_4	CL0383	lost	0.0	1.0	0.96
Cluster_62.fa.aln	ACL20239.1	B3_4	CL0383	lost	0.0	1.0	0.96
Cluster_62.fa.aln	WP_062251312.1	B3_4	CL0383	lost	0.0	1.0	0.96
Cluster_62.fa.aln	WP_021661898.1	B3_4	CL0383	lost	0.0	1.0	0.96
Cluster_62.fa.aln	WP_054720386.1	B3_4	CL0383	lost	0.0	1.0	0.96
Cluster_62.fa.aln	WP_014901749.1	B3_4	CL0383	lost	0.0	1.0	0.96
Cluster_62.fa.aln	WP_119568755.1	B3_4	CL0383	lost	0.0	1.0	0.96
Cluster_62.fa.aln	WP_072999890.1	B3_4	CL0383	lost	0.0	1.0	0.96
Cluster_62.fa.aln	WP_057546076.1	B3_4	CL0383	lost	0.0	1.0	0.96
Cluster_62.fa.aln	WP_072910820.1	B3_4	CL0383	lost	0.0	1.0	0.96
Cluster_62.fa.aln	WP_018964402.1	B3_4	CL0383	lost	0.0	1.0	0.96
Cluster_62.fa.aln	WP_040328965.1	B3_4	CL0383	lost	0.0	1.0	0.96
Cluster_62.fa.aln	WP_068471529.1	B3_4	CL0383	lost	0.0	1.0	0.96
Cluster_62.fa.aln	WP_042985063.1	B3_4	CL0383	lost	0.0	1.0	0.96
Cluster_62.fa.aln	WP_154512174.1	B3_4	CL0383	lost	0.0	1.0	0.96
Cluster_62.fa.aln	WP_066047788.1	B3_4	CL0383	lost	0.0	1.0	0.96
Cluster_62.fa.aln	WP_010415922.1	B3_4	CL0383	lost	0.0	1.0	0.96
Cluster_62.fa.aln	WP_148551803.1	B3_4	CL0383	lost	0.0	1.0	0.96
Cluster_62.fa.aln	WP_013361238.1	B3_4	CL0383	lost	0.0	1.0	0.96
Cluster_62.fa.aln	WP_088528766.1	B3_4	CL0383	lost	0.0	1.0	0.96
Cluster_62.fa.aln	WP_183720112.1	B3_4	CL0383	lost	0.0	1.0	0.96
Cluster_62.fa.aln	WP_039444638.1	B3_4	CL0383	lost	0.0	1.0	0.96
Cluster_62.fa.aln	WP_176461915.1	B3_4	CL0383	lost	0.0	1.0	0.96
Cluster_62.fa.aln	WP_118309626.1	B3_4	CL0383	lost	0.0	1.0	0.96
Cluster_62.fa.aln	WP_077083754.1	B3_4	CL0383	lost	0.0	1.0	0.96
Cluster_62.fa.aln	WP_118225434.1	B3_4	CL0383	lost	0.0	1.0	0.96
Cluster_62.fa.aln	WP_125768933.1	B3_4	CL0383	lost	0.0	1.0	0.96
Cluster_62.fa.aln	WP_009291724.1	B3_4	CL0383	lost	0.0	1.0	0.96
Cluster_62.fa.aln	WP_111445037.1	B3_4	CL0383	lost	0.0	1.0	0.96
Cluster_62.fa.aln	WP_137091156.1	B3_4	CL0383	lost	0.0	1.0	0.96
Cluster_62.fa.aln	WP_069189207.1	B3_4	CL0383	lost	0.0	1.0	0.96
Cluster_62.fa.aln	WP_066090398.1	B3_4	CL0383	lost	0.0	1.0	0.96
Cluster_62.fa.aln	WP_071120213.1	B3_4	CL0383	lost	0.0	1.0	0.96
Cluster_62.fa.aln	WP_106152862.1	B3_4	CL0383	lost	0.0	1.0	0.96
Cluster_62.fa.aln	WP_010527205.1	B3_4	CL0383	lost	0.0	1.0	0.96
Cluster_62.fa.aln	WP_083575433.1	B3_4	CL0383	lost	0.0	1.0	0.96
Cluster_62.fa.aln	WP_092922723.1	B3_4	CL0383	lost	0.0	1.0	0.96
Cluster_62.fa.aln	WP_107595672.1	B3_4	CL0383	lost	0.0	1.0	0.96
Cluster_62.fa.aln	WP_117597850.1	B3_4	CL0383	lost	0.0	1.0	0.96
Cluster_62.fa.aln	WP_154059776.1	B3_4	CL0383	lost	0.0	1.0	0.96
Cluster_62.fa.aln	WP_076777916.1	B3_4	CL0383	lost	0.0	1.0	0.96
Cluster_62.fa.aln	WP_025643267.1	B3_4	CL0383	lost	0.0	1.0	0.96
Cluster_62.fa.aln	BBE20317.1	B3_4	CL0383	lost	0.0	1.0	0.96
Cluster_62.fa.aln	WP_032570018.1	B3_4	CL0383	lost	0.0	1.0	0.96
Cluster_62.fa.aln	WP_013816472.1	B3_4	CL0383	lost	0.0	1.0	0.96
Cluster_62.fa.aln	WP_032077052.1	B3_4	CL0383	lost	0.0	1.0	0.96
Cluster_62.fa.aln	WP_132276619.1	B3_4	CL0383	lost	0.0	1.0	0.96
Cluster_62.fa.aln	WP_077084936.1	B3_4	CL0383	lost	0.0	1.0	0.96
Cluster_62.fa.aln	WP_166504774.1	B3_4	CL0383	lost	0.0	1.0	0.96
Cluster_62.fa.aln	WP_016778515.1	B3_4	CL0383	lost	0.0	1.0	0.96
Cluster_62.fa.aln	WP_005801140.1	B3_4	CL0383	lost	0.0	1.0	0.96
Cluster_62.fa.aln	WP_191991648.1	B3_4	CL0383	lost	0.0	1.0	0.96
Cluster_62.fa.aln	WP_008566094.1	B3_4	CL0383	lost	0.0	1.0	0.96
Cluster_62.fa.aln	WP_046200763.1	B3_4	CL0383	lost	0.0	1.0	0.96
Cluster_62.fa.aln	WP_084052279.1	B3_4	CL0383	lost	0.0	1.0	0.96
Cluster_62.fa.aln	WP_054277470.1	B3_4	CL0383	lost	0.0	1.0	0.96
Cluster_62.fa.aln	WP_066457060.1	B3_4	CL0383	lost	0.0	1.0	0.96
Cluster_62.fa.aln	WP_070089465.1	B3_4	CL0383	lost	0.0	1.0	0.96
Cluster_62.fa.aln	WP_077848295.1	B3_4	CL0383	lost	0.0	1.0	0.96
Cluster_62.fa.aln	WP_138531908.1	B3_4	CL0383	lost	0.0	1.0	0.96
Cluster_62.fa.aln	SFV73207.1	B3_4	CL0383	lost	0.0	1.0	0.96
Cluster_62.fa.aln	ERJ86600.1	B3_4	CL0383	lost	0.0	1.0	0.96
Cluster_62.fa.aln	WP_033099931.1	B3_4	CL0383	lost	0.0	1.0	0.96
Cluster_62.fa.aln	WP_095927057.1	B3_4	CL0383	lost	0.0	1.0	0.96
Cluster_62.fa.aln	AFL99265.1	B3_4	CL0383	lost	0.0	1.0	0.96
Cluster_62.fa.aln	WP_118378049.1	B3_4	CL0383	lost	0.0	1.0	0.96
Cluster_62.fa.aln	WP_119351897.1	B3_4	CL0383	lost	0.0	1.0	0.96
Cluster_62.fa.aln	WP_092335827.1	B3_4	CL0383	lost	0.0	1.0	0.96
Cluster_62.fa.aln	WP_084078649.1	B3_4	CL0383	lost	0.0	1.0	0.96
Cluster_62.fa.aln	WP_043895396.1	B3_4	CL0383	lost	0.0	1.0	0.96
Cluster_62.fa.aln	WP_090943319.1	B3_4	CL0383	lost	0.0	1.0	0.96
Cluster_62.fa.aln	WP_131044187.1	B3_4	CL0383	lost	0.0	1.0	0.96
Cluster_62.fa.aln	WP_167634275.1	B3_4	CL0383	lost	0.0	1.0	0.96
Cluster_62.fa.aln	WP_109277333.1	B3_4	CL0383	lost	0.0	1.0	0.96
Cluster_62.fa.aln	WP_014792793.1	B3_4	CL0383	lost	0.0	1.0	0.96
Cluster_62.fa.aln	VHV31196.1	B3_4	CL0383	lost	0.0	1.0	0.96
Cluster_62.fa.aln	WP_161821964.1	B3_4	CL0383	lost	0.0	1.0	0.96
Cluster_62.fa.aln	WP_095906040.1	B3_4	CL0383	lost	0.0	1.0	0.96
Cluster_62.fa.aln	WP_081728345.1	B3_4	CL0383	lost	0.0	1.0	0.96
Cluster_62.fa.aln	WP_088442331.1	B3_4	CL0383	lost	0.0	1.0	0.96
Cluster_62.fa.aln	WP_170149506.1	B3_4	CL0383	lost	0.0	1.0	0.96
Cluster_62.fa.aln	WP_096000384.1	B3_4	CL0383	lost	0.0	1.0	0.96
Cluster_62.fa.aln	WP_021826072.1	B3_4	CL0383	lost	0.0	1.0	0.96
Cluster_62.fa.aln	WP_142534053.1	B3_4	CL0383	lost	0.0	1.0	0.96
Cluster_62.fa.aln	QDV48487.1	B3_4	CL0383	lost	0.0	1.0	0.96
Cluster_62.fa.aln	WP_152512660.1	B3_4	CL0383	lost	0.0	1.0	0.96
Cluster_62.fa.aln	WP_019968048.1	B3_4	CL0383	lost	0.0	1.0	0.96
Cluster_62.fa.aln	WP_130267163.1	B3_4	CL0383	lost	0.0	1.0	0.96
Cluster_62.fa.aln	WP_004094032.1	B3_4	CL0383	lost	0.0	1.0	0.96
Cluster_62.fa.aln	EOA10495.1	B3_4	CL0383	lost	0.0	1.0	0.96
Cluster_62.fa.aln	WP_131022694.1	B3_4	CL0383	lost	0.0	1.0	0.96
Cluster_62.fa.aln	WP_077710436.1	B3_4	CL0383	lost	0.0	1.0	0.96
Cluster_62.fa.aln	WP_032542339.1	B3_4	CL0383	lost	0.0	1.0	0.96
Cluster_62.fa.aln	WP_010664318.1	B3_4	CL0383	lost	0.0	1.0	0.96
Cluster_62.fa.aln	WP_079589865.1	B3_4	CL0383	lost	0.0	1.0	0.96
Cluster_62.fa.aln	WP_029510486.1	B3_4	CL0383	lost	0.0	1.0	0.96
Cluster_560.fa.aln	ORX64609.1	DUF1846	DUF1846	transferred	1.0	1.0	1.0
Cluster_560.fa.aln	ORY26086.1	DUF1846	DUF1846	transferred	1.0	1.0	1.0
Cluster_560.fa.aln	ORY81714.1	DUF1846	DUF1846	transferred	1.0	1.0	1.0
Cluster_254.fa.aln	ORY54354.1	Esterase	CL0028	transferred	1.0	1.0	0.996
Cluster_254.fa.aln	ORY25776.1	Esterase	CL0028	transferred	1.0	1.0	0.995
Cluster_254.fa.aln	ORY77109.1	Esterase	CL0028	transferred	1.0	1.0	0.995
Cluster_254.fa.aln	ORY77109.1	CBM_10	CBM_10	fused	0.2	0.0	0.0
Cluster_254.fa.aln	ORX83291.1	Esterase	CL0028	transferred	1.0	1.0	0.995
Cluster_254.fa.aln	ORX83291.1	CBM_10	CBM_10	fused	0.2	0.0	0.0
Cluster_254.fa.aln	ORX81098.1	Esterase	CL0028	transferred	1.0	1.0	0.995
Cluster_254.fa.aln	ADZ47894.1	Esterase	CL0028	transferred	1.0	1.0	0.995
Cluster_254.fa.aln	ORX85521.1	Esterase	CL0028	transferred	1.0	1.0	0.995
Cluster_254.fa.aln	ORY21063.1	Esterase	CL0028	transferred	1.0	1.0	0.995
Cluster_254.fa.aln	ORY68129.1	Esterase	CL0028	transferred	1.0	1.0	0.995
Cluster_254.fa.aln	ORX69831.1	Esterase	CL0028	transferred	1.0	1.0	0.995
Cluster_254.fa.aln	AWI66996.1	Esterase	CL0028	transferred	1.0	1.0	0.995
Cluster_254.fa.aln	ORY68128.1	Esterase	CL0028	transferred	1.0	1.0	0.995
Cluster_254.fa.aln	ORY24932.1	Esterase	CL0028	transferred	1.0	1.0	0.995
Cluster_254.fa.aln	ORY24932.1	CBM_10	CBM_10	fused	0.2	0.0	0.0
Cluster_254.fa.aln	ORX43371.1	Esterase	CL0028	transferred	1.0	1.0	0.995
Cluster_254.fa.aln	ORY32644.1	Esterase	CL0028	transferred	1.0	1.0	0.995
Cluster_254.fa.aln	ORY32643.1	Esterase	CL0028	transferred	1.0	1.0	0.995
Cluster_254.fa.aln	ORX97692.1	Esterase	CL0028	transferred	1.0	1.0	0.995
Cluster_254.fa.aln	ORY20280.1	Esterase	CL0028	transferred	1.0	1.0	0.995
Cluster_254.fa.aln	ORX42573.1	Esterase	CL0028	transferred	1.0	1.0	0.995
Cluster_254.fa.aln	ORY24509.1	Esterase	CL0028	transferred	1.0	1.0	0.995
Cluster_254.fa.aln	ORY73328.1	Esterase	CL0028	transferred	1.0	1.0	0.995
Cluster_254.fa.aln	ORY73328.1	CBM_10	CBM_10	fused	0.2	0.0	0.0
Cluster_254.fa.aln	ORX80058.1	Esterase	CL0028	transferred	1.0	1.0	0.995
Cluster_254.fa.aln	ORX88119.1	Esterase	CL0028	transferred	1.0	1.0	0.995
Cluster_254.fa.aln	ORY81136.1	Esterase	CL0028	transferred	1.0	1.0	0.995
Cluster_254.fa.aln	ORY72632.1	Esterase	CL0028	transferred	1.0	1.0	0.995
Cluster_254.fa.aln	ORX84250.1	Esterase	CL0028	transferred	1.0	1.0	0.995
Cluster_254.fa.aln	ORX42666.1	Esterase	CL0028	transferred	1.0	1.0	0.995
Cluster_254.fa.aln	ORX42666.1	CBM_10	CBM_10	fused	0.2	0.0	0.0
Cluster_254.fa.aln	ORY32645.1	Esterase	CL0028	transferred	1.0	1.0	0.995
Cluster_254.fa.aln	ORX47676.1	Esterase	CL0028	transferred	1.0	1.0	0.995
Cluster_254.fa.aln	ORX47676.1	CBM_10	CBM_10	fused	0.2	0.0	0.0
Cluster_254.fa.aln	ORY24510.1	Esterase	CL0028	transferred	1.0	1.0	0.995
Cluster_254.fa.aln	ORX82737.1	Esterase	CL0028	transferred	1.0	1.0	0.995
Cluster_86.fa.aln	WP_117495196.1	CYTH	CL0273	lost	0.0	1.0	0.688
Cluster_86.fa.aln	WP_054739017.1	CYTH	CL0273	lost	0.0	1.0	0.688
Cluster_86.fa.aln	WP_163429801.1	CYTH	CL0273	lost	0.0	1.0	0.688
Cluster_86.fa.aln	WP_055215689.1	CYTH	CL0273	lost	0.0	1.0	0.688
Cluster_86.fa.aln	WP_029501733.1	CYTH	CL0273	lost	0.0	1.0	0.688
Cluster_86.fa.aln	WP_028530481.1	CYTH	CL0273	lost	0.0	1.0	0.688
Cluster_86.fa.aln	WP_173741420.1	CYTH	CL0273	lost	0.0	1.0	0.688
Cluster_86.fa.aln	WP_055650068.1	CYTH	CL0273	lost	0.0	1.0	0.688
Cluster_86.fa.aln	WP_092871492.1	CYTH	CL0273	lost	0.0	1.0	0.688
Cluster_86.fa.aln	WP_028062335.1	CYTH	CL0273	lost	0.0	1.0	0.688
Cluster_86.fa.aln	WP_173759538.1	CYTH	CL0273	lost	0.0	1.0	0.688
Cluster_86.fa.aln	WP_101875607.1	CYTH	CL0273	lost	0.0	1.0	0.688
Cluster_86.fa.aln	WP_004849194.1	CYTH	CL0273	lost	0.0	1.0	0.688
Cluster_86.fa.aln	WP_118265018.1	CYTH	CL0273	lost	0.0	1.0	0.688
Cluster_86.fa.aln	WP_118009257.1	CYTH	CL0273	lost	0.0	1.0	0.688
Cluster_86.fa.aln	WP_173740657.1	CYTH	CL0273	lost	0.0	1.0	0.688
Cluster_86.fa.aln	WP_055290447.1	CYTH	CL0273	lost	0.0	1.0	0.688
Cluster_86.fa.aln	OKZ37585.1	CYTH	CL0273	lost	0.0	1.0	0.688
Cluster_86.fa.aln	WP_154314528.1	CYTH	CL0273	lost	0.0	1.0	0.688
Cluster_86.fa.aln	WP_005604746.1	CYTH	CL0273	lost	0.0	1.0	0.688
Cluster_86.fa.aln	WP_109627298.1	CYTH	CL0273	lost	0.0	1.0	0.688
Cluster_86.fa.aln	WP_082425823.1	CYTH	CL0273	lost	0.0	1.0	0.688
Cluster_86.fa.aln	WP_059068932.1	CYTH	CL0273	lost	0.0	1.0	0.688
Cluster_86.fa.aln	WP_173471786.1	CYTH	CL0273	lost	0.0	1.0	0.688
Cluster_86.fa.aln	CUP20007.1	CYTH	CL0273	lost	0.0	1.0	0.688
Cluster_86.fa.aln	EEG74971.1	CYTH	CL0273	lost	0.0	1.0	0.688
Cluster_86.fa.aln	WP_173746550.1	CYTH	CL0273	lost	0.0	1.0	0.688
Cluster_86.fa.aln	WP_013273029.1	CYTH	CL0273	lost	0.0	1.0	0.688
Cluster_86.fa.aln	WP_173747170.1	CYTH	CL0273	lost	0.0	1.0	0.688
Cluster_86.fa.aln	WP_147577366.1	CYTH	CL0273	lost	0.0	1.0	0.688
Cluster_86.fa.aln	WP_007864001.1	CYTH	CL0273	lost	0.0	1.0	0.688
Cluster_86.fa.aln	WP_055056894.1	CYTH	CL0273	lost	0.0	1.0	0.688
Cluster_86.fa.aln	WP_129899212.1	CYTH	CL0273	lost	0.0	1.0	0.688
Cluster_86.fa.aln	WP_144096276.1	CYTH	CL0273	lost	0.0	1.0	0.688
Cluster_86.fa.aln	WP_117901050.1	CYTH	CL0273	lost	0.0	1.0	0.688
Cluster_86.fa.aln	WP_173755747.1	CYTH	CL0273	lost	0.0	1.0	0.688
Cluster_86.fa.aln	WP_165641157.1	CYTH	CL0273	lost	0.0	1.0	0.688
Cluster_86.fa.aln	WP_005359748.1	CYTH	CL0273	lost	0.0	1.0	0.688
Cluster_86.fa.aln	WP_115482613.1	CYTH	CL0273	lost	0.0	1.0	0.688
Cluster_86.fa.aln	WP_008374511.1	CYTH	CL0273	lost	0.0	1.0	0.688
Cluster_86.fa.aln	WP_118369876.1	CYTH	CL0273	lost	0.0	1.0	0.688
Cluster_86.fa.aln	WP_070088264.1	CYTH	CL0273	lost	0.0	1.0	0.688
Cluster_86.fa.aln	WP_013043234.1	CYTH	CL0273	lost	0.0	1.0	0.688
Cluster_86.fa.aln	WP_132092865.1	CYTH	CL0273	lost	0.0	1.0	0.688
Cluster_86.fa.aln	WP_026649515.1	CYTH	CL0273	lost	0.0	1.0	0.688
Cluster_86.fa.aln	WP_055261598.1	CYTH	CL0273	lost	0.0	1.0	0.688
Cluster_86.fa.aln	WP_173690279.1	CYTH	CL0273	lost	0.0	1.0	0.688
Cluster_86.fa.aln	WP_073590901.1	CYTH	CL0273	lost	0.0	1.0	0.688
Cluster_86.fa.aln	WP_148509751.1	CYTH	CL0273	lost	0.0	1.0	0.688
Cluster_86.fa.aln	WP_040434747.1	CYTH	CL0273	lost	0.0	1.0	0.688
Cluster_86.fa.aln	WP_117541647.1	CYTH	CL0273	lost	0.0	1.0	0.688
Cluster_86.fa.aln	WP_082427981.1	CYTH	CL0273	lost	0.0	1.0	0.688
Cluster_86.fa.aln	WP_173721781.1	CYTH	CL0273	lost	0.0	1.0	0.688
Cluster_86.fa.aln	WP_022388399.1	CYTH	CL0273	lost	0.0	1.0	0.688
Cluster_86.fa.aln	WP_024346351.1	CYTH	CL0273	lost	0.0	1.0	0.688
Cluster_86.fa.aln	WP_028242679.1	CYTH	CL0273	lost	0.0	1.0	0.688
Cluster_86.fa.aln	WP_144368967.1	CYTH	CL0273	lost	0.0	1.0	0.688
Cluster_86.fa.aln	WP_118381728.1	CYTH	CL0273	lost	0.0	1.0	0.688
Cluster_86.fa.aln	WP_015542125.1	CYTH	CL0273	lost	0.0	1.0	0.688
Cluster_86.fa.aln	CUQ63246.1	CYTH	CL0273	lost	0.0	1.0	0.688
Cluster_86.fa.aln	WP_173902248.1	CYTH	CL0273	lost	0.0	1.0	0.688
Cluster_86.fa.aln	WP_022099135.1	CYTH	CL0273	lost	0.0	1.0	0.688
Cluster_86.fa.aln	WP_117997036.1	CYTH	CL0273	lost	0.0	1.0	0.688
Cluster_86.fa.aln	WP_118050782.1	CYTH	CL0273	lost	0.0	1.0	0.688
Cluster_86.fa.aln	WP_144137263.1	CYTH	CL0273	lost	0.0	1.0	0.688
Cluster_86.fa.aln	WP_120198642.1	CYTH	CL0273	lost	0.0	1.0	0.688
Cluster_86.fa.aln	WP_118707684.1	CYTH	CL0273	lost	0.0	1.0	0.688
Cluster_86.fa.aln	WP_173772752.1	CYTH	CL0273	lost	0.0	1.0	0.688
Cluster_86.fa.aln	WP_187565439.1	CYTH	CL0273	lost	0.0	1.0	0.688
Cluster_86.fa.aln	WP_132273829.1	CYTH	CL0273	lost	0.0	1.0	0.688
Cluster_86.fa.aln	WP_059086111.1	CYTH	CL0273	lost	0.0	1.0	0.688
Cluster_86.fa.aln	WP_179962582.1	CYTH	CL0273	lost	0.0	1.0	0.688
Cluster_86.fa.aln	EDR48036.1	CYTH	CL0273	lost	0.0	1.0	0.688
Cluster_86.fa.aln	WP_078786884.1	CYTH	CL0273	lost	0.0	1.0	0.688
Cluster_86.fa.aln	WP_091233641.1	CYTH	CL0273	lost	0.0	1.0	0.688
Cluster_86.fa.aln	WP_022058762.1	CYTH	CL0273	lost	0.0	1.0	0.688
Cluster_86.fa.aln	WP_055054182.1	CYTH	CL0273	lost	0.0	1.0	0.688
Cluster_86.fa.aln	WP_119297490.1	CYTH	CL0273	lost	0.0	1.0	0.688
Cluster_86.fa.aln	WP_044923725.1	CYTH	CL0273	lost	0.0	1.0	0.688
Cluster_86.fa.aln	WP_025581326.1	CYTH	CL0273	lost	0.0	1.0	0.688
Cluster_86.fa.aln	WP_173687076.1	CYTH	CL0273	lost	0.0	1.0	0.688
Cluster_86.fa.aln	WP_105619127.1	CYTH	CL0273	lost	0.0	1.0	0.688
Cluster_86.fa.aln	WP_103988281.1	CYTH	CL0273	lost	0.0	1.0	0.688
Cluster_86.fa.aln	WP_173703299.1	CYTH	CL0273	lost	0.0	1.0	0.688
Cluster_86.fa.aln	WP_117638470.1	CYTH	CL0273	lost	0.0	1.0	0.688
Cluster_86.fa.aln	WP_130435264.1	CYTH	CL0273	lost	0.0	1.0	0.688
Cluster_86.fa.aln	EEG35003.1	CYTH	CL0273	lost	0.0	1.0	0.688
Cluster_86.fa.aln	WP_109216795.1	CYTH	CL0273	lost	0.0	1.0	0.688
Cluster_86.fa.aln	WP_117627636.1	CYTH	CL0273	lost	0.0	1.0	0.688
Cluster_86.fa.aln	WP_118231998.1	CYTH	CL0273	lost	0.0	1.0	0.688
Cluster_86.fa.aln	WP_173728665.1	CYTH	CL0273	lost	0.0	1.0	0.688
Cluster_86.fa.aln	WP_015512673.1	CYTH	CL0273	lost	0.0	1.0	0.688
Cluster_86.fa.aln	WP_055156981.1	CYTH	CL0273	lost	0.0	1.0	0.688
Cluster_86.fa.aln	WP_117787828.1	CYTH	CL0273	lost	0.0	1.0	0.688
Cluster_86.fa.aln	WP_035127722.1	CYTH	CL0273	lost	0.0	1.0	0.688
Cluster_86.fa.aln	WP_151623121.1	CYTH	CL0273	lost	0.0	1.0	0.688
Cluster_86.fa.aln	WP_005425290.1	CYTH	CL0273	lost	0.0	1.0	0.688
Cluster_86.fa.aln	WP_147598341.1	CYTH	CL0273	lost	0.0	1.0	0.688
Cluster_86.fa.aln	WP_117558243.1	CYTH	CL0273	lost	0.0	1.0	0.688
Cluster_86.fa.aln	WP_173679574.1	CYTH	CL0273	lost	0.0	1.0	0.688
Cluster_86.fa.aln	WP_099413849.1	CYTH	CL0273	lost	0.0	1.0	0.688
Cluster_86.fa.aln	WP_173682787.1	CYTH	CL0273	lost	0.0	1.0	0.688
Cluster_86.fa.aln	WP_173738607.1	CYTH	CL0273	lost	0.0	1.0	0.688
Cluster_86.fa.aln	WP_022068098.1	CYTH	CL0273	lost	0.0	1.0	0.688
Cluster_86.fa.aln	WP_002696243.1	CYTH	CL0273	lost	0.0	1.0	0.688
Cluster_86.fa.aln	WP_173705632.1	CYTH	CL0273	lost	0.0	1.0	0.688
Cluster_86.fa.aln	WP_006779482.1	CYTH	CL0273	lost	0.0	1.0	0.688
Cluster_86.fa.aln	WP_138346681.1	CYTH	CL0273	lost	0.0	1.0	0.688
Cluster_86.fa.aln	WP_147567847.1	CYTH	CL0273	lost	0.0	1.0	0.688
Cluster_86.fa.aln	WP_078785769.1	CYTH	CL0273	lost	0.0	1.0	0.688
Cluster_86.fa.aln	WP_154429089.1	CYTH	CL0273	lost	0.0	1.0	0.688
Cluster_86.fa.aln	WP_111918773.1	CYTH	CL0273	lost	0.0	1.0	0.688
Cluster_86.fa.aln	WP_133866999.1	CYTH	CL0273	lost	0.0	1.0	0.688
Cluster_86.fa.aln	WP_173884242.1	CYTH	CL0273	lost	0.0	1.0	0.688
Cluster_86.fa.aln	WP_099391063.1	CYTH	CL0273	lost	0.0	1.0	0.688
Cluster_86.fa.aln	WP_118351752.1	CYTH	CL0273	lost	0.0	1.0	0.688
Cluster_86.fa.aln	WP_173701333.1	CYTH	CL0273	lost	0.0	1.0	0.688
Cluster_86.fa.aln	WP_119196025.1	CYTH	CL0273	lost	0.0	1.0	0.688
Cluster_86.fa.aln	WP_109713120.1	CYTH	CL0273	lost	0.0	1.0	0.688
Cluster_86.fa.aln	WP_073994433.1	CYTH	CL0273	lost	0.0	1.0	0.688
Cluster_86.fa.aln	ORX84841.1	CBM_10	CBM_10	fused	1.0	0.0	0.0
Cluster_86.fa.aln	WP_004845546.1	CYTH	CL0273	lost	0.0	1.0	0.688
Cluster_86.fa.aln	ORY23239.1	CBM_10	CBM_10	fused	1.0	0.0	0.0
Cluster_151.fa.aln	OAQ35917.1	NACHT	CL0023	transferred	0.6	0.5	0.838
Cluster_151.fa.aln	OAQ35917.1	Pentapeptide	CL0505	transferred	0.7	1.0	0.765
Cluster_151.fa.aln	OAQ35917.1	WD40	CL0186	transferred	0.871	1.0	0.978
Cluster_151.fa.aln	OAQ35397.1	WD40	CL0186	transferred	0.871	1.0	0.978
Cluster_151.fa.aln	OAQ35397.1	Pentapeptide	CL0505	transferred	0.7	1.0	0.765
Cluster_151.fa.aln	OAQ35824.1	WD40	CL0186	transferred	0.871	1.0	0.978
Cluster_151.fa.aln	OAQ35824.1	Pentapeptide	CL0505	transferred	0.7	1.0	0.765
Cluster_151.fa.aln	OAQ32671.1	NACHT	CL0023	transferred	0.6	0.5	0.838
Cluster_151.fa.aln	OAQ32671.1	Zn_clus	Zn_clus	fused	0.014	0.0	0.0
Cluster_151.fa.aln	OAQ32671.1	Pentapeptide	CL0505	transferred	0.7	1.0	0.765
Cluster_151.fa.aln	OAQ32671.1	WD40	CL0186	transferred	0.871	1.0	0.978
Cluster_151.fa.aln	OAQ25253.1	Pentapeptide	CL0505	transferred	0.7	1.0	0.765
Cluster_151.fa.aln	OAQ26882.1	WD40	CL0186	transferred	0.871	1.0	0.978
Cluster_151.fa.aln	OAQ24014.1	NACHT	CL0023	transferred	0.6	0.5	0.838
Cluster_151.fa.aln	OAQ24014.1	Pentapeptide	CL0505	transferred	0.7	1.0	0.765
Cluster_151.fa.aln	OAQ24014.1	WD40	CL0186	transferred	0.871	1.0	0.978
Cluster_151.fa.aln	OAQ26215.1	NACHT	CL0023	transferred	0.6	0.5	0.838
Cluster_151.fa.aln	OAQ26215.1	Pentapeptide	CL0505	transferred	0.7	1.0	0.765
Cluster_151.fa.aln	OAQ26215.1	WD40	CL0186	transferred	0.871	1.0	0.978
Cluster_151.fa.aln	OAQ27423.1	NACHT	CL0023	transferred	0.6	0.5	0.838
Cluster_151.fa.aln	OAQ27423.1	Pentapeptide	CL0505	transferred	0.7	1.0	0.765
Cluster_151.fa.aln	OAQ27423.1	WD40	CL0186	transferred	0.871	1.0	0.978
Cluster_151.fa.aln	OAQ25338.1	NACHT	CL0023	transferred	0.6	0.5	0.838
Cluster_151.fa.aln	OAQ25338.1	Pentapeptide	CL0505	transferred	0.7	1.0	0.765
Cluster_151.fa.aln	OAQ25338.1	WD40	CL0186	transferred	0.871	1.0	0.978
Cluster_151.fa.aln	OAQ31052.1	WD40	CL0186	transferred	0.871	1.0	0.978
Cluster_151.fa.aln	OAQ31052.1	Pentapeptide	CL0505	transferred	0.7	1.0	0.765
Cluster_151.fa.aln	OAQ23541.1	NACHT	CL0023	transferred	0.6	0.5	0.838
Cluster_151.fa.aln	OAQ23541.1	Pentapeptide	CL0505	transferred	0.7	1.0	0.765
Cluster_151.fa.aln	OAQ23541.1	WD40	CL0186	transferred	0.871	1.0	0.978
Cluster_151.fa.aln	OAQ23141.1	NACHT	CL0023	transferred	0.6	0.5	0.838
Cluster_151.fa.aln	OAQ23141.1	WD40	CL0186	transferred	0.871	1.0	0.978
Cluster_151.fa.aln	OAQ33189.1	NACHT	CL0023	transferred	0.6	0.5	0.838
Cluster_151.fa.aln	OAQ33189.1	Pentapeptide	CL0505	transferred	0.7	1.0	0.765
Cluster_151.fa.aln	OAQ33189.1	WD40	CL0186	transferred	0.871	1.0	0.978
Cluster_151.fa.aln	OAQ24653.1	NACHT	CL0023	transferred	0.6	0.5	0.838
Cluster_151.fa.aln	OAQ24653.1	Pentapeptide	CL0505	transferred	0.7	1.0	0.765
Cluster_151.fa.aln	OAQ24653.1	WD40	CL0186	transferred	0.871	1.0	0.978
Cluster_151.fa.aln	KFH66451.1	NACHT	CL0023	transferred	0.6	0.5	0.838
Cluster_151.fa.aln	KFH66451.1	Pentapeptide	CL0505	transferred	0.7	1.0	0.765
Cluster_151.fa.aln	KFH66451.1	WD40	CL0186	transferred	0.871	1.0	0.978
Cluster_151.fa.aln	OAQ27426.1	NACHT	CL0023	transferred	0.6	0.5	0.838
Cluster_151.fa.aln	OAQ27426.1	Pentapeptide	CL0505	transferred	0.7	1.0	0.765
Cluster_151.fa.aln	OAQ27426.1	WD40	CL0186	transferred	0.871	1.0	0.978
Cluster_151.fa.aln	OAQ25337.1	NACHT	CL0023	transferred	0.6	0.5	0.838
Cluster_151.fa.aln	OAQ25337.1	Pentapeptide	CL0505	transferred	0.7	1.0	0.765
Cluster_151.fa.aln	OAQ25337.1	WD40	CL0186	transferred	0.871	1.0	0.978
Cluster_151.fa.aln	OAQ32542.1	WD40	CL0186	transferred	0.871	1.0	0.978
Cluster_151.fa.aln	OAQ24028.1	NACHT	CL0023	transferred	0.6	0.5	0.838
Cluster_151.fa.aln	OAQ24028.1	Pentapeptide	CL0505	transferred	0.7	1.0	0.765
Cluster_151.fa.aln	OAQ24028.1	WD40	CL0186	transferred	0.871	1.0	0.978
Cluster_151.fa.aln	OAQ35329.1	WD40	CL0186	transferred	0.871	1.0	0.978
Cluster_151.fa.aln	OAQ31114.1	WD40	CL0186	transferred	0.871	1.0	0.978
Cluster_151.fa.aln	OAQ31114.1	Pentapeptide	CL0505	transferred	0.7	1.0	0.765
Cluster_151.fa.aln	OAQ35404.1	NACHT	CL0023	transferred	0.6	0.5	0.838
Cluster_151.fa.aln	OAQ35404.1	WD40	CL0186	transferred	0.871	1.0	0.978
Cluster_151.fa.aln	OAQ35944.1	NACHT	CL0023	transferred	0.6	0.5	0.838
Cluster_151.fa.aln	OAQ35944.1	Pentapeptide	CL0505	transferred	0.7	1.0	0.765
Cluster_151.fa.aln	OAQ35944.1	WD40	CL0186	transferred	0.871	1.0	0.978
Cluster_151.fa.aln	OAQ28203.1	WD40	CL0186	transferred	0.871	1.0	0.978
Cluster_151.fa.aln	OAQ28203.1	Pentapeptide	CL0505	transferred	0.7	1.0	0.765
Cluster_151.fa.aln	OAQ24684.1	WD40	CL0186	transferred	0.871	1.0	0.978
Cluster_151.fa.aln	OAQ24684.1	Pentapeptide	CL0505	transferred	0.7	1.0	0.765
Cluster_151.fa.aln	OAQ24648.1	WD40	CL0186	transferred	0.871	1.0	0.978
Cluster_151.fa.aln	OAQ24648.1	Pentapeptide	CL0505	transferred	0.7	1.0	0.765
Cluster_151.fa.aln	OAQ24077.1	WD40	CL0186	transferred	0.871	1.0	0.978
Cluster_151.fa.aln	OAQ35014.1	NACHT	CL0023	transferred	0.6	0.5	0.838
Cluster_151.fa.aln	OAQ28571.1	NACHT	CL0023	transferred	0.6	0.5	0.838
Cluster_151.fa.aln	OAQ28571.1	Pentapeptide	CL0505	transferred	0.7	1.0	0.765
Cluster_151.fa.aln	OAQ28571.1	WD40	CL0186	transferred	0.871	1.0	0.978
Cluster_151.fa.aln	OAQ25865.1	NACHT	CL0023	transferred	0.6	0.5	0.838
Cluster_151.fa.aln	OAQ25865.1	Pentapeptide	CL0505	transferred	0.7	1.0	0.765
Cluster_151.fa.aln	OAQ25865.1	WD40	CL0186	transferred	0.871	1.0	0.978
Cluster_151.fa.aln	OAQ35077.1	NACHT	CL0023	transferred	0.6	0.5	0.838
Cluster_151.fa.aln	OAQ24233.1	NACHT	CL0023	transferred	0.6	0.5	0.838
Cluster_151.fa.aln	OAQ24233.1	Pentapeptide	CL0505	transferred	0.7	1.0	0.765
Cluster_151.fa.aln	OAQ24233.1	WD40	CL0186	transferred	0.871	1.0	0.978
Cluster_151.fa.aln	OAQ24665.1	WD40	CL0186	transferred	0.871	1.0	0.978
Cluster_151.fa.aln	OAQ24665.1	Pentapeptide	CL0505	transferred	0.7	1.0	0.765
Cluster_151.fa.aln	OAQ35034.1	NACHT	CL0023	transferred	0.6	0.5	0.838
Cluster_151.fa.aln	OAQ26180.1	WD40	CL0186	transferred	0.871	1.0	0.978
Cluster_151.fa.aln	OAQ26180.1	Pentapeptide	CL0505	transferred	0.7	1.0	0.765
Cluster_151.fa.aln	OAQ32640.1	NACHT	CL0023	transferred	0.6	0.5	0.838
Cluster_151.fa.aln	OAQ32640.1	Pentapeptide	CL0505	transferred	0.7	1.0	0.765
Cluster_151.fa.aln	OAQ32640.1	WD40	CL0186	transferred	0.871	1.0	0.978
Cluster_151.fa.aln	OAQ24954.1	NACHT	CL0023	transferred	0.6	0.5	0.838
Cluster_151.fa.aln	OAQ24954.1	Pentapeptide	CL0505	transferred	0.7	1.0	0.765
Cluster_151.fa.aln	OAQ24954.1	WD40	CL0186	transferred	0.871	1.0	0.978
Cluster_151.fa.aln	OAQ31226.1	NACHT	CL0023	transferred	0.6	0.5	0.838
Cluster_151.fa.aln	OAQ31226.1	Pentapeptide	CL0505	transferred	0.7	1.0	0.765
Cluster_151.fa.aln	OAQ31226.1	WD40	CL0186	transferred	0.871	1.0	0.978
Cluster_151.fa.aln	OAQ23433.1	WD40	CL0186	transferred	0.871	1.0	0.978
Cluster_151.fa.aln	OAQ28208.1	NACHT	CL0023	transferred	0.6	0.5	0.838
Cluster_151.fa.aln	OAQ28208.1	Pentapeptide	CL0505	transferred	0.7	1.0	0.765
Cluster_151.fa.aln	OAQ28208.1	WD40	CL0186	transferred	0.871	1.0	0.978
Cluster_151.fa.aln	OAQ28206.1	Pentapeptide	CL0505	transferred	0.7	1.0	0.765
Cluster_151.fa.aln	OAQ24646.1	WD40	CL0186	transferred	0.871	1.0	0.978
Cluster_151.fa.aln	OAQ35421.1	NACHT	CL0023	transferred	0.6	0.5	0.838
Cluster_151.fa.aln	OAQ35421.1	Pentapeptide	CL0505	transferred	0.7	1.0	0.765
Cluster_151.fa.aln	OAQ35421.1	WD40	CL0186	transferred	0.871	1.0	0.978
Cluster_151.fa.aln	OAQ31873.1	NACHT	CL0023	transferred	0.6	0.5	0.838
Cluster_151.fa.aln	OAQ35070.1	NACHT	CL0023	transferred	0.6	0.5	0.838
Cluster_151.fa.aln	OAQ29254.1	WD40	CL0186	transferred	0.871	1.0	0.978
Cluster_151.fa.aln	OAQ29254.1	Pentapeptide	CL0505	transferred	0.7	1.0	0.765
Cluster_151.fa.aln	OAQ35791.1	WD40	CL0186	transferred	0.871	1.0	0.978
Cluster_151.fa.aln	OAQ22447.1	NACHT	CL0023	transferred	0.6	0.5	0.838
Cluster_151.fa.aln	OAQ22447.1	Pentapeptide	CL0505	transferred	0.7	1.0	0.765
Cluster_151.fa.aln	OAQ22447.1	WD40	CL0186	transferred	0.871	1.0	0.978
Cluster_151.fa.aln	OAQ28218.1	NACHT	CL0023	transferred	0.6	0.5	0.838
Cluster_151.fa.aln	OAQ28218.1	Pentapeptide	CL0505	transferred	0.7	1.0	0.765
Cluster_151.fa.aln	OAQ28218.1	WD40	CL0186	transferred	0.871	1.0	0.978
Cluster_151.fa.aln	OAQ23208.1	WD40	CL0186	transferred	0.871	1.0	0.978
Cluster_151.fa.aln	OAQ23208.1	Pentapeptide	CL0505	transferred	0.7	1.0	0.765
Cluster_151.fa.aln	OAQ28572.1	NACHT	CL0023	transferred	0.6	0.5	0.838
Cluster_151.fa.aln	OAQ28572.1	Pentapeptide	CL0505	transferred	0.7	1.0	0.765
Cluster_151.fa.aln	OAQ28572.1	WD40	CL0186	transferred	0.871	1.0	0.978
Cluster_151.fa.aln	OAQ32666.1	NACHT	CL0023	transferred	0.6	0.5	0.838
Cluster_151.fa.aln	OAQ32666.1	Pentapeptide	CL0505	transferred	0.7	1.0	0.765
Cluster_151.fa.aln	OAQ32666.1	WD40	CL0186	transferred	0.871	1.0	0.978
Cluster_151.fa.aln	OAQ31265.1	NACHT	CL0023	transferred	0.6	0.5	0.838
Cluster_151.fa.aln	OAQ31265.1	Pentapeptide	CL0505	transferred	0.7	1.0	0.765
Cluster_151.fa.aln	OAQ31265.1	WD40	CL0186	transferred	0.871	1.0	0.978
Cluster_151.fa.aln	OAQ22741.1	WD40	CL0186	transferred	0.871	1.0	0.978
Cluster_151.fa.aln	OAQ28836.1	NACHT	CL0023	transferred	0.6	0.5	0.838
Cluster_151.fa.aln	OAQ28836.1	Pentapeptide	CL0505	transferred	0.7	1.0	0.765
Cluster_151.fa.aln	OAQ28836.1	WD40	CL0186	transferred	0.871	1.0	0.978
Cluster_151.fa.aln	OAQ24245.1	NACHT	CL0023	transferred	0.6	0.5	0.838
Cluster_151.fa.aln	OAQ24245.1	WD40	CL0186	transferred	0.871	1.0	0.978
Cluster_151.fa.aln	OAQ25866.1	NACHT	CL0023	transferred	0.6	0.5	0.838
Cluster_151.fa.aln	OAQ25866.1	Pentapeptide	CL0505	transferred	0.7	1.0	0.765
Cluster_151.fa.aln	OAQ25866.1	WD40	CL0186	transferred	0.871	1.0	0.978
Cluster_151.fa.aln	OAQ30231.1	NACHT	CL0023	transferred	0.6	0.5	0.838
Cluster_151.fa.aln	OAQ30231.1	Pentapeptide	CL0505	transferred	0.7	1.0	0.765
Cluster_151.fa.aln	OAQ30231.1	WD40	CL0186	transferred	0.871	1.0	0.978
Cluster_151.fa.aln	OAQ28202.1	NACHT	CL0023	transferred	0.6	0.5	0.838
Cluster_151.fa.aln	OAQ28202.1	Pentapeptide	CL0505	transferred	0.7	1.0	0.765
Cluster_151.fa.aln	OAQ28202.1	WD40	CL0186	transferred	0.871	1.0	0.978
Cluster_151.fa.aln	OAQ29311.1	WD40	CL0186	transferred	0.871	1.0	0.978
Cluster_151.fa.aln	OAQ29311.1	Pentapeptide	CL0505	transferred	0.7	1.0	0.765
Cluster_151.fa.aln	OAQ32677.1	NACHT	CL0023	transferred	0.6	0.5	0.838
Cluster_151.fa.aln	OAQ32677.1	Pentapeptide	CL0505	transferred	0.7	1.0	0.765
Cluster_151.fa.aln	OAQ32677.1	WD40	CL0186	transferred	0.871	1.0	0.978
Cluster_151.fa.aln	OAQ23322.1	NACHT	CL0023	transferred	0.6	0.5	0.838
Cluster_151.fa.aln	OAQ23322.1	WD40	CL0186	transferred	0.871	1.0	0.978
Cluster_151.fa.aln	OAQ28219.1	NACHT	CL0023	transferred	0.6	0.5	0.838
Cluster_151.fa.aln	OAQ28219.1	Pentapeptide	CL0505	transferred	0.7	1.0	0.765
Cluster_151.fa.aln	OAQ28219.1	WD40	CL0186	transferred	0.871	1.0	0.978
Cluster_151.fa.aln	KFH70876.1	WD40	CL0186	transferred	0.871	1.0	0.978
Cluster_151.fa.aln	KFH70876.1	Pentapeptide	CL0505	transferred	0.7	1.0	0.765
Cluster_151.fa.aln	OAQ29906.1	WD40	CL0186	transferred	0.871	1.0	0.978
Cluster_151.fa.aln	OAQ24243.1	WD40	CL0186	transferred	0.871	1.0	0.978
Cluster_151.fa.aln	OAQ35806.1	WD40	CL0186	transferred	0.871	1.0	0.978
Cluster_151.fa.aln	OAQ35806.1	Pentapeptide	CL0505	transferred	0.7	1.0	0.765
Cluster_556.fa.aln	ORY42152.1	SnoaL_2	CL0051	transferred	1.0	1.0	0.995
Cluster_325.fa.aln	KAE8922636.1	DDE_1	CL0219	lost	0.0	0.417	0.613
Cluster_325.fa.aln	KAE9126661.1	DDE_1	CL0219	lost	0.0	0.417	0.613
Cluster_325.fa.aln	KAE9024907.1	DDE_1	CL0219	lost	0.0	0.417	0.613
Cluster_325.fa.aln	KAE9317377.1	DDE_1	CL0219	lost	0.0	0.417	0.613
Cluster_325.fa.aln	KAE9033386.1	DDE_1	CL0219	lost	0.0	0.417	0.613
Cluster_325.fa.aln	KAE9191098.1	DDE_1	CL0219	lost	0.0	0.417	0.613
Cluster_325.fa.aln	KAE9291003.1	DDE_1	CL0219	lost	0.0	0.417	0.613
Cluster_325.fa.aln	KAE9101766.1	DDE_1	CL0219	lost	0.0	0.417	0.613
Cluster_325.fa.aln	KAE9102021.1	DDE_1	CL0219	lost	0.0	0.417	0.613
Cluster_325.fa.aln	KAE8878918.1	DDE_1	CL0219	lost	0.0	0.417	0.613
Cluster_325.fa.aln	KAE8883486.1	DDE_1	CL0219	lost	0.0	0.417	0.613
Cluster_325.fa.aln	KAE9028807.1	DDE_1	CL0219	lost	0.0	0.417	0.613
Cluster_325.fa.aln	RQM22443.1	DDE_1	CL0219	lost	0.0	0.417	0.613
Cluster_325.fa.aln	KAE9336584.1	DDE_1	CL0219	lost	0.0	0.417	0.613
Cluster_325.fa.aln	KUF84422.1	DDE_1	CL0219	lost	0.0	0.417	0.613
Cluster_325.fa.aln	RAW23111.1	DDE_1	CL0219	lost	0.0	0.417	0.613
Cluster_325.fa.aln	KAE9171434.1	DDE_1	CL0219	lost	0.0	0.417	0.613
Cluster_325.fa.aln	POM60316.1	DDE_1	CL0219	lost	0.0	0.417	0.613
Cluster_325.fa.aln	KAF0709828.1	DDE_1	CL0219	lost	0.0	0.417	0.613
Cluster_325.fa.aln	KAE9274097.1	DDE_1	CL0219	lost	0.0	0.417	0.613
Cluster_325.fa.aln	KAE9210742.1	DDE_1	CL0219	lost	0.0	0.417	0.613
Cluster_325.fa.aln	KAE8942790.1	DDE_1	CL0219	lost	0.0	0.417	0.613
Cluster_325.fa.aln	KAE8997295.1	DDE_1	CL0219	lost	0.0	0.417	0.613
Cluster_325.fa.aln	OWZ06122.1	DDE_1	CL0219	lost	0.0	0.417	0.613
Cluster_325.fa.aln	KAE8987755.1	DDE_1	CL0219	lost	0.0	0.417	0.613
Cluster_325.fa.aln	KAE8880253.1	DDE_1	CL0219	lost	0.0	0.417	0.613
Cluster_325.fa.aln	KAE8919796.1	DDE_1	CL0219	lost	0.0	0.417	0.613
Cluster_325.fa.aln	KUF83444.1	DDE_1	CL0219	lost	0.0	0.417	0.613
Cluster_325.fa.aln	KAE9248299.1	DDE_1	CL0219	lost	0.0	0.417	0.613
Cluster_325.fa.aln	RAW27887.1	DDE_1	CL0219	lost	0.0	0.417	0.613
Cluster_325.fa.aln	XP_005718593.1	DDE_1	CL0219	lost	0.0	0.417	0.613
Cluster_325.fa.aln	KAE8908353.1	DDE_1	CL0219	lost	0.0	0.417	0.613
Cluster_325.fa.aln	OWY95438.1	DDE_1	CL0219	lost	0.0	0.417	0.613
Cluster_325.fa.aln	KAE8940317.1	DDE_1	CL0219	lost	0.0	0.417	0.613
Cluster_325.fa.aln	KAE9009930.1	DDE_1	CL0219	lost	0.0	0.417	0.613
Cluster_325.fa.aln	KAE9349531.1	DDE_1	CL0219	lost	0.0	0.417	0.613
Cluster_325.fa.aln	RHY95999.1	DDE_1	CL0219	lost	0.0	0.417	0.613
Cluster_325.fa.aln	OWY97242.1	DDE_1	CL0219	lost	0.0	0.417	0.613
Cluster_325.fa.aln	KAE8910680.1	DDE_1	CL0219	lost	0.0	0.417	0.613
Cluster_325.fa.aln	KAE8904823.1	DDE_1	CL0219	lost	0.0	0.417	0.613
Cluster_325.fa.aln	KAE8880244.1	DDE_1	CL0219	lost	0.0	0.417	0.613
Cluster_325.fa.aln	KAE9215427.1	DDE_1	CL0219	lost	0.0	0.417	0.613
Cluster_325.fa.aln	KAE9051788.1	DDE_1	CL0219	lost	0.0	0.417	0.613
Cluster_325.fa.aln	KAE8900119.1	DDE_1	CL0219	lost	0.0	0.417	0.613
Cluster_325.fa.aln	KAE8882691.1	DDE_1	CL0219	lost	0.0	0.417	0.613
Cluster_325.fa.aln	KAE9123176.1	DDE_1	CL0219	lost	0.0	0.417	0.613
Cluster_325.fa.aln	KAE8962496.1	DDE_1	CL0219	lost	0.0	0.417	0.613
Cluster_325.fa.aln	KAE8967479.1	DDE_1	CL0219	lost	0.0	0.417	0.613
Cluster_325.fa.aln	OWZ09170.1	DDE_1	CL0219	lost	0.0	0.417	0.613
Cluster_325.fa.aln	KAE8934151.1	DDE_1	CL0219	lost	0.0	0.417	0.613
Cluster_325.fa.aln	XP_005717819.1	DDE_1	CL0219	lost	0.0	0.417	0.613
Cluster_325.fa.aln	XP_009514822.1	DDE_1	CL0219	lost	0.0	0.417	0.613
Cluster_325.fa.aln	OWY97963.1	DDE_1	CL0219	lost	0.0	0.417	0.613
Cluster_325.fa.aln	KAE9033223.1	DDE_1	CL0219	lost	0.0	0.417	0.613
Cluster_325.fa.aln	KAE8889526.1	DDE_1	CL0219	lost	0.0	0.417	0.613
Cluster_325.fa.aln	KAE8987780.1	DDE_1	CL0219	lost	0.0	0.417	0.613
Cluster_325.fa.aln	KAE9180378.1	DDE_1	CL0219	lost	0.0	0.417	0.613
Cluster_325.fa.aln	KAE9036818.1	DDE_1	CL0219	lost	0.0	0.417	0.613
Cluster_325.fa.aln	OWY94915.1	DDE_1	CL0219	lost	0.0	0.417	0.613
Cluster_325.fa.aln	KAE9021777.1	DDE_1	CL0219	lost	0.0	0.417	0.613
Cluster_325.fa.aln	KAE9263563.1	DDE_1	CL0219	lost	0.0	0.417	0.613
Cluster_325.fa.aln	KAF0704640.1	DDE_1	CL0219	lost	0.0	0.417	0.613
Cluster_325.fa.aln	XP_009532508.1	DDE_1	CL0219	lost	0.0	0.417	0.613
Cluster_325.fa.aln	KAE9339960.1	DDE_1	CL0219	lost	0.0	0.417	0.613
Cluster_325.fa.aln	KAE9233526.1	DDE_1	CL0219	lost	0.0	0.417	0.613
Cluster_325.fa.aln	KAE9040393.1	DDE_1	CL0219	lost	0.0	0.417	0.613
Cluster_325.fa.aln	KAE9045146.1	DDE_1	CL0219	lost	0.0	0.417	0.613
Cluster_325.fa.aln	KAE9059207.1	DDE_1	CL0219	lost	0.0	0.417	0.613
Cluster_325.fa.aln	KAE9240358.1	DDE_1	CL0219	lost	0.0	0.417	0.613
Cluster_325.fa.aln	SPQ96949.1	DDE_1	CL0219	lost	0.0	0.417	0.613
Cluster_39.fa.aln	AWI66989.1	GH97_C	CL0369	transferred	1.0	1.0	1.0
Cluster_39.fa.aln	AWI66989.1	Glyco_hydro_97	CL0058	transferred	1.0	1.0	1.0
Cluster_39.fa.aln	ORY43221.1	GH97_C	CL0369	transferred	1.0	1.0	1.0
Cluster_39.fa.aln	ORY43221.1	Glyco_hydro_97	CL0058	transferred	1.0	1.0	1.0
Cluster_39.fa.aln	ORY43221.1	CBM_10	CBM_10	fused	0.5	0.0	0.0
Cluster_346.fa.aln	ORY52142.1	AAA_19	CL0023	transferred	1.0	0.0	0.984
Cluster_346.fa.aln	ORY52142.1	PDDEXK_3	CL0236	transferred	1.0	1.0	0.524
Cluster_346.fa.aln	ORX69333.1	AAA_19	CL0023	transferred	1.0	0.0	0.984
Cluster_346.fa.aln	ORX69333.1	PDDEXK_3	CL0236	transferred	1.0	1.0	0.524
Cluster_346.fa.aln	ORX51145.1	AAA_19	CL0023	transferred	1.0	0.0	0.984
Cluster_346.fa.aln	ORX51145.1	PDDEXK_3	CL0236	transferred	1.0	1.0	0.524
Cluster_465.fa.aln	KXN64998.1	Trypsin	CL0124	transferred	1.0	1.0	1.0
Cluster_465.fa.aln	KXN68345.1	Trypsin	CL0124	transferred	1.0	1.0	1.0
Cluster_492.fa.aln	ORX49217.1	Glyco_hydro_53	CL0058	transferred	1.0	1.0	1.0
Cluster_492.fa.aln	AWI66980.1	Glyco_hydro_53	CL0058	transferred	1.0	1.0	1.0
Cluster_492.fa.aln	ORX85598.1	Glyco_hydro_53	CL0058	transferred	1.0	1.0	1.0
Cluster_517.fa.aln	ORX63940.1	Phage_lysozyme2	CL0037	transferred	1.0	0.5	1.0
Cluster_449.fa.aln	ORY25984.1	HHH	CL0198	transferred	1.0	1.0	0.993
Cluster_228.fa.aln	WP_010501260.1	Macro	CL0223	lost	0.0	1.0	0.974
Cluster_228.fa.aln	WP_005546415.1	Macro	CL0223	lost	0.0	1.0	0.974
Cluster_228.fa.aln	WP_088834158.1	Macro	CL0223	lost	0.0	1.0	0.974
Cluster_228.fa.aln	WP_090677475.1	Macro	CL0223	lost	0.0	1.0	0.974
Cluster_228.fa.aln	WP_042227525.1	Macro	CL0223	lost	0.0	1.0	0.974
Cluster_228.fa.aln	KRL84321.1	Macro	CL0223	lost	0.0	1.0	0.974
Cluster_228.fa.aln	WP_058015691.1	Macro	CL0223	lost	0.0	1.0	0.974
Cluster_228.fa.aln	WP_025020363.1	Macro	CL0223	lost	0.0	1.0	0.974
Cluster_228.fa.aln	WP_127589221.1	Macro	CL0223	lost	0.0	1.0	0.974
Cluster_228.fa.aln	WP_097876943.1	Macro	CL0223	lost	0.0	1.0	0.974
Cluster_228.fa.aln	WP_106065329.1	Macro	CL0223	lost	0.0	1.0	0.974
Cluster_228.fa.aln	WP_065097340.1	Macro	CL0223	lost	0.0	1.0	0.974
Cluster_228.fa.aln	WP_138186733.1	Macro	CL0223	lost	0.0	1.0	0.974
Cluster_228.fa.aln	WP_153578785.1	Macro	CL0223	lost	0.0	1.0	0.974
Cluster_228.fa.aln	WP_163859797.1	Macro	CL0223	lost	0.0	1.0	0.974
Cluster_228.fa.aln	WP_098392787.1	Macro	CL0223	lost	0.0	1.0	0.974
Cluster_228.fa.aln	WP_079709807.1	Macro	CL0223	lost	0.0	1.0	0.974
Cluster_228.fa.aln	WP_063187003.1	Macro	CL0223	lost	0.0	1.0	0.974
Cluster_228.fa.aln	WP_036675006.1	Macro	CL0223	lost	0.0	1.0	0.974
Cluster_228.fa.aln	WP_098294491.1	Macro	CL0223	lost	0.0	1.0	0.974
Cluster_228.fa.aln	WP_127462940.1	Macro	CL0223	lost	0.0	1.0	0.974
Cluster_228.fa.aln	WP_007128434.1	Macro	CL0223	lost	0.0	1.0	0.974
Cluster_228.fa.aln	WP_148932725.1	Macro	CL0223	lost	0.0	1.0	0.974
Cluster_228.fa.aln	WP_131239277.1	Macro	CL0223	lost	0.0	1.0	0.974
Cluster_228.fa.aln	WP_108530817.1	Macro	CL0223	lost	0.0	1.0	0.974
Cluster_228.fa.aln	WP_023859252.1	Macro	CL0223	lost	0.0	1.0	0.974
Cluster_228.fa.aln	WP_098368895.1	Macro	CL0223	lost	0.0	1.0	0.974
Cluster_228.fa.aln	WP_079409181.1	Macro	CL0223	lost	0.0	1.0	0.974
Cluster_228.fa.aln	WP_055667922.1	Macro	CL0223	lost	0.0	1.0	0.974
Cluster_228.fa.aln	WP_080845660.1	Macro	CL0223	lost	0.0	1.0	0.974
Cluster_228.fa.aln	WP_068940399.1	Macro	CL0223	lost	0.0	1.0	0.974
Cluster_228.fa.aln	SMF86871.1	Macro	CL0223	lost	0.0	1.0	0.974
Cluster_228.fa.aln	WP_050944924.1	Macro	CL0223	lost	0.0	1.0	0.974
Cluster_228.fa.aln	WP_117730401.1	Macro	CL0223	lost	0.0	1.0	0.974
Cluster_228.fa.aln	WP_025847375.1	Macro	CL0223	lost	0.0	1.0	0.974
Cluster_228.fa.aln	TFG99053.1	Macro	CL0223	lost	0.0	1.0	0.974
Cluster_228.fa.aln	WP_137054596.1	Macro	CL0223	lost	0.0	1.0	0.974
Cluster_228.fa.aln	WP_094016098.1	Macro	CL0223	lost	0.0	1.0	0.974
Cluster_228.fa.aln	WP_148960855.1	Macro	CL0223	lost	0.0	1.0	0.974
Cluster_228.fa.aln	WP_145862513.1	Macro	CL0223	lost	0.0	1.0	0.974
Cluster_228.fa.aln	WP_113035861.1	Macro	CL0223	lost	0.0	1.0	0.974
Cluster_223.fa.aln	KXS20929.1	IRK	CL0030	transferred	1.0	1.0	0.993
Cluster_223.fa.aln	KXS20929.1	IRK_C	CL0159	transferred	1.0	1.0	1.0
Cluster_277.fa.aln	ORY21173.1	MFS_1	CL0015	transferred	1.0	1.0	1.0
Cluster_277.fa.aln	ORX42397.1	MFS_1	CL0015	transferred	1.0	1.0	1.0
Cluster_277.fa.aln	ORX77666.1	MFS_1	CL0015	transferred	1.0	1.0	1.0
Cluster_277.fa.aln	ORY49205.1	MFS_1	CL0015	transferred	1.0	1.0	1.0
Cluster_293.fa.aln	ORX56689.1	Peptidase_C69	CL0052	transferred	1.0	1.0	1.0
Cluster_293.fa.aln	ORY82194.1	Peptidase_C69	CL0052	transferred	1.0	1.0	1.0
Cluster_198.fa.aln	ORX56637.1	Acyl_transf_3	CL0316	transferred	0.75	1.0	0.981
Cluster_198.fa.aln	ORX49623.1	Acyl_transf_3	CL0316	transferred	0.75	1.0	0.981
Cluster_198.fa.aln	ORX76212.1	Acyl_transf_3	CL0316	transferred	0.75	1.0	0.981
Cluster_332.fa.aln	WP_136776480.1	RNase_Y_N	RNase_Y_N	lost	0.0	1.0	1.0
Cluster_332.fa.aln	WP_135230625.1	RNase_Y_N	RNase_Y_N	lost	0.0	1.0	1.0
Cluster_332.fa.aln	EUJ49276.1	RNase_Y_N	RNase_Y_N	lost	0.0	1.0	1.0
Cluster_332.fa.aln	VQU44113.1	RNase_Y_N	RNase_Y_N	lost	0.0	1.0	1.0
Cluster_332.fa.aln	WP_012882720.1	RNase_Y_N	RNase_Y_N	lost	0.0	1.0	1.0
Cluster_332.fa.aln	WP_090398900.1	RNase_Y_N	RNase_Y_N	lost	0.0	1.0	1.0
Cluster_332.fa.aln	WP_023177208.1	RNase_Y_N	RNase_Y_N	lost	0.0	1.0	1.0
Cluster_332.fa.aln	WP_008788841.1	RNase_Y_N	RNase_Y_N	lost	0.0	1.0	1.0
Cluster_332.fa.aln	WP_026799847.1	RNase_Y_N	RNase_Y_N	lost	0.0	1.0	1.0
Cluster_332.fa.aln	WP_038043248.1	RNase_Y_N	RNase_Y_N	lost	0.0	1.0	1.0
Cluster_332.fa.aln	WP_004609920.1	RNase_Y_N	RNase_Y_N	lost	0.0	1.0	1.0
Cluster_332.fa.aln	OCS92448.1	RNase_Y_N	RNase_Y_N	lost	0.0	1.0	1.0
Cluster_332.fa.aln	WP_077601228.1	RNase_Y_N	RNase_Y_N	lost	0.0	1.0	1.0
Cluster_332.fa.aln	WP_033672018.1	RNase_Y_N	RNase_Y_N	lost	0.0	1.0	1.0
Cluster_332.fa.aln	WP_057974556.1	RNase_Y_N	RNase_Y_N	lost	0.0	1.0	1.0
Cluster_332.fa.aln	WP_012094870.1	RNase_Y_N	RNase_Y_N	lost	0.0	1.0	1.0
Cluster_332.fa.aln	WP_105304159.1	RNase_Y_N	RNase_Y_N	lost	0.0	1.0	1.0
Cluster_332.fa.aln	WP_083047164.1	RNase_Y_N	RNase_Y_N	lost	0.0	1.0	1.0
Cluster_332.fa.aln	WP_154711844.1	RNase_Y_N	RNase_Y_N	lost	0.0	1.0	1.0
Cluster_332.fa.aln	WP_086424607.1	RNase_Y_N	RNase_Y_N	lost	0.0	1.0	1.0
Cluster_332.fa.aln	WP_096226527.1	RNase_Y_N	RNase_Y_N	lost	0.0	1.0	1.0
Cluster_332.fa.aln	VEI02257.1	RNase_Y_N	RNase_Y_N	lost	0.0	1.0	1.0
Cluster_332.fa.aln	WP_057876269.1	RNase_Y_N	RNase_Y_N	lost	0.0	1.0	1.0
Cluster_332.fa.aln	WP_069892259.1	RNase_Y_N	RNase_Y_N	lost	0.0	1.0	1.0
Cluster_332.fa.aln	WP_048567513.1	RNase_Y_N	RNase_Y_N	lost	0.0	1.0	1.0
Cluster_332.fa.aln	WP_138414709.1	RNase_Y_N	RNase_Y_N	lost	0.0	1.0	1.0
Cluster_332.fa.aln	WP_126206781.1	RNase_Y_N	RNase_Y_N	lost	0.0	1.0	1.0
Cluster_332.fa.aln	WP_090668507.1	RNase_Y_N	RNase_Y_N	lost	0.0	1.0	1.0
Cluster_332.fa.aln	WP_044893698.1	RNase_Y_N	RNase_Y_N	lost	0.0	1.0	1.0
Cluster_332.fa.aln	WP_110933049.1	RNase_Y_N	RNase_Y_N	lost	0.0	1.0	1.0
Cluster_332.fa.aln	WP_184073718.1	RNase_Y_N	RNase_Y_N	lost	0.0	1.0	1.0
Cluster_332.fa.aln	WP_040980236.1	RNase_Y_N	RNase_Y_N	lost	0.0	1.0	1.0
Cluster_332.fa.aln	WP_042251327.1	RNase_Y_N	RNase_Y_N	lost	0.0	1.0	1.0
Cluster_332.fa.aln	GAF09769.1	RNase_Y_N	RNase_Y_N	lost	0.0	1.0	1.0
Cluster_332.fa.aln	WP_007505962.1	RNase_Y_N	RNase_Y_N	lost	0.0	1.0	1.0
Cluster_332.fa.aln	WP_055198362.1	RNase_Y_N	RNase_Y_N	lost	0.0	1.0	1.0
Cluster_332.fa.aln	WP_028044690.1	RNase_Y_N	RNase_Y_N	lost	0.0	1.0	1.0
Cluster_332.fa.aln	WP_067632326.1	RNase_Y_N	RNase_Y_N	lost	0.0	1.0	1.0
Cluster_332.fa.aln	WP_112883090.1	RNase_Y_N	RNase_Y_N	lost	0.0	1.0	1.0
Cluster_332.fa.aln	WP_135257955.1	RNase_Y_N	RNase_Y_N	lost	0.0	1.0	1.0
Cluster_332.fa.aln	WP_129000223.1	RNase_Y_N	RNase_Y_N	lost	0.0	1.0	1.0
Cluster_332.fa.aln	WP_132226525.1	RNase_Y_N	RNase_Y_N	lost	0.0	1.0	1.0
Cluster_332.fa.aln	WP_126208660.1	RNase_Y_N	RNase_Y_N	lost	0.0	1.0	1.0
Cluster_332.fa.aln	TKI97978.1	RNase_Y_N	RNase_Y_N	lost	0.0	1.0	1.0
Cluster_332.fa.aln	WP_029278196.1	RNase_Y_N	RNase_Y_N	lost	0.0	1.0	1.0
Cluster_332.fa.aln	WP_074685913.1	RNase_Y_N	RNase_Y_N	lost	0.0	1.0	1.0
Cluster_332.fa.aln	WP_047672992.1	RNase_Y_N	RNase_Y_N	lost	0.0	1.0	1.0
Cluster_332.fa.aln	WP_066289607.1	RNase_Y_N	RNase_Y_N	lost	0.0	1.0	1.0
Cluster_332.fa.aln	WP_097949862.1	RNase_Y_N	RNase_Y_N	lost	0.0	1.0	1.0
Cluster_332.fa.aln	WP_173760196.1	RNase_Y_N	RNase_Y_N	lost	0.0	1.0	1.0
Cluster_332.fa.aln	WP_129438442.1	RNase_Y_N	RNase_Y_N	lost	0.0	1.0	1.0
Cluster_332.fa.aln	WP_098917280.1	RNase_Y_N	RNase_Y_N	lost	0.0	1.0	1.0
Cluster_332.fa.aln	WP_161696882.1	RNase_Y_N	RNase_Y_N	lost	0.0	1.0	1.0
Cluster_332.fa.aln	WP_041438850.1	RNase_Y_N	RNase_Y_N	lost	0.0	1.0	1.0
Cluster_332.fa.aln	WP_149486619.1	RNase_Y_N	RNase_Y_N	lost	0.0	1.0	1.0
Cluster_332.fa.aln	WP_027107738.1	RNase_Y_N	RNase_Y_N	lost	0.0	1.0	1.0
Cluster_332.fa.aln	WP_176697798.1	RNase_Y_N	RNase_Y_N	lost	0.0	1.0	1.0
Cluster_332.fa.aln	WP_038049236.1	RNase_Y_N	RNase_Y_N	lost	0.0	1.0	1.0
Cluster_332.fa.aln	WP_094503468.1	RNase_Y_N	RNase_Y_N	lost	0.0	1.0	1.0
Cluster_332.fa.aln	WP_153938688.1	RNase_Y_N	RNase_Y_N	lost	0.0	1.0	1.0
Cluster_332.fa.aln	WP_117680104.1	RNase_Y_N	RNase_Y_N	lost	0.0	1.0	1.0
Cluster_332.fa.aln	KRL40543.1	RNase_Y_N	RNase_Y_N	lost	0.0	1.0	1.0
Cluster_332.fa.aln	WP_094250747.1	RNase_Y_N	RNase_Y_N	lost	0.0	1.0	1.0
Cluster_332.fa.aln	WP_087916188.1	RNase_Y_N	RNase_Y_N	lost	0.0	1.0	1.0
Cluster_332.fa.aln	WP_057871407.1	RNase_Y_N	RNase_Y_N	lost	0.0	1.0	1.0
Cluster_332.fa.aln	WP_035053872.1	RNase_Y_N	RNase_Y_N	lost	0.0	1.0	1.0
Cluster_332.fa.aln	WP_026675806.1	RNase_Y_N	RNase_Y_N	lost	0.0	1.0	1.0
Cluster_332.fa.aln	WP_013255771.1	RNase_Y_N	RNase_Y_N	lost	0.0	1.0	1.0
Cluster_332.fa.aln	WP_013557981.1	RNase_Y_N	RNase_Y_N	lost	0.0	1.0	1.0
Cluster_332.fa.aln	WP_059053414.1	RNase_Y_N	RNase_Y_N	lost	0.0	1.0	1.0
Cluster_332.fa.aln	WP_102342764.1	RNase_Y_N	RNase_Y_N	lost	0.0	1.0	1.0
Cluster_332.fa.aln	WP_143155582.1	RNase_Y_N	RNase_Y_N	lost	0.0	1.0	1.0
Cluster_332.fa.aln	WP_043968212.1	RNase_Y_N	RNase_Y_N	lost	0.0	1.0	1.0
Cluster_332.fa.aln	WP_008817354.1	RNase_Y_N	RNase_Y_N	lost	0.0	1.0	1.0
Cluster_332.fa.aln	WP_096525533.1	RNase_Y_N	RNase_Y_N	lost	0.0	1.0	1.0
Cluster_332.fa.aln	WP_161636590.1	RNase_Y_N	RNase_Y_N	lost	0.0	1.0	1.0
Cluster_332.fa.aln	PMP62844.1	RNase_Y_N	RNase_Y_N	lost	0.0	1.0	1.0
Cluster_332.fa.aln	WP_008297107.1	RNase_Y_N	RNase_Y_N	lost	0.0	1.0	1.0
Cluster_332.fa.aln	WP_069961837.1	RNase_Y_N	RNase_Y_N	lost	0.0	1.0	1.0
Cluster_332.fa.aln	WP_037544781.1	RNase_Y_N	RNase_Y_N	lost	0.0	1.0	1.0
Cluster_332.fa.aln	WP_125164626.1	RNase_Y_N	RNase_Y_N	lost	0.0	1.0	1.0
Cluster_332.fa.aln	WP_004801659.1	RNase_Y_N	RNase_Y_N	lost	0.0	1.0	1.0
Cluster_332.fa.aln	WP_035050325.1	RNase_Y_N	RNase_Y_N	lost	0.0	1.0	1.0
Cluster_332.fa.aln	ORY23513.1	HD	CL0237	transferred	1.0	1.0	1.0
Cluster_332.fa.aln	ORY23513.1	KH_1	CL0007	transferred	1.0	1.0	1.0
Cluster_332.fa.aln	ABX07424.1	RNase_Y_N	RNase_Y_N	lost	0.0	1.0	1.0
Cluster_332.fa.aln	WP_020614324.1	RNase_Y_N	RNase_Y_N	lost	0.0	1.0	1.0
Cluster_332.fa.aln	WP_042160613.1	RNase_Y_N	RNase_Y_N	lost	0.0	1.0	1.0
Cluster_332.fa.aln	WP_154866009.1	RNase_Y_N	RNase_Y_N	lost	0.0	1.0	1.0
Cluster_332.fa.aln	WP_003043691.1	RNase_Y_N	RNase_Y_N	lost	0.0	1.0	1.0
Cluster_332.fa.aln	WP_042534917.1	RNase_Y_N	RNase_Y_N	lost	0.0	1.0	1.0
Cluster_332.fa.aln	KWW51938.1	RNase_Y_N	RNase_Y_N	lost	0.0	1.0	1.0
Cluster_332.fa.aln	WP_081659480.1	RNase_Y_N	RNase_Y_N	lost	0.0	1.0	1.0
Cluster_332.fa.aln	WP_127000268.1	RNase_Y_N	RNase_Y_N	lost	0.0	1.0	1.0
Cluster_332.fa.aln	WP_018461022.1	RNase_Y_N	RNase_Y_N	lost	0.0	1.0	1.0
Cluster_332.fa.aln	WP_096817807.1	RNase_Y_N	RNase_Y_N	lost	0.0	1.0	1.0
Cluster_332.fa.aln	ADW21053.1	RNase_Y_N	RNase_Y_N	lost	0.0	1.0	1.0
Cluster_332.fa.aln	SIQ83490.1	RNase_Y_N	RNase_Y_N	lost	0.0	1.0	1.0
Cluster_332.fa.aln	WP_117151931.1	RNase_Y_N	RNase_Y_N	lost	0.0	1.0	1.0
Cluster_332.fa.aln	WP_091898219.1	RNase_Y_N	RNase_Y_N	lost	0.0	1.0	1.0
Cluster_332.fa.aln	WP_133311196.1	RNase_Y_N	RNase_Y_N	lost	0.0	1.0	1.0
Cluster_332.fa.aln	WP_021103218.1	RNase_Y_N	RNase_Y_N	lost	0.0	1.0	1.0
Cluster_332.fa.aln	WP_021105506.1	RNase_Y_N	RNase_Y_N	lost	0.0	1.0	1.0
Cluster_332.fa.aln	WP_093006629.1	RNase_Y_N	RNase_Y_N	lost	0.0	1.0	1.0
Cluster_332.fa.aln	WP_078499411.1	RNase_Y_N	RNase_Y_N	lost	0.0	1.0	1.0
Cluster_332.fa.aln	WP_057829440.1	RNase_Y_N	RNase_Y_N	lost	0.0	1.0	1.0
Cluster_332.fa.aln	WP_185676699.1	RNase_Y_N	RNase_Y_N	lost	0.0	1.0	1.0
Cluster_332.fa.aln	WP_038067563.1	RNase_Y_N	RNase_Y_N	lost	0.0	1.0	1.0
Cluster_332.fa.aln	WP_036622391.1	RNase_Y_N	RNase_Y_N	lost	0.0	1.0	1.0
Cluster_332.fa.aln	WP_156289128.1	RNase_Y_N	RNase_Y_N	lost	0.0	1.0	1.0
Cluster_332.fa.aln	WP_022937606.1	RNase_Y_N	RNase_Y_N	lost	0.0	1.0	1.0
Cluster_332.fa.aln	WP_102400692.1	RNase_Y_N	RNase_Y_N	lost	0.0	1.0	1.0
Cluster_332.fa.aln	WP_144251000.1	RNase_Y_N	RNase_Y_N	lost	0.0	1.0	1.0
Cluster_332.fa.aln	WP_075819717.1	RNase_Y_N	RNase_Y_N	lost	0.0	1.0	1.0
Cluster_332.fa.aln	Q81A17.2	RNase_Y_N	RNase_Y_N	lost	0.0	1.0	1.0
Cluster_332.fa.aln	WP_027089381.1	RNase_Y_N	RNase_Y_N	lost	0.0	1.0	1.0
Cluster_332.fa.aln	WP_038058773.1	RNase_Y_N	RNase_Y_N	lost	0.0	1.0	1.0
Cluster_332.fa.aln	WP_118103259.1	RNase_Y_N	RNase_Y_N	lost	0.0	1.0	1.0
Cluster_332.fa.aln	WP_036189196.1	RNase_Y_N	RNase_Y_N	lost	0.0	1.0	1.0
Cluster_332.fa.aln	WP_072415541.1	RNase_Y_N	RNase_Y_N	lost	0.0	1.0	1.0
Cluster_332.fa.aln	KPL85261.1	RNase_Y_N	RNase_Y_N	lost	0.0	1.0	1.0
Cluster_332.fa.aln	ABK86643.1	RNase_Y_N	RNase_Y_N	lost	0.0	1.0	1.0
Cluster_332.fa.aln	WP_028494040.1	RNase_Y_N	RNase_Y_N	lost	0.0	1.0	1.0
Cluster_332.fa.aln	WP_072967639.1	RNase_Y_N	RNase_Y_N	lost	0.0	1.0	1.0
Cluster_332.fa.aln	WP_092479780.1	RNase_Y_N	RNase_Y_N	lost	0.0	1.0	1.0
Cluster_332.fa.aln	WP_013218769.1	RNase_Y_N	RNase_Y_N	lost	0.0	1.0	1.0
Cluster_332.fa.aln	WP_013537957.1	RNase_Y_N	RNase_Y_N	lost	0.0	1.0	1.0
Cluster_332.fa.aln	WP_010579509.1	RNase_Y_N	RNase_Y_N	lost	0.0	1.0	1.0
Cluster_332.fa.aln	WP_144264267.1	RNase_Y_N	RNase_Y_N	lost	0.0	1.0	1.0
Cluster_332.fa.aln	WP_020223084.1	RNase_Y_N	RNase_Y_N	lost	0.0	1.0	1.0
Cluster_332.fa.aln	WP_105203373.1	RNase_Y_N	RNase_Y_N	lost	0.0	1.0	1.0
Cluster_332.fa.aln	WP_027480321.1	RNase_Y_N	RNase_Y_N	lost	0.0	1.0	1.0
Cluster_332.fa.aln	TCS59237.1	RNase_Y_N	RNase_Y_N	lost	0.0	1.0	1.0
Cluster_332.fa.aln	PWM13539.1	RNase_Y_N	RNase_Y_N	lost	0.0	1.0	1.0
Cluster_332.fa.aln	WP_153496726.1	RNase_Y_N	RNase_Y_N	lost	0.0	1.0	1.0
Cluster_332.fa.aln	WP_002173057.1	RNase_Y_N	RNase_Y_N	lost	0.0	1.0	1.0
Cluster_332.fa.aln	WP_098770152.1	RNase_Y_N	RNase_Y_N	lost	0.0	1.0	1.0
Cluster_332.fa.aln	WP_114672257.1	RNase_Y_N	RNase_Y_N	lost	0.0	1.0	1.0
Cluster_332.fa.aln	WP_132949520.1	RNase_Y_N	RNase_Y_N	lost	0.0	1.0	1.0
Cluster_332.fa.aln	WP_152976672.1	RNase_Y_N	RNase_Y_N	lost	0.0	1.0	1.0
Cluster_332.fa.aln	WP_135260412.1	RNase_Y_N	RNase_Y_N	lost	0.0	1.0	1.0
Cluster_332.fa.aln	WP_154555969.1	RNase_Y_N	RNase_Y_N	lost	0.0	1.0	1.0
Cluster_332.fa.aln	WP_110043146.1	RNase_Y_N	RNase_Y_N	lost	0.0	1.0	1.0
Cluster_332.fa.aln	WP_087432910.1	RNase_Y_N	RNase_Y_N	lost	0.0	1.0	1.0
Cluster_332.fa.aln	WP_004799653.1	RNase_Y_N	RNase_Y_N	lost	0.0	1.0	1.0
Cluster_332.fa.aln	WP_034987849.1	RNase_Y_N	RNase_Y_N	lost	0.0	1.0	1.0
Cluster_332.fa.aln	WP_017870249.1	RNase_Y_N	RNase_Y_N	lost	0.0	1.0	1.0
Cluster_332.fa.aln	WP_025391528.1	RNase_Y_N	RNase_Y_N	lost	0.0	1.0	1.0
Cluster_332.fa.aln	WP_065383522.1	RNase_Y_N	RNase_Y_N	lost	0.0	1.0	1.0
Cluster_332.fa.aln	WP_055289219.1	RNase_Y_N	RNase_Y_N	lost	0.0	1.0	1.0
Cluster_332.fa.aln	WP_028274024.1	RNase_Y_N	RNase_Y_N	lost	0.0	1.0	1.0
Cluster_332.fa.aln	WP_010889087.1	RNase_Y_N	RNase_Y_N	lost	0.0	1.0	1.0
Cluster_332.fa.aln	WP_006505477.1	RNase_Y_N	RNase_Y_N	lost	0.0	1.0	1.0
Cluster_332.fa.aln	WP_118011508.1	RNase_Y_N	RNase_Y_N	lost	0.0	1.0	1.0
Cluster_332.fa.aln	WP_152073821.1	RNase_Y_N	RNase_Y_N	lost	0.0	1.0	1.0
Cluster_332.fa.aln	WP_006525375.1	RNase_Y_N	RNase_Y_N	lost	0.0	1.0	1.0
Cluster_332.fa.aln	WP_055108390.1	RNase_Y_N	RNase_Y_N	lost	0.0	1.0	1.0
Cluster_332.fa.aln	WP_003864178.1	RNase_Y_N	RNase_Y_N	lost	0.0	1.0	1.0
Cluster_332.fa.aln	WP_015423332.1	RNase_Y_N	RNase_Y_N	lost	0.0	1.0	1.0
Cluster_332.fa.aln	WP_089198152.1	RNase_Y_N	RNase_Y_N	lost	0.0	1.0	1.0
Cluster_332.fa.aln	WP_149027127.1	RNase_Y_N	RNase_Y_N	lost	0.0	1.0	1.0
Cluster_332.fa.aln	WP_160340660.1	RNase_Y_N	RNase_Y_N	lost	0.0	1.0	1.0
Cluster_332.fa.aln	KRM06494.1	RNase_Y_N	RNase_Y_N	lost	0.0	1.0	1.0
Cluster_332.fa.aln	WP_117118711.1	RNase_Y_N	RNase_Y_N	lost	0.0	1.0	1.0
Cluster_332.fa.aln	WP_019640233.1	RNase_Y_N	RNase_Y_N	lost	0.0	1.0	1.0
Cluster_332.fa.aln	WP_114313907.1	RNase_Y_N	RNase_Y_N	lost	0.0	1.0	1.0
Cluster_332.fa.aln	WP_161405788.1	RNase_Y_N	RNase_Y_N	lost	0.0	1.0	1.0
Cluster_332.fa.aln	WP_089978313.1	RNase_Y_N	RNase_Y_N	lost	0.0	1.0	1.0
Cluster_332.fa.aln	WP_066419642.1	RNase_Y_N	RNase_Y_N	lost	0.0	1.0	1.0
Cluster_332.fa.aln	WP_034547940.1	RNase_Y_N	RNase_Y_N	lost	0.0	1.0	1.0
Cluster_332.fa.aln	ABS00958.1	RNase_Y_N	RNase_Y_N	lost	0.0	1.0	1.0
Cluster_332.fa.aln	WP_132314891.1	RNase_Y_N	RNase_Y_N	lost	0.0	1.0	1.0
Cluster_332.fa.aln	WP_184160707.1	RNase_Y_N	RNase_Y_N	lost	0.0	1.0	1.0
Cluster_332.fa.aln	WP_000099779.1	RNase_Y_N	RNase_Y_N	lost	0.0	1.0	1.0
Cluster_332.fa.aln	WP_147145513.1	RNase_Y_N	RNase_Y_N	lost	0.0	1.0	1.0
Cluster_332.fa.aln	WP_113805646.1	RNase_Y_N	RNase_Y_N	lost	0.0	1.0	1.0
Cluster_332.fa.aln	WP_092095330.1	RNase_Y_N	RNase_Y_N	lost	0.0	1.0	1.0
Cluster_332.fa.aln	WP_078712025.1	RNase_Y_N	RNase_Y_N	lost	0.0	1.0	1.0
Cluster_332.fa.aln	WP_120106577.1	RNase_Y_N	RNase_Y_N	lost	0.0	1.0	1.0
Cluster_332.fa.aln	WP_092264876.1	RNase_Y_N	RNase_Y_N	lost	0.0	1.0	1.0
Cluster_332.fa.aln	WP_053401622.1	RNase_Y_N	RNase_Y_N	lost	0.0	1.0	1.0
Cluster_332.fa.aln	CCQ92214.1	RNase_Y_N	RNase_Y_N	lost	0.0	1.0	1.0
Cluster_332.fa.aln	WP_018111130.1	RNase_Y_N	RNase_Y_N	lost	0.0	1.0	1.0
Cluster_332.fa.aln	WP_128519967.1	RNase_Y_N	RNase_Y_N	lost	0.0	1.0	1.0
Cluster_332.fa.aln	EEM04579.1	RNase_Y_N	RNase_Y_N	lost	0.0	1.0	1.0
Cluster_332.fa.aln	WP_006626418.1	RNase_Y_N	RNase_Y_N	lost	0.0	1.0	1.0
Cluster_332.fa.aln	WP_013852837.1	RNase_Y_N	RNase_Y_N	lost	0.0	1.0	1.0
Cluster_332.fa.aln	WP_123171617.1	RNase_Y_N	RNase_Y_N	lost	0.0	1.0	1.0
Cluster_332.fa.aln	WP_176737122.1	RNase_Y_N	RNase_Y_N	lost	0.0	1.0	1.0
Cluster_332.fa.aln	WP_091701563.1	RNase_Y_N	RNase_Y_N	lost	0.0	1.0	1.0
Cluster_332.fa.aln	WP_077364591.1	RNase_Y_N	RNase_Y_N	lost	0.0	1.0	1.0
Cluster_332.fa.aln	WP_097040556.1	RNase_Y_N	RNase_Y_N	lost	0.0	1.0	1.0
Cluster_332.fa.aln	WP_118357652.1	RNase_Y_N	RNase_Y_N	lost	0.0	1.0	1.0
Cluster_332.fa.aln	WP_076341734.1	RNase_Y_N	RNase_Y_N	lost	0.0	1.0	1.0
Cluster_332.fa.aln	WP_152075949.1	RNase_Y_N	RNase_Y_N	lost	0.0	1.0	1.0
Cluster_332.fa.aln	WP_013456750.1	RNase_Y_N	RNase_Y_N	lost	0.0	1.0	1.0
Cluster_332.fa.aln	WP_078554563.1	RNase_Y_N	RNase_Y_N	lost	0.0	1.0	1.0
Cluster_332.fa.aln	WP_065531261.1	RNase_Y_N	RNase_Y_N	lost	0.0	1.0	1.0
Cluster_332.fa.aln	WP_075884812.1	RNase_Y_N	RNase_Y_N	lost	0.0	1.0	1.0
Cluster_332.fa.aln	WP_146342966.1	RNase_Y_N	RNase_Y_N	lost	0.0	1.0	1.0
Cluster_332.fa.aln	WP_013740280.1	RNase_Y_N	RNase_Y_N	lost	0.0	1.0	1.0
Cluster_332.fa.aln	WP_087057953.1	RNase_Y_N	RNase_Y_N	lost	0.0	1.0	1.0
Cluster_332.fa.aln	EKN68016.1	RNase_Y_N	RNase_Y_N	lost	0.0	1.0	1.0
Cluster_332.fa.aln	WP_066240990.1	RNase_Y_N	RNase_Y_N	lost	0.0	1.0	1.0
Cluster_332.fa.aln	CJC50433.1	RNase_Y_N	RNase_Y_N	lost	0.0	1.0	1.0
Cluster_332.fa.aln	WP_137050988.1	RNase_Y_N	RNase_Y_N	lost	0.0	1.0	1.0
Cluster_332.fa.aln	WP_126016474.1	RNase_Y_N	RNase_Y_N	lost	0.0	1.0	1.0
Cluster_332.fa.aln	WP_019119196.1	RNase_Y_N	RNase_Y_N	lost	0.0	1.0	1.0
Cluster_332.fa.aln	WP_080885296.1	RNase_Y_N	RNase_Y_N	lost	0.0	1.0	1.0
Cluster_332.fa.aln	WP_123040114.1	RNase_Y_N	RNase_Y_N	lost	0.0	1.0	1.0
Cluster_332.fa.aln	WP_126143230.1	RNase_Y_N	RNase_Y_N	lost	0.0	1.0	1.0
Cluster_332.fa.aln	WP_028399054.1	RNase_Y_N	RNase_Y_N	lost	0.0	1.0	1.0
Cluster_332.fa.aln	WP_007202612.1	RNase_Y_N	RNase_Y_N	lost	0.0	1.0	1.0
Cluster_332.fa.aln	WP_067556174.1	RNase_Y_N	RNase_Y_N	lost	0.0	1.0	1.0
Cluster_332.fa.aln	WP_026705216.1	RNase_Y_N	RNase_Y_N	lost	0.0	1.0	1.0
Cluster_332.fa.aln	WP_161740213.1	RNase_Y_N	RNase_Y_N	lost	0.0	1.0	1.0
Cluster_332.fa.aln	WP_067730156.1	RNase_Y_N	RNase_Y_N	lost	0.0	1.0	1.0
Cluster_332.fa.aln	WP_098543211.1	RNase_Y_N	RNase_Y_N	lost	0.0	1.0	1.0
Cluster_332.fa.aln	WP_036831824.1	RNase_Y_N	RNase_Y_N	lost	0.0	1.0	1.0
Cluster_332.fa.aln	WP_025850679.1	RNase_Y_N	RNase_Y_N	lost	0.0	1.0	1.0
Cluster_332.fa.aln	WP_092354303.1	RNase_Y_N	RNase_Y_N	lost	0.0	1.0	1.0
Cluster_332.fa.aln	WP_019893145.1	RNase_Y_N	RNase_Y_N	lost	0.0	1.0	1.0
Cluster_332.fa.aln	WP_018578953.1	RNase_Y_N	RNase_Y_N	lost	0.0	1.0	1.0
Cluster_332.fa.aln	WP_149568296.1	RNase_Y_N	RNase_Y_N	lost	0.0	1.0	1.0
Cluster_332.fa.aln	WP_074688262.1	RNase_Y_N	RNase_Y_N	lost	0.0	1.0	1.0
Cluster_332.fa.aln	WP_130841946.1	RNase_Y_N	RNase_Y_N	lost	0.0	1.0	1.0
Cluster_332.fa.aln	WP_172471745.1	RNase_Y_N	RNase_Y_N	lost	0.0	1.0	1.0
Cluster_332.fa.aln	KRM88874.1	RNase_Y_N	RNase_Y_N	lost	0.0	1.0	1.0
Cluster_332.fa.aln	WP_117441491.1	RNase_Y_N	RNase_Y_N	lost	0.0	1.0	1.0
Cluster_332.fa.aln	WP_139365607.1	RNase_Y_N	RNase_Y_N	lost	0.0	1.0	1.0
Cluster_332.fa.aln	WP_183374554.1	RNase_Y_N	RNase_Y_N	lost	0.0	1.0	1.0
Cluster_332.fa.aln	WP_019005394.1	RNase_Y_N	RNase_Y_N	lost	0.0	1.0	1.0
Cluster_332.fa.aln	WP_003468883.1	RNase_Y_N	RNase_Y_N	lost	0.0	1.0	1.0
Cluster_332.fa.aln	WP_124563706.1	RNase_Y_N	RNase_Y_N	lost	0.0	1.0	1.0
Cluster_332.fa.aln	WP_105318225.1	RNase_Y_N	RNase_Y_N	lost	0.0	1.0	1.0
Cluster_332.fa.aln	WP_041138511.1	RNase_Y_N	RNase_Y_N	lost	0.0	1.0	1.0
Cluster_332.fa.aln	WP_134168588.1	RNase_Y_N	RNase_Y_N	lost	0.0	1.0	1.0
Cluster_332.fa.aln	WP_114370722.1	RNase_Y_N	RNase_Y_N	lost	0.0	1.0	1.0
Cluster_332.fa.aln	WP_138751523.1	RNase_Y_N	RNase_Y_N	lost	0.0	1.0	1.0
Cluster_332.fa.aln	WP_116187214.1	RNase_Y_N	RNase_Y_N	lost	0.0	1.0	1.0
Cluster_332.fa.aln	WP_039744192.1	RNase_Y_N	RNase_Y_N	lost	0.0	1.0	1.0
Cluster_332.fa.aln	WP_107318232.1	RNase_Y_N	RNase_Y_N	lost	0.0	1.0	1.0
Cluster_332.fa.aln	WP_066173183.1	RNase_Y_N	RNase_Y_N	lost	0.0	1.0	1.0
Cluster_332.fa.aln	WP_094498675.1	RNase_Y_N	RNase_Y_N	lost	0.0	1.0	1.0
Cluster_332.fa.aln	WP_112251508.1	RNase_Y_N	RNase_Y_N	lost	0.0	1.0	1.0
Cluster_332.fa.aln	WP_024863353.1	RNase_Y_N	RNase_Y_N	lost	0.0	1.0	1.0
Cluster_332.fa.aln	WP_077309441.1	RNase_Y_N	RNase_Y_N	lost	0.0	1.0	1.0
Cluster_332.fa.aln	WP_184748529.1	RNase_Y_N	RNase_Y_N	lost	0.0	1.0	1.0
Cluster_332.fa.aln	WP_138535090.1	RNase_Y_N	RNase_Y_N	lost	0.0	1.0	1.0
Cluster_332.fa.aln	WP_162638592.1	RNase_Y_N	RNase_Y_N	lost	0.0	1.0	1.0
Cluster_332.fa.aln	WP_083995284.1	RNase_Y_N	RNase_Y_N	lost	0.0	1.0	1.0
Cluster_332.fa.aln	WP_040228206.1	RNase_Y_N	RNase_Y_N	lost	0.0	1.0	1.0
Cluster_332.fa.aln	WP_110514288.1	RNase_Y_N	RNase_Y_N	lost	0.0	1.0	1.0
Cluster_332.fa.aln	WP_154513961.1	RNase_Y_N	RNase_Y_N	lost	0.0	1.0	1.0
Cluster_332.fa.aln	WP_008870939.1	RNase_Y_N	RNase_Y_N	lost	0.0	1.0	1.0
Cluster_332.fa.aln	WP_158023260.1	RNase_Y_N	RNase_Y_N	lost	0.0	1.0	1.0
Cluster_332.fa.aln	KRL38816.1	RNase_Y_N	RNase_Y_N	lost	0.0	1.0	1.0
Cluster_332.fa.aln	SDC33019.1	RNase_Y_N	RNase_Y_N	lost	0.0	1.0	1.0
Cluster_332.fa.aln	WP_071713258.1	RNase_Y_N	RNase_Y_N	lost	0.0	1.0	1.0
Cluster_332.fa.aln	WP_098335894.1	RNase_Y_N	RNase_Y_N	lost	0.0	1.0	1.0
Cluster_332.fa.aln	WP_079480120.1	RNase_Y_N	RNase_Y_N	lost	0.0	1.0	1.0
Cluster_332.fa.aln	WP_040220799.1	RNase_Y_N	RNase_Y_N	lost	0.0	1.0	1.0
Cluster_332.fa.aln	ALA60550.1	RNase_Y_N	RNase_Y_N	lost	0.0	1.0	1.0
Cluster_332.fa.aln	WP_012691927.1	RNase_Y_N	RNase_Y_N	lost	0.0	1.0	1.0
Cluster_332.fa.aln	WP_097845973.1	RNase_Y_N	RNase_Y_N	lost	0.0	1.0	1.0
Cluster_332.fa.aln	WP_083920059.1	RNase_Y_N	RNase_Y_N	lost	0.0	1.0	1.0
Cluster_332.fa.aln	WP_006060853.1	RNase_Y_N	RNase_Y_N	lost	0.0	1.0	1.0
Cluster_332.fa.aln	WP_097827840.1	RNase_Y_N	RNase_Y_N	lost	0.0	1.0	1.0
Cluster_332.fa.aln	WP_108773878.1	RNase_Y_N	RNase_Y_N	lost	0.0	1.0	1.0
Cluster_332.fa.aln	WP_003773285.1	RNase_Y_N	RNase_Y_N	lost	0.0	1.0	1.0
Cluster_332.fa.aln	WP_087972839.1	RNase_Y_N	RNase_Y_N	lost	0.0	1.0	1.0
Cluster_332.fa.aln	WP_066662511.1	RNase_Y_N	RNase_Y_N	lost	0.0	1.0	1.0
Cluster_332.fa.aln	WP_029270426.1	RNase_Y_N	RNase_Y_N	lost	0.0	1.0	1.0
Cluster_332.fa.aln	WP_087189759.1	RNase_Y_N	RNase_Y_N	lost	0.0	1.0	1.0
Cluster_332.fa.aln	WP_010172577.1	RNase_Y_N	RNase_Y_N	lost	0.0	1.0	1.0
Cluster_332.fa.aln	WP_102267080.1	RNase_Y_N	RNase_Y_N	lost	0.0	1.0	1.0
Cluster_332.fa.aln	KMP10788.1	RNase_Y_N	RNase_Y_N	lost	0.0	1.0	1.0
Cluster_332.fa.aln	WP_022356398.1	RNase_Y_N	RNase_Y_N	lost	0.0	1.0	1.0
Cluster_332.fa.aln	WP_126216137.1	RNase_Y_N	RNase_Y_N	lost	0.0	1.0	1.0
Cluster_332.fa.aln	WP_091759627.1	RNase_Y_N	RNase_Y_N	lost	0.0	1.0	1.0
Cluster_332.fa.aln	WP_173801006.1	RNase_Y_N	RNase_Y_N	lost	0.0	1.0	1.0
Cluster_332.fa.aln	WP_161773165.1	RNase_Y_N	RNase_Y_N	lost	0.0	1.0	1.0
Cluster_332.fa.aln	WP_057742376.1	RNase_Y_N	RNase_Y_N	lost	0.0	1.0	1.0
Cluster_332.fa.aln	WP_076004987.1	RNase_Y_N	RNase_Y_N	lost	0.0	1.0	1.0
Cluster_332.fa.aln	WP_187299453.1	RNase_Y_N	RNase_Y_N	lost	0.0	1.0	1.0
Cluster_332.fa.aln	WP_026011789.1	RNase_Y_N	RNase_Y_N	lost	0.0	1.0	1.0
Cluster_332.fa.aln	WP_089523141.1	RNase_Y_N	RNase_Y_N	lost	0.0	1.0	1.0
Cluster_332.fa.aln	WP_020615209.1	RNase_Y_N	RNase_Y_N	lost	0.0	1.0	1.0
Cluster_332.fa.aln	WP_090926053.1	RNase_Y_N	RNase_Y_N	lost	0.0	1.0	1.0
Cluster_332.fa.aln	WP_119600537.1	RNase_Y_N	RNase_Y_N	lost	0.0	1.0	1.0
Cluster_332.fa.aln	WP_128633237.1	RNase_Y_N	RNase_Y_N	lost	0.0	1.0	1.0
Cluster_332.fa.aln	WP_028610963.1	RNase_Y_N	RNase_Y_N	lost	0.0	1.0	1.0
Cluster_332.fa.aln	WP_075844107.1	RNase_Y_N	RNase_Y_N	lost	0.0	1.0	1.0
Cluster_332.fa.aln	WP_058438386.1	RNase_Y_N	RNase_Y_N	lost	0.0	1.0	1.0
Cluster_332.fa.aln	WP_069892915.1	RNase_Y_N	RNase_Y_N	lost	0.0	1.0	1.0
Cluster_332.fa.aln	WP_118271180.1	RNase_Y_N	RNase_Y_N	lost	0.0	1.0	1.0
Cluster_332.fa.aln	WP_125118957.1	RNase_Y_N	RNase_Y_N	lost	0.0	1.0	1.0
Cluster_332.fa.aln	WP_017753831.1	RNase_Y_N	RNase_Y_N	lost	0.0	1.0	1.0
Cluster_332.fa.aln	WP_029071139.1	RNase_Y_N	RNase_Y_N	lost	0.0	1.0	1.0
Cluster_332.fa.aln	WP_090866648.1	RNase_Y_N	RNase_Y_N	lost	0.0	1.0	1.0
Cluster_332.fa.aln	WP_000204909.1	RNase_Y_N	RNase_Y_N	lost	0.0	1.0	1.0
Cluster_332.fa.aln	WP_080143076.1	RNase_Y_N	RNase_Y_N	lost	0.0	1.0	1.0
Cluster_332.fa.aln	WP_108534252.1	RNase_Y_N	RNase_Y_N	lost	0.0	1.0	1.0
Cluster_332.fa.aln	WP_028974507.1	RNase_Y_N	RNase_Y_N	lost	0.0	1.0	1.0
Cluster_332.fa.aln	WP_010937279.1	RNase_Y_N	RNase_Y_N	lost	0.0	1.0	1.0
Cluster_332.fa.aln	WP_061681916.1	RNase_Y_N	RNase_Y_N	lost	0.0	1.0	1.0
Cluster_332.fa.aln	WP_120461433.1	RNase_Y_N	RNase_Y_N	lost	0.0	1.0	1.0
Cluster_332.fa.aln	AQS56819.1	RNase_Y_N	RNase_Y_N	lost	0.0	1.0	1.0
Cluster_332.fa.aln	WP_091181749.1	RNase_Y_N	RNase_Y_N	lost	0.0	1.0	1.0
Cluster_332.fa.aln	WP_063179327.1	RNase_Y_N	RNase_Y_N	lost	0.0	1.0	1.0
Cluster_332.fa.aln	WP_125656234.1	RNase_Y_N	RNase_Y_N	lost	0.0	1.0	1.0
Cluster_332.fa.aln	WP_097149179.1	RNase_Y_N	RNase_Y_N	lost	0.0	1.0	1.0
Cluster_332.fa.aln	WP_092650738.1	RNase_Y_N	RNase_Y_N	lost	0.0	1.0	1.0
Cluster_332.fa.aln	WP_092048857.1	RNase_Y_N	RNase_Y_N	lost	0.0	1.0	1.0
Cluster_332.fa.aln	WP_087357932.1	RNase_Y_N	RNase_Y_N	lost	0.0	1.0	1.0
Cluster_332.fa.aln	WP_142087060.1	RNase_Y_N	RNase_Y_N	lost	0.0	1.0	1.0
Cluster_332.fa.aln	WP_077320488.1	RNase_Y_N	RNase_Y_N	lost	0.0	1.0	1.0
Cluster_332.fa.aln	WP_013251820.1	RNase_Y_N	RNase_Y_N	lost	0.0	1.0	1.0
Cluster_332.fa.aln	WP_041638421.1	RNase_Y_N	RNase_Y_N	lost	0.0	1.0	1.0
Cluster_332.fa.aln	VWL92027.1	RNase_Y_N	RNase_Y_N	lost	0.0	1.0	1.0
Cluster_332.fa.aln	WP_094496252.1	RNase_Y_N	RNase_Y_N	lost	0.0	1.0	1.0
Cluster_332.fa.aln	WP_128281261.1	RNase_Y_N	RNase_Y_N	lost	0.0	1.0	1.0
Cluster_332.fa.aln	EFB62996.1	RNase_Y_N	RNase_Y_N	lost	0.0	1.0	1.0
Cluster_332.fa.aln	WP_045672062.1	RNase_Y_N	RNase_Y_N	lost	0.0	1.0	1.0
Cluster_332.fa.aln	AST07386.1	RNase_Y_N	RNase_Y_N	lost	0.0	1.0	1.0
Cluster_332.fa.aln	WP_188846434.1	RNase_Y_N	RNase_Y_N	lost	0.0	1.0	1.0
Cluster_332.fa.aln	WP_117169646.1	RNase_Y_N	RNase_Y_N	lost	0.0	1.0	1.0
Cluster_332.fa.aln	WP_035179055.1	RNase_Y_N	RNase_Y_N	lost	0.0	1.0	1.0
Cluster_332.fa.aln	WP_056990710.1	RNase_Y_N	RNase_Y_N	lost	0.0	1.0	1.0
Cluster_332.fa.aln	WP_071161715.1	RNase_Y_N	RNase_Y_N	lost	0.0	1.0	1.0
Cluster_332.fa.aln	WP_014456010.1	RNase_Y_N	RNase_Y_N	lost	0.0	1.0	1.0
Cluster_332.fa.aln	WP_022789135.1	RNase_Y_N	RNase_Y_N	lost	0.0	1.0	1.0
Cluster_332.fa.aln	WP_135343661.1	RNase_Y_N	RNase_Y_N	lost	0.0	1.0	1.0
Cluster_332.fa.aln	WP_057735754.1	RNase_Y_N	RNase_Y_N	lost	0.0	1.0	1.0
Cluster_332.fa.aln	PZP19779.1	RNase_Y_N	RNase_Y_N	lost	0.0	1.0	1.0
Cluster_332.fa.aln	WP_006036662.1	RNase_Y_N	RNase_Y_N	lost	0.0	1.0	1.0
Cluster_332.fa.aln	WP_071729824.1	RNase_Y_N	RNase_Y_N	lost	0.0	1.0	1.0
Cluster_332.fa.aln	WP_127531705.1	RNase_Y_N	RNase_Y_N	lost	0.0	1.0	1.0
Cluster_332.fa.aln	WP_003398150.1	RNase_Y_N	RNase_Y_N	lost	0.0	1.0	1.0
Cluster_332.fa.aln	WP_097798934.1	RNase_Y_N	RNase_Y_N	lost	0.0	1.0	1.0
Cluster_332.fa.aln	QDU21111.1	RNase_Y_N	RNase_Y_N	lost	0.0	1.0	1.0
Cluster_332.fa.aln	WP_098093386.1	RNase_Y_N	RNase_Y_N	lost	0.0	1.0	1.0
Cluster_332.fa.aln	WP_071676716.1	RNase_Y_N	RNase_Y_N	lost	0.0	1.0	1.0
Cluster_332.fa.aln	AEQ21610.1	RNase_Y_N	RNase_Y_N	lost	0.0	1.0	1.0
Cluster_332.fa.aln	WP_094336547.1	RNase_Y_N	RNase_Y_N	lost	0.0	1.0	1.0
Cluster_332.fa.aln	KRM95804.1	RNase_Y_N	RNase_Y_N	lost	0.0	1.0	1.0
Cluster_332.fa.aln	WP_057886360.1	RNase_Y_N	RNase_Y_N	lost	0.0	1.0	1.0
Cluster_332.fa.aln	WP_104848944.1	RNase_Y_N	RNase_Y_N	lost	0.0	1.0	1.0
Cluster_332.fa.aln	WP_097953974.1	RNase_Y_N	RNase_Y_N	lost	0.0	1.0	1.0
Cluster_332.fa.aln	WP_061183976.1	RNase_Y_N	RNase_Y_N	lost	0.0	1.0	1.0
Cluster_332.fa.aln	WP_163176526.1	RNase_Y_N	RNase_Y_N	lost	0.0	1.0	1.0
Cluster_332.fa.aln	WP_071442841.1	RNase_Y_N	RNase_Y_N	lost	0.0	1.0	1.0
Cluster_332.fa.aln	WP_189011559.1	RNase_Y_N	RNase_Y_N	lost	0.0	1.0	1.0
Cluster_332.fa.aln	WP_086034202.1	RNase_Y_N	RNase_Y_N	lost	0.0	1.0	1.0
Cluster_332.fa.aln	WP_102712032.1	RNase_Y_N	RNase_Y_N	lost	0.0	1.0	1.0
Cluster_332.fa.aln	WP_125083818.1	RNase_Y_N	RNase_Y_N	lost	0.0	1.0	1.0
Cluster_332.fa.aln	WP_111149059.1	RNase_Y_N	RNase_Y_N	lost	0.0	1.0	1.0
Cluster_332.fa.aln	WP_036573720.1	RNase_Y_N	RNase_Y_N	lost	0.0	1.0	1.0
Cluster_332.fa.aln	WP_094921870.1	RNase_Y_N	RNase_Y_N	lost	0.0	1.0	1.0
Cluster_332.fa.aln	GEB75959.1	RNase_Y_N	RNase_Y_N	lost	0.0	1.0	1.0
Cluster_332.fa.aln	WP_040588445.1	RNase_Y_N	RNase_Y_N	lost	0.0	1.0	1.0
Cluster_332.fa.aln	WP_094522991.1	RNase_Y_N	RNase_Y_N	lost	0.0	1.0	1.0
Cluster_332.fa.aln	ACJ33895.1	RNase_Y_N	RNase_Y_N	lost	0.0	1.0	1.0
Cluster_332.fa.aln	WP_114379044.1	RNase_Y_N	RNase_Y_N	lost	0.0	1.0	1.0
Cluster_332.fa.aln	WP_073167760.1	RNase_Y_N	RNase_Y_N	lost	0.0	1.0	1.0
Cluster_332.fa.aln	WP_118263872.1	RNase_Y_N	RNase_Y_N	lost	0.0	1.0	1.0
Cluster_332.fa.aln	WP_181015655.1	RNase_Y_N	RNase_Y_N	lost	0.0	1.0	1.0
Cluster_332.fa.aln	WP_003688306.1	RNase_Y_N	RNase_Y_N	lost	0.0	1.0	1.0
Cluster_332.fa.aln	WP_075580930.1	RNase_Y_N	RNase_Y_N	lost	0.0	1.0	1.0
Cluster_332.fa.aln	WP_182223918.1	RNase_Y_N	RNase_Y_N	lost	0.0	1.0	1.0
Cluster_332.fa.aln	CKD95620.1	RNase_Y_N	RNase_Y_N	lost	0.0	1.0	1.0
Cluster_332.fa.aln	WP_162357207.1	RNase_Y_N	RNase_Y_N	lost	0.0	1.0	1.0
Cluster_332.fa.aln	WP_075876157.1	RNase_Y_N	RNase_Y_N	lost	0.0	1.0	1.0
Cluster_332.fa.aln	WP_091009383.1	RNase_Y_N	RNase_Y_N	lost	0.0	1.0	1.0
Cluster_332.fa.aln	WP_002088045.1	RNase_Y_N	RNase_Y_N	lost	0.0	1.0	1.0
Cluster_332.fa.aln	WP_023522826.1	RNase_Y_N	RNase_Y_N	lost	0.0	1.0	1.0
Cluster_332.fa.aln	WP_129046374.1	RNase_Y_N	RNase_Y_N	lost	0.0	1.0	1.0
Cluster_332.fa.aln	WP_016328463.1	RNase_Y_N	RNase_Y_N	lost	0.0	1.0	1.0
Cluster_332.fa.aln	WP_036579394.1	RNase_Y_N	RNase_Y_N	lost	0.0	1.0	1.0
Cluster_332.fa.aln	WP_148928082.1	RNase_Y_N	RNase_Y_N	lost	0.0	1.0	1.0
Cluster_332.fa.aln	WP_029565644.1	RNase_Y_N	RNase_Y_N	lost	0.0	1.0	1.0
Cluster_332.fa.aln	WP_006722651.1	RNase_Y_N	RNase_Y_N	lost	0.0	1.0	1.0
Cluster_332.fa.aln	WP_057719584.1	RNase_Y_N	RNase_Y_N	lost	0.0	1.0	1.0
Cluster_332.fa.aln	WP_155611035.1	RNase_Y_N	RNase_Y_N	lost	0.0	1.0	1.0
Cluster_332.fa.aln	WP_144356307.1	RNase_Y_N	RNase_Y_N	lost	0.0	1.0	1.0
Cluster_332.fa.aln	WP_033163351.1	RNase_Y_N	RNase_Y_N	lost	0.0	1.0	1.0
Cluster_332.fa.aln	WP_053767534.1	RNase_Y_N	RNase_Y_N	lost	0.0	1.0	1.0
Cluster_332.fa.aln	WP_029281192.1	RNase_Y_N	RNase_Y_N	lost	0.0	1.0	1.0
Cluster_332.fa.aln	WP_098991391.1	RNase_Y_N	RNase_Y_N	lost	0.0	1.0	1.0
Cluster_332.fa.aln	WP_087258155.1	RNase_Y_N	RNase_Y_N	lost	0.0	1.0	1.0
Cluster_332.fa.aln	GGI85118.1	RNase_Y_N	RNase_Y_N	lost	0.0	1.0	1.0
Cluster_58.fa.aln	ORY25885.1	Nuc_H_symport	CL0015	transferred	1.0	1.0	1.0
Cluster_58.fa.aln	ORX73492.1	Nuc_H_symport	CL0015	transferred	1.0	1.0	1.0
Cluster_58.fa.aln	ORX83573.1	Nuc_H_symport	CL0015	transferred	1.0	1.0	1.0
Cluster_248.fa.aln	OAQ32579.1	Thyroglobulin_1	Thyroglobulin_1	transferred	1.0	1.0	0.986
Cluster_233.fa.aln	XP_016611701.1	Acetyltransf_1	CL0257	transferred	1.0	1.0	1.0
Cluster_233.fa.aln	KND03662.1	Acetyltransf_1	CL0257	transferred	1.0	1.0	1.0
Cluster_523.fa.aln	ORX53276.1	CBM_10	CBM_10	fused	1.0	0.0	0.0
Cluster_523.fa.aln	ORX53276.1	Glyco_hydro_8	CL0059	transferred	1.0	1.0	1.0
Cluster_523.fa.aln	ORY23031.1	CBM_10	CBM_10	fused	1.0	0.0	0.0
Cluster_523.fa.aln	ORY23031.1	Glyco_hydro_8	CL0059	transferred	1.0	1.0	1.0
Cluster_523.fa.aln	ORX80069.1	CBM_10	CBM_10	fused	1.0	0.0	0.0
Cluster_523.fa.aln	ORX80069.1	Glyco_hydro_8	CL0059	transferred	1.0	1.0	1.0
Cluster_523.fa.aln	ORX84599.1	CBM_10	CBM_10	fused	1.0	0.0	0.0
Cluster_523.fa.aln	ORX84599.1	Glyco_hydro_8	CL0059	transferred	1.0	1.0	1.0
Cluster_528.fa.aln	KXS12969.1	Beta-lactamase	CL0013	transferred	1.0	1.0	1.0
Cluster_278.fa.aln	ORY38881.1	Pep_deformylase	Pep_deformylase	transferred	1.0	1.0	1.0
Cluster_178.fa.aln	KAF0447943.1	ubiquitin	CL0072	transferred	0.667	0.595	0.023
Cluster_178.fa.aln	PKY51562.1	ubiquitin	CL0072	transferred	0.667	0.595	0.023
Cluster_178.fa.aln	RHZ86559.1	ubiquitin	CL0072	transferred	0.667	0.595	0.023
Cluster_178.fa.aln	EXX59915.1	ubiquitin	CL0072	transferred	0.667	0.595	0.023
Cluster_178.fa.aln	PKC00505.1	ubiquitin	CL0072	transferred	0.667	0.595	0.023
Cluster_178.fa.aln	GBB85454.1	ubiquitin	CL0072	transferred	0.667	0.595	0.023
Cluster_178.fa.aln	RIA79578.1	ubiquitin	CL0072	transferred	0.667	0.595	0.023
Cluster_178.fa.aln	KAF0447944.1	ubiquitin	CL0072	transferred	0.667	0.595	0.023
Cluster_178.fa.aln	PKK64584.1	ubiquitin	CL0072	transferred	0.667	0.595	0.023
Cluster_178.fa.aln	EXX59914.1	ubiquitin	CL0072	transferred	0.667	0.595	0.023
Cluster_178.fa.aln	KAF0447942.1	ubiquitin	CL0072	transferred	0.667	0.595	0.023
Cluster_178.fa.aln	RIB08349.1	ubiquitin	CL0072	transferred	0.667	0.595	0.023
Cluster_581.fa.aln	ORY76436.1	DUF4832	DUF4832	transferred	1.0	1.0	1.0
Cluster_581.fa.aln	ORY76436.1	DUF4874	DUF4874	transferred	1.0	1.0	1.0
Cluster_581.fa.aln	ORY76434.1	DUF4832	DUF4832	transferred	1.0	1.0	1.0
Cluster_581.fa.aln	ORY76434.1	DUF4874	DUF4874	transferred	1.0	1.0	1.0
Cluster_581.fa.aln	ORY57961.1	DUF4832	DUF4832	transferred	1.0	1.0	1.0
Cluster_581.fa.aln	ORY57961.1	DUF4874	DUF4874	transferred	1.0	1.0	1.0
Cluster_581.fa.aln	ORY34358.1	DUF4832	DUF4832	transferred	1.0	1.0	1.0
Cluster_581.fa.aln	ORY34358.1	DUF4874	DUF4874	transferred	1.0	1.0	1.0
Cluster_581.fa.aln	ORY57960.1	DUF4832	DUF4832	transferred	1.0	1.0	1.0
Cluster_581.fa.aln	ORY57960.1	DUF4874	DUF4874	transferred	1.0	1.0	1.0
Cluster_581.fa.aln	ORX78284.1	DUF4832	DUF4832	transferred	1.0	1.0	1.0
Cluster_581.fa.aln	ORX78284.1	DUF4874	DUF4874	transferred	1.0	1.0	1.0
Cluster_581.fa.aln	ORX78285.1	DUF4832	DUF4832	transferred	1.0	1.0	1.0
Cluster_581.fa.aln	ORX78285.1	DUF4874	DUF4874	transferred	1.0	1.0	1.0
Cluster_581.fa.aln	ORX86933.1	DUF4832	DUF4832	transferred	1.0	1.0	1.0
Cluster_581.fa.aln	ORX86933.1	DUF4874	DUF4874	transferred	1.0	1.0	1.0
Cluster_581.fa.aln	ORY34357.1	DUF4832	DUF4832	transferred	1.0	1.0	1.0
Cluster_581.fa.aln	ORY34357.1	DUF4874	DUF4874	transferred	1.0	1.0	1.0
Cluster_581.fa.aln	ORY76435.1	DUF4832	DUF4832	transferred	1.0	1.0	1.0
Cluster_581.fa.aln	ORY76435.1	DUF4874	DUF4874	transferred	1.0	1.0	1.0
Cluster_581.fa.aln	ORY86458.1	DUF4832	DUF4832	transferred	1.0	1.0	1.0
Cluster_581.fa.aln	ORY86458.1	DUF4874	DUF4874	transferred	1.0	1.0	1.0
Cluster_581.fa.aln	ORY44241.1	DUF4832	DUF4832	transferred	1.0	1.0	1.0
Cluster_581.fa.aln	ORY44241.1	DUF4874	DUF4874	transferred	1.0	1.0	1.0
Cluster_581.fa.aln	ORY57962.1	DUF4832	DUF4832	transferred	1.0	1.0	1.0
Cluster_581.fa.aln	ORY57962.1	DUF4874	DUF4874	transferred	1.0	1.0	1.0
Cluster_581.fa.aln	ORY76437.1	DUF4832	DUF4832	transferred	1.0	1.0	1.0
Cluster_581.fa.aln	ORY76437.1	DUF4874	DUF4874	transferred	1.0	1.0	1.0
Cluster_581.fa.aln	ORY57959.1	DUF4832	DUF4832	transferred	1.0	1.0	1.0
Cluster_581.fa.aln	ORY57959.1	DUF4874	DUF4874	transferred	1.0	1.0	1.0
Cluster_581.fa.aln	ORX78283.1	DUF4832	DUF4832	transferred	1.0	1.0	1.0
Cluster_581.fa.aln	ORX78283.1	DUF4874	DUF4874	transferred	1.0	1.0	1.0
Cluster_543.fa.aln	RKP39382.1	EMC6	CL0706	transferred	1.0	1.0	1.0
Cluster_543.fa.aln	PIA14646.1	EMC6	CL0706	transferred	1.0	1.0	1.0
Cluster_543.fa.aln	ORX73886.1	EMC6	CL0706	transferred	1.0	1.0	1.0
Cluster_385.fa.aln	ORY55604.1	CotH	CL0016	transferred	0.833	1.0	1.0
Cluster_385.fa.aln	ORX75976.1	CotH	CL0016	transferred	0.833	1.0	1.0
Cluster_385.fa.aln	ORX46212.1	CotH	CL0016	transferred	0.833	1.0	1.0
Cluster_385.fa.aln	ORX46205.1	CotH	CL0016	transferred	0.833	1.0	1.0
Cluster_385.fa.aln	ORY55602.1	CotH	CL0016	transferred	0.833	1.0	1.0
Cluster_385.fa.aln	ORX76597.1	CotH	CL0016	transferred	1.0	1.0	0.933
Cluster_385.fa.aln	ORX76597.1	CBM_10	CBM_10	fused	1.0	0.0	0.0
Cluster_385.fa.aln	ORY73936.1	CotH	CL0016	transferred	1.0	1.0	0.933
Cluster_385.fa.aln	ORY73936.1	CBM_10	CBM_10	fused	1.0	0.0	0.0
Cluster_385.fa.aln	ORY38709.1	CotH	CL0016	transferred	1.0	1.0	0.933
Cluster_385.fa.aln	ORY38709.1	CBM_10	CBM_10	fused	1.0	0.0	0.0
Cluster_561.fa.aln	XP_016606032.1	SnoaL_2	CL0051	transferred	1.0	1.0	0.625
Cluster_561.fa.aln	KNC97992.1	SnoaL_2	CL0051	transferred	1.0	1.0	0.625
Cluster_256.fa.aln	ORX43410.1	Exo_endo_phos	CL0530	transferred	1.0	1.0	1.0
Cluster_104.fa.aln	ORX80359.1	DUF998	CL0412	transferred	1.0	1.0	1.0
Cluster_104.fa.aln	ORY87348.1	DUF998	CL0412	transferred	1.0	1.0	1.0
Cluster_489.fa.aln	ORY51705.1	Ferritin	CL0044	transferred	1.0	1.0	0.987
Cluster_565.fa.aln	ORX85910.1	SUKH_6	CL0526	transferred	1.0	1.0	1.0
Cluster_37.fa.aln	ORY47273.1	PAN_4	CL0168	fused	0.022	0.0	0.0
Cluster_37.fa.aln	ORY47273.1	PAN_1	CL0168	fused	0.022	0.0	0.0
Cluster_37.fa.aln	ORY44535.1	ADP_ribosyl_GH	ADP_ribosyl_GH	fused	0.022	0.0	0.0
Cluster_171.fa.aln	ORX45939.1	Acetyltransf_7	CL0257	transferred	1.0	0.857	0.93
Cluster_193.fa.aln	ORY52977.1	G8	G8	transferred	0.8	1.0	0.889
Cluster_193.fa.aln	TPX77043.1	G8	G8	transferred	0.8	1.0	0.889
Cluster_193.fa.aln	ORY36997.1	G8	G8	transferred	0.8	1.0	0.889
Cluster_193.fa.aln	ORY35169.1	G8	G8	transferred	0.8	1.0	0.889
Cluster_476.fa.aln	WP_127531838.1	CBM_3	CL0203	lost	0.0	0.21	0.712
Cluster_476.fa.aln	WP_046502059.1	CBM_3	CL0203	lost	0.0	0.21	0.712
Cluster_476.fa.aln	WP_020430769.1	CBM_3	CL0203	lost	0.0	0.21	0.712
Cluster_476.fa.aln	WP_030692936.1	CBM_2	CL0203	lost	0.0	0.21	0.712
Cluster_476.fa.aln	WP_037677467.1	CBM_2	CL0203	lost	0.0	0.21	0.712
Cluster_476.fa.aln	WP_112225776.1	CBM_2	CL0203	lost	0.0	0.21	0.712
Cluster_476.fa.aln	WP_110933942.1	CBM_3	CL0203	lost	0.0	0.21	0.712
Cluster_476.fa.aln	WP_111504813.1	CBM_3	CL0203	lost	0.0	0.21	0.712
Cluster_476.fa.aln	WP_078844099.1	CBM_2	CL0203	lost	0.0	0.21	0.712
Cluster_476.fa.aln	WP_151737536.1	CBM_3	CL0203	lost	0.0	0.21	0.712
Cluster_476.fa.aln	EHN78062.1	CBM_2	CL0203	lost	0.0	0.21	0.712
Cluster_476.fa.aln	WP_150479164.1	CBM_2	CL0203	lost	0.0	0.21	0.712
Cluster_476.fa.aln	WP_161481293.1	CBM_2	CL0203	lost	0.0	0.21	0.712
Cluster_476.fa.aln	WP_154968669.1	CBM_3	CL0203	lost	0.0	0.21	0.712
Cluster_476.fa.aln	WP_046920386.1	CBM_2	CL0203	lost	0.0	0.21	0.712
Cluster_476.fa.aln	WP_002623476.1	CBM_2	CL0203	lost	0.0	0.21	0.712
Cluster_476.fa.aln	WP_037691015.1	CBM_2	CL0203	lost	0.0	0.21	0.712
Cluster_476.fa.aln	WP_044379462.1	CBM_2	CL0203	lost	0.0	0.21	0.712
Cluster_476.fa.aln	WP_076129909.1	CBM_3	CL0203	lost	0.0	0.21	0.712
Cluster_476.fa.aln	WP_127181751.1	CBM_2	CL0203	lost	0.0	0.21	0.712
Cluster_476.fa.aln	WP_062519199.1	CBM_3	CL0203	lost	0.0	0.21	0.712
Cluster_476.fa.aln	KWX81934.1	CBM_3	CL0203	lost	0.0	0.21	0.712
Cluster_476.fa.aln	WP_086602911.1	CBM_2	CL0203	lost	0.0	0.21	0.712
Cluster_476.fa.aln	WP_163085169.1	CBM_2	CL0203	lost	0.0	0.21	0.712
Cluster_476.fa.aln	ROP35943.1	CBM_2	CL0203	lost	0.0	0.21	0.712
Cluster_476.fa.aln	WP_150265992.1	CBM_3	CL0203	lost	0.0	0.21	0.712
Cluster_476.fa.aln	WP_030455625.1	CBM_2	CL0203	lost	0.0	0.21	0.712
Cluster_476.fa.aln	WP_097328321.1	CBM_2	CL0203	lost	0.0	0.21	0.712
Cluster_476.fa.aln	WP_086575909.1	CBM_2	CL0203	lost	0.0	0.21	0.712
Cluster_476.fa.aln	WP_076105227.1	CBM_3	CL0203	lost	0.0	0.21	0.712
Cluster_476.fa.aln	WP_026047176.1	CBM_2	CL0203	lost	0.0	0.21	0.712
Cluster_476.fa.aln	WP_146805682.1	CBM_2	CL0203	lost	0.0	0.21	0.712
Cluster_476.fa.aln	WP_015800667.1	CBM_2	CL0203	lost	0.0	0.21	0.712
Cluster_476.fa.aln	WP_158843583.1	CBM_2	CL0203	lost	0.0	0.21	0.712
Cluster_476.fa.aln	WP_048572876.1	CBM_2	CL0203	lost	0.0	0.21	0.712
Cluster_476.fa.aln	EDY65070.1	CBM_2	CL0203	lost	0.0	0.21	0.712
Cluster_476.fa.aln	WP_109002519.1	CBM_2	CL0203	lost	0.0	0.21	0.712
Cluster_476.fa.aln	WP_138049956.1	CBM_2	CL0203	lost	0.0	0.21	0.712
Cluster_476.fa.aln	WP_076330189.1	CBM_3	CL0203	lost	0.0	0.21	0.712
Cluster_476.fa.aln	WP_130399849.1	CBM_2	CL0203	lost	0.0	0.21	0.712
Cluster_476.fa.aln	WP_055695495.1	CBM_2	CL0203	lost	0.0	0.21	0.712
Cluster_476.fa.aln	WP_119574116.1	CBM_2	CL0203	lost	0.0	0.21	0.712
Cluster_476.fa.aln	WP_164141534.1	CBM_2	CL0203	lost	0.0	0.21	0.712
Cluster_476.fa.aln	WP_093654938.1	CBM_2	CL0203	lost	0.0	0.21	0.712
Cluster_476.fa.aln	WP_062439200.1	CBM_2	CL0203	lost	0.0	0.21	0.712
Cluster_476.fa.aln	WP_123812860.1	CBM_2	CL0203	lost	0.0	0.21	0.712
Cluster_476.fa.aln	WP_118945777.1	CBM_2	CL0203	lost	0.0	0.21	0.712
Cluster_476.fa.aln	WP_059080549.1	CBM_2	CL0203	lost	0.0	0.21	0.712
Cluster_476.fa.aln	WP_086804562.1	CBM_2	CL0203	lost	0.0	0.21	0.712
Cluster_476.fa.aln	WP_093658047.1	CBM_2	CL0203	lost	0.0	0.21	0.712
Cluster_476.fa.aln	WP_093941491.1	CBM_2	CL0203	lost	0.0	0.21	0.712
Cluster_476.fa.aln	WP_030037633.1	CBM_2	CL0203	lost	0.0	0.21	0.712
Cluster_476.fa.aln	WP_076134281.1	CBM_3	CL0203	lost	0.0	0.21	0.712
Cluster_476.fa.aln	WP_074107391.1	CBM_3	CL0203	lost	0.0	0.21	0.712
Cluster_476.fa.aln	WP_144126370.1	CBM_2	CL0203	lost	0.0	0.21	0.712
Cluster_476.fa.aln	WP_119663951.1	CBM_2	CL0203	lost	0.0	0.21	0.712
Cluster_476.fa.aln	WP_015802894.1	CBM_2	CL0203	lost	0.0	0.21	0.712
[truncated: 3,448 more rows]

## Sheet: Cluster summary
cluster_id	hgt_criterion	passed_all_filters	fungal_LCA	gene_origin	sister1_LCA	sister2_LCA	joint_sister_LCA	fungal_accessions	gene_tree_leaves	species_tree_leaves	split_distance	minimum_split_distance	fungal_clade_support	average adjacent branch support	fungal_branch_length
Cluster_219.fa.aln	congruent_clade	No	329046	N/A	120398	100860	100860	ORY52422.1	7	4	0.0	0	100.0	96.0	1.1408704521
Cluster_159.fa.aln	hgt	No	29007	833	2	833	2	ORY24273.1,ORX59193.1	386	151	2.0	0	100.0	81.0	0.3992422049
Cluster_122.fa.aln	hgt	No	1344416	2026803	2026803	131567	131567	KXS19169.1	136	114	26.0	9.0	100.0	99.0	0.8735572113
Cluster_497.fa.aln	hgt	No	1129544	2038154	33317	2038154	33317	GBC09804.1,PKB92980.1,GBC42560.1,PKB92170.1,PKK67762.1,EXX70343.1,GBC51581.1,PKC70167.1,PKY13064.1,EXX50499.1,GBC33568.1,PKC01057.1,GBC14720.1,PKC03466.1,PKC01864.1,PKB92765.1,PKK58028.1,PKY57818.1	35	10	2.0	0	100.0	80.66666666666667	0.8049512468
Cluster_78.fa.aln	hgt	Yes	29007	1239	2	1239	2	ORY66881.1,AWI66941.1,ORY24910.1,ORX57944.1,ORY47126.1,ORX75846.1,ORY56492.1,ORY17189.1,ORX43621.1,ORX75499.1,ORX84901.1	203	64	3.5	0	100.0	97.33333333333333	0.9062225494
Cluster_78.fa.aln	hgt	Yes	29007	186802	186802	2	2	ORX51386.1,ORX59269.1,ORX78609.1,ANS13827.1,ORX44625.1,ORY77427.1,ORY21818.1,ORY74211.1,AAF00074.2,ORY21819.1,ORY21814.1,ORY52226.1,ORY76201.1,AAC63094.1,ORY24826.1,AAB69348.1,Q12647.1,ORX49028.1,ORX48610.1,ORX84084.1,ORX64570.1,ORX44858.1,ORY64534.1,ORY87221.1,ORY26655.1,ORX86828.1,ORX64572.1,ORY64533.1,ORY79673.1,ORY14975.1,AAD43818.1,ORX42983.1,ORY49700.1,ORX51156.1,ORY24825.1,AEX92707.1,ORX44…	203	64	5.0	0	100.0	97.0	0.587953948
Cluster_462.fa.aln	hgt	No	29007	831	1239	831	1239	ORY36265.1,ORY54252.1,ORX65061.1,AAB69091.1,ORX59320.1,ORX83694.1,AWI66998.1,ORX84895.1,ORX84896.1,ORX83700.1,ORX65059.1,ORY62832.1,ORX65058.1,ORX84897.1,ORX84893.1,ORY21068.1,ORX65062.1,ORY47535.1,ORX65060.1,ORY87267.1	177	49	12.0	0	100.0	86.0	0.447197283
Cluster_211.fa.aln	congruent_clade	No	29007	N/A	907348	1783272	2	ORX54186.1,ORY56776.1,ORY56777.1	36	15	0.0	0	95.0	96.33333333333333	0.2781285373
Cluster_509.fa.aln	congruent_clade	No	100474	N/A	33208	595528	33154	OAJ38162.1,OON01542.1,EGF81274.1,XP_006678146.1	550	346	0.0	0	100.0	96.66666666666667	1.325785099
Cluster_192.fa.aln	hgt	No	29007	6447	6447	131567	131567	ORY47518.1,ORX75406.1,ORX72519.1,ORY20882.1,ORX59074.1,ORY83959.1,ORY22476.1,ORX51470.1	331	195	5.0	1.0	100.0	97.66666666666667	0.3404544843
Cluster_59.fa.aln	congruent_clade	No	1352827	N/A	100860	4764	4764	ORY31530.1,TPX64801.1	18	9	0.0	0	100.0	99.0	0.6709287131
Cluster_360.fa.aln	hgt	Yes	1754191	657321	1239	657321	1239	ORX45938.1	17	14	2.0	0	100.0	94.33333333333333	1.274318615
Cluster_155.fa.aln	hgt	Yes	29007	157	157	2	2	ORY27223.1,ORX64537.1	131	66	1.0	0	100.0	100.0	0.1479516372
Cluster_16.fa.aln	hgt	No	29007	838	838	2	2	ORX75249.1,ORY82736.1	162	64	31.0	2.0	100.0	98.66666666666667	0.4154320329
Cluster_8.fa.aln	hgt	Yes	1344416	906914	131567	906914	131567	KXS19714.1	51	25	0.5	0	100.0	91.33333333333333	1.1024807051
Cluster_334.fa.aln	congruent_clade	No	423460	N/A	2	10228	131567	ORX81146.1	121	98	0.0	0	100.0	99.33333333333333	0.501823687
Cluster_355.fa.aln	congruent_clade	No	747725	N/A	77166	104431	33392	OAD01669.1	5	5	0.0	0	100.0	100.0	1.1632805122
Cluster_552.fa.aln	hgt	No	29007	186826	186826	1783272	1783272	ORX77938.1,ORY52731.1,ORY24331.1	112	21	4.0	0.5	100.0	87.0	0.7842437841
Cluster_253.fa.aln	hgt	Yes	1754190	46206	46206	186802	186802	ORY54297.1	21	12	1.5	0	100.0	92.33333333333333	0.4572547319
Cluster_572.fa.aln	hgt	No	29007	49546	2	49546	2	ORX83385.1,ORY75211.1	181	88	11.0	1.0	100.0	98.0	0.6324372863
Cluster_215.fa.aln	hgt	Yes	1314771	1121927	1121927	131567	131567	OAQ22096.1,OAQ29827.1	156	108	4.0	0	100.0	98.0	0.3790540422
Cluster_535.fa.aln	congruent_clade	No	29007	N/A	1783272	886293	2	ORY37730.1,ORX76222.1	5	5	0.0	0	91.0	96.0	0.3583950098
Cluster_320.fa.aln	hgt	No	1754190	1239	2	1239	2	ORY20631.1	13	9	2.0	0	100.0	89.66666666666667	1.1463576241
Cluster_298.fa.aln	hgt	No	29007	2605789	2605789	131567	131567	ORX84711.1,ORY03691.1	235	99	4.0	1.0	100.0	89.0	0.6209392526
Cluster_519.fa.aln	hgt	No	1344416	131567	131567	131567	131567	KXS10506.1,KXS10543.1	191	109	8.0	0	100.0	89.0	0.8839125898
Cluster_550.fa.aln	hgt	No	1754192	1337051	1337051	2	2	ORX78482.1	278	80	4.0	1.0	100.0	100.0	0.3584967277
Cluster_540.fa.aln	hgt	Yes	1274787	153267	153267	131567	131567	ORY99320.1	6	4	1.0	0	100.0	97.33333333333333	2.1512840181
Cluster_451.fa.aln	hgt	No	1344416	2759	2759	2759	2759	KXS17739.1,KXS10617.1	10	8	3.0	0	88.0	75.66666666666667	0.1916019704
Cluster_342.fa.aln	hgt	No	1754190	1239	2	1239	2	ORY55567.1	90	47	8.0	0	100.0	83.0	1.0878388324
Cluster_434.fa.aln	congruent_clade	No	1754192	N/A	2	1783272	2	ORX78605.1	49	22	0.0	0	100.0	85.0	0.9082846376
Cluster_392.fa.aln	hgt	No	1754190	622312	622312	186802	186802	ORY75576.1	7	5	2.0	0	100.0	80.33333333333333	1.1433462019
Cluster_393.fa.aln	hgt	Yes	1344416	161493	2	161493	2	KXS13513.1	158	121	2.0	0	100.0	100.0	0.5588384076
Cluster_239.fa.aln	hgt	Yes	329046	1423893	131567	1423893	131567	ORY30487.1	122	83	2.0	0	100.0	97.33333333333333	2.0751565587
Cluster_352.fa.aln	hgt	Yes	133412	6198	2759	6198	2759	OMJ16937.1	7	6	2.0	0	100.0	90.66666666666667	1.1495702817
Cluster_387.fa.aln	hgt	No	1754192	767817	767817	1239	1239	ORX82869.1	16	11	2.0	0	100.0	87.33333333333333	1.224474317
Cluster_333.fa.aln	hgt	No	29007	1236	131567	1236	131567	ORX81096.1,ORX59121.1,ORY84039.1	340	164	5.0	0	100.0	62.0	0.7214547886
Cluster_525.fa.aln	hgt	Yes	1213189	33213	6072	33213	6072	OMH86367.1	9	6	1.5	0	100.0	92.66666666666667	1.5414151573
Cluster_510.fa.aln	hgt	No	90262	267555	267555	3193	3193	ORZ24468.1	5	5	2.0	0	100.0	87.33333333333333	1.0609691035
Cluster_275.fa.aln	hgt	Yes	1344416	1224	131567	1224	131567	KXS13032.1	129	78	4.0	0	100.0	98.66666666666667	2.0981865848
Cluster_109.fa.aln	hgt	Yes	1754192	2	131567	2	131567	ORX68880.1	698	145	55.45516927638633	0	100.0	97.0	1.0487691204
Cluster_109.fa.aln	hgt	Yes	29007	2	2	131567	131567	ORY64654.1,ORX53468.1,ORX76036.1	698	145	46.79483072361363	0	100.0	98.33333333333333	0.5588934817
Cluster_452.fa.aln	hgt	No	1754192	1239	2	1239	2	ORX80301.1,ORX78894.1,ORX64193.1,ORX80297.1,ORX80792.1,ORX64191.1	55	23	9.0	0	100.0	81.33333333333333	0.780215911
Cluster_567.fa.aln	hgt	Yes	1754191	186826	186826	2	2	ORX49625.1	81	43	4.0	0	100.0	96.0	0.4484401639
Cluster_302.fa.aln	hgt	No	1754192	1033744	2	1033744	2	ORX73470.1	126	62	24.0	6.399999999999999	100.0	97.66666666666667	0.0792759342
Cluster_137.fa.aln	hgt	No	29007	39495	2	39495	2	ORY58974.1,ORX41757.1,ORX80960.1,ORY83382.1	181	64	4.0	2.0	100.0	86.0	0.2321057912
Cluster_481.fa.aln	hgt	No	1352827	100860	100860	2759	2759	ORY51022.1,ORY45525.1,TPX73862.1	39	15	6.0	2.0	88.0	95.66666666666667	0.1259993183
Cluster_174.fa.aln	hgt	No	1754192	43305	43305	1783272	1783272	ORX83060.1,ORX83062.1	9	4	1.0	0	100.0	89.66666666666667	0.9763287956
Cluster_235.fa.aln	hgt	No	64571	6973	6973	131567	131567	XP_021876421.1,ORZ04207.1	6	5	2.0	0	85.0	86.0	0.2648661617
Cluster_261.fa.aln	hgt	No	2683659	41950	2	41950	2	KXS21489.1,XP_031027353.1	255	42	5.0	1.0	100.0	99.66666666666667	0.2337001485
Cluster_128.fa.aln	hgt	No	1754191	1763509	1763509	2	2	ORX43134.1,ORX43133.1,ORX43130.1,ORX43128.1	432	151	2.0	0.5	100.0	100.0	0.826233225
Cluster_128.fa.aln	hgt	No	29007	2	2	2	2	ORY79222.1,ORX85051.1	432	151	7.015151515151501	0.5	100.0	92.66666666666667	0.8060251266
Cluster_226.fa.aln	hgt	No	29007	81409	2	81409	2	ORY25423.1,ORY03825.1,ORX83631.1,ORX43667.1,ORX87614.1,ORY73366.1,ORY52753.1,ORY03824.1,ORY73367.1	25	9	2.0	0	99.0	84.66666666666667	0.5569884849
Cluster_92.fa.aln	congruent_clade	No	29007	N/A	2528966	2	2	ORY23106.1,ORY35280.1,ORY23103.1,ORX39505.1	14	10	0.0	0	100.0	96.33333333333333	1.083773886
Cluster_558.fa.aln	hgt	Yes	29007	28051	2	28051	2	ORY17889.1,ORX82464.1,ORX54336.1,ORX54337.1,ORX54335.1,ORX83330.1,ORX54334.1	348	140	3.0	0	100.0	100.0	0.2003775274
Cluster_105.fa.aln	hgt	No	4842	390850	390850	2759	2759	CEI95149.1,RCH81097.1	7	7	2.0	1.0	100.0	83.66666666666667	1.009997094
Cluster_421.fa.aln	hgt	No	588596	32056	2	32056	2	GBC17112.1	35	21	4.0	0	100.0	73.66666666666667	0.7675564365
Cluster_421.fa.aln	hgt	No	214506	279113	2	279113	2	PKC72646.1,RIB28926.1,EXX72446.1,PKB99906.1,PKB92050.1,PKB95178.1,PKY54551.1,GBC49021.1,RHZ45451.1,PKK62034.1,RIA82756.1,PKC63959.1,RHZ54583.1,PKK71093.1,RHZ77070.1	35	21	5.0	0	47.0	62.0	0.1081215398
Cluster_135.fa.aln	hgt	Yes	588596	55197	55197	131567	131567	EXX50972.1	4	4	1.0	0	100.0	98.0	1.4760823869
Cluster_22.fa.aln	congruent_clade	No	1344416	N/A	2836	100860	33634	KXS19970.1	13	6	0.0	0	100.0	100.0	0.5564520795
Cluster_368.fa.aln	hgt	No	29007	1239	1239	2	2	ORX80645.1,AWI66924.1,ORY20249.1,AWI66926.1,ORY84591.1	18	13	2.0	0	100.0	67.33333333333333	0.5466612005
Cluster_447.fa.aln	congruent_clade	No	1344416	N/A	2759	1117	131567	KXS16195.1	440	213	0.0	0	100.0	100.0	1.0501333547
Cluster_42.fa.aln	hgt	Yes	1754190	1732	2	1732	2	ORY53377.1	243	149	2.0	0	100.0	100.0	0.7396329354
Cluster_299.fa.aln	hgt	No	1754191	171549	171549	131567	131567	ORX47121.1	271	165	13.914529914529915	0	100.0	75.33333333333333	0.8995463812
Cluster_458.fa.aln	hgt	No	329046	28211	2	28211	2	ORY46592.1,ORY46550.1	70	43	9.0	2.0	100.0	95.66666666666667	0.7684600367
Cluster_474.fa.aln	hgt	Yes	1754190	2	2	2	2	ORY03693.1	172	91	3.0	0	100.0	96.0	1.2414985281
Cluster_468.fa.aln	hgt	No	214506	Undetermined	2759	69474	131567	KAF0512881.1,EXX73148.1,KAF0553046.1,RIB07716.1,KAF0428765.1,PKY30044.1,EXX73145.1,PKC00104.1,GBC10924.1	32	13	2.0	1.0	100.0	99.66666666666667	0.3299742595
Cluster_10.fa.aln	hgt	No	1754190	225164	225164	2759	2759	ORY15518.1	8	6	2.0	0	100.0	78.66666666666667	2.2652e-06
Cluster_10.fa.aln	hgt	No	1754190	6183	2759	6183	2759	ORY47520.1	8	6	2.0	0	100.0	86.33333333333333	2.086e-06
Cluster_10.fa.aln	hgt	Yes	1754190	33317	2759	33317	2759	ORY81707.1	8	6	1.0	0	100.0	100.0	0.0124713215
Cluster_353.fa.aln	congruent_clade	No	29007	N/A	412133	188709	131567	ORX63316.1,ORY77896.1	6	5	0.0	0	70.0	87.33333333333333	0.2338622101
Cluster_162.fa.aln	hgt	No	1344416	5974	5974	131567	131567	KXS19172.1	9	9	2.0	0	100.0	82.0	1.3025357292
Cluster_45.fa.aln	hgt	Yes	1344416	1224	1224	131567	131567	KXS20036.1	181	107	4.0	0	100.0	99.66666666666667	1.3817009971
Cluster_238.fa.aln	hgt	No	4874	1294634	6072	1294634	6072	KAF0544034.1	170	128	3.5	0	100.0	86.0	1.3898700657
Cluster_238.fa.aln	hgt	No	214506	52670	6072	52670	6072	GBC18676.1,PKC63595.1,GBC39462.1,PKC13309.1,POG75684.1,EXX54668.1,XP_025182550.1,PKY63525.1,EXX72331.1,PKB96857.1,RHZ85239.1,PKB97616.1,GBC47378.1,GBC30665.1,PKK62584.1	170	128	3.0	0	97.0	82.0	0.3512642653
Cluster_125.fa.aln	hgt	No	29007	1121333	1121333	1783272	1783272	ORY39722.1,ORX80580.1	5	5	1.0	0	87.0	83.66666666666667	0.2991549789
Cluster_56.fa.aln	congruent_clade	No	1754191	N/A	154046	1485	31979	ORX54776.1	4	4	0.0	0	100.0	100.0	0.639431199
Cluster_294.fa.aln	hgt	Yes	1344416	1224	1224	2	2	KXS11430.1	205	81	10.0	0	100.0	100.0	0.335001807
Cluster_317.fa.aln	hgt	Yes	29007	1016	1016	2	2	ORX76724.1,ORY28335.1	285	68	4.0	0	100.0	99.0	0.1348900196
Cluster_13.fa.aln	hgt	No	90262	33213	33213	131567	131567	ORZ04516.1	11	6	1.5	0.5	100.0	79.0	0.0232289673
Cluster_423.fa.aln	hgt	No	1314771	2	2	2	2	OAQ23965.1	368	249	63.633333333333326	1.0	100.0	91.33333333333333	0.4326383327
Cluster_423.fa.aln	hgt	No	1069443	2571159	2	2571159	2	KFH63061.1	368	249	3.1666666666666856	1.0	100.0	64.66666666666667	0.2022941649
Cluster_423.fa.aln	hgt	No	1314771	2571159	2571159	2	2	OAQ27447.1	368	249	2.833333333333333	1.0	100.0	99.33333333333333	0.4025999857
Cluster_209.fa.aln	hgt	No	1344416	2759	2759	2759	2759	KXS13219.1	300	182	4.0	0	100.0	74.0	1.1271865184
Cluster_166.fa.aln	hgt	No	64571	125878	125878	6072	6072	ORY91444.1,XP_021875218.1,XP_021875118.1,ORY94277.1	15	10	3.0	1.0	69.0	77.33333333333333	0.129852813
Cluster_335.fa.aln	hgt	No	1352827	4764	4764	4764	4764	TPX62001.1,ORY43146.1	30	10	0.5	0	100.0	75.66666666666667	0.9604792464
Cluster_529.fa.aln	hgt	Yes	29007	186802	186802	2	2	ORX75491.1,ORX75492.1,ORX49730.1,ORX75490.1,ORY69193.1,ORX81431.1	334	36	11.0	0	100.0	100.0	1.083503235
Cluster_27.fa.aln	hgt	Yes	1754192	1264	1264	2	2	ORX76344.1	200	64	1.6666666666666665	0	100.0	99.66666666666667	0.2557925063
Cluster_326.fa.aln	hgt	Yes	1344416	13792	13792	131567	131567	KXS21448.1	28	24	5.0	0	100.0	94.66666666666667	0.5979995445
Cluster_197.fa.aln	hgt	No	133412	33213	33213	6072	6072	OMJ18285.1	48	16	4.0	0	100.0	66.66666666666667	0.3907045881
Cluster_404.fa.aln	congruent_clade	No	451435	N/A	2	595528	131567	ORY41305.1,XP_031022716.1,TPX76938.1	43	35	0.0	0	100.0	100.0	0.2539050886
Cluster_172.fa.aln	hgt	No	1754190	133434	133434	131567	131567	ORY30053.1	12	8	2.0	2.0	100.0	89.33333333333333	0.5574394493
Cluster_369.fa.aln	hgt	No	423460	1349781	1349781	1239	1239	ORX63533.1,ORX92087.1,ORX92089.1,ORX92094.1,ORX92092.1,ORX92080.1,ORX92090.1,ORX92082.1	16	9	2.0	0	95.0	79.33333333333333	0.2776002276
Cluster_428.fa.aln	hgt	No	588596	204457	204457	2	2	EXX76375.1	62	50	4.5	1.0	100.0	71.66666666666667	0.0124820193
Cluster_181.fa.aln	hgt	Yes	1754192	1544	2	1544	2	ORX78539.1	220	85	2.0	0	100.0	100.0	0.2810682416
Cluster_179.fa.aln	hgt	Yes	1344416	1224	1224	1224	1224	KXS17603.1	51	9	1.0	0	100.0	95.66666666666667	1.6949168185
Cluster_74.fa.aln	hgt	No	29007	1653174	2	1653174	2	ORX44854.1,ORX44629.1,ORY55974.1,ORX75599.1	356	276	4.0	0.5	100.0	96.33333333333333	0.3138571576
Cluster_79.fa.aln	congruent_clade	No	1913637	N/A	4764	114742	4762	EXX71128.1,PKC12153.1,GBC03432.1,GBC24639.1,GBC22189.1,GBC12877.1,PKC68729.1,PKY54051.1,GBB88404.1,EXX65837.1,RIA88791.1,GBC26644.1,PKK61692.1,PKC60959.1,GBB97423.1,GBC46027.1,PKY50010.1,GBC18537.1,PKY60208.1,GBB90357.1,PKC60346.1,PKC60661.1,GBC41978.1,OAQ25754.1,GBC22902.1,GBC20273.1,PKY32460.1,PKY45217.1,GBC00365.1,GBC06068.1,PKY48010.1,GBC03350.1,PKC04997.1,PKY45518.1,PKY39636.1,RIA90710.1,PKC…	53	9	0.0	0	100.0	95.33333333333333	0.4542383135
Cluster_527.fa.aln	hgt	Yes	423460	2	2	131567	131567	ORX99346.1,ORX68059.1,ORX89859.1	328	270	17.0	0	100.0	91.0	0.9432686768
Cluster_202.fa.aln	hgt	Yes	29007	1265	1265	2	2	ORY53954.1,ORY53955.1,ORX54338.1,ORX42284.1,ORY36035.1,ORY76139.1,ORY36089.1,ORX77061.1,ORX54340.1,ORX61237.1	276	44	1.1764705882352942	0	100.0	99.66666666666667	0.7271324405
Cluster_202.fa.aln	hgt	Yes	29007	1264	1264	2	2	ORX67730.1,ORX67731.1,ORY69187.1,ORX83131.1,ORY50670.1,ORX78306.1,ORX78414.1,ORX84127.1,ORX52071.1,ORY44620.1	276	44	1.2727272727272727	0	100.0	100.0	0.5293095069
Cluster_439.fa.aln	hgt	No	1129544	6945	6945	2759	2759	EXX52222.1,PKC74499.1,XP_025164722.1,GBC09256.1,EXX52221.1,GBC19093.1,EXX52220.1,EXX52219.1	14	8	1.0	0	98.0	83.66666666666667	0.4330728386
Cluster_439.fa.aln	congruent_clade	No	679940	N/A	33317	554915	2759	KAF7723843.1	14	8	0.0	0	100.0	59.333333333333336	1.4501727158
Cluster_439.fa.aln	hgt	No	90262	188477	2759	188477	2759	ORZ10165.1	14	8	1.0	0	100.0	81.66666666666667	0.3505137298
Cluster_2.fa.aln	hgt	Yes	29007	1265	1265	186802	186802	ORX64746.1,ORY20134.1,ORY18090.1	27	10	2.0	0	100.0	91.66666666666667	0.9343849075
Cluster_559.fa.aln	hgt	No	1754190	411463	411463	131567	131567	ORY32682.1	135	82	1.2	0	100.0	88.66666666666667	1.255273474
Cluster_356.fa.aln	hgt	No	109871	4795	4777	4795	4777	OAJ36714.1	22	5	1.0	0.33333333333333337	100.0	92.33333333333333	0.8389386332
Cluster_399.fa.aln	hgt	No	645134	1236	1236	2	2	KND03449.1,XP_016611488.1	29	22	1.0	1.0	99.0	92.0	0.8829482549
Cluster_322.fa.aln	hgt	Yes	1754191	573	573	2	2	ORX42614.1	43	4	1.0	0	100.0	97.0	1.2006082252
Cluster_23.fa.aln	congruent_clade	No	1344416	N/A	4762	2	131567	KXS17843.1	165	38	0.0	0	100.0	100.0	0.6464195757
Cluster_1.fa.aln	congruent_clade	No	29007	N/A	33083	2	131567	ORY83367.1,AWI66973.1,ORX86474.1	40	29	0.0	0	100.0	99.66666666666667	1.181998963
Cluster_534.fa.aln	hgt	No	1754190	2	2	2	2	ORY38504.1	235	95	35.0	2.0	100.0	74.0	0.5669031181
Cluster_480.fa.aln	hgt	Yes	29007	28052	131567	28052	131567	ORY36419.1,ORX75477.1,ORY11776.1	253	140	2.0	0	100.0	100.0	0.1781037177
Cluster_388.fa.aln	hgt	Yes	29007	657321	657321	2	2	ORY23648.1,ORX49644.1	135	61	2.0	0	100.0	100.0	0.4707380044
Cluster_184.fa.aln	hgt	No	29007	2024199	2024199	131567	131567	ORX83666.1,ORY47517.1	319	116	6.0	1.0	100.0	100.0	0.345276618
Cluster_5.fa.aln	hgt	No	29007	872970	872970	2	2	ORX76398.1,ORX76399.1,ORY72982.1	21	10	2.0	0	100.0	87.66666666666667	0.7247224105
Cluster_26.fa.aln	hgt	Yes	105135	877418	877418	2	2	AWI67021.1,ORX81349.1	221	72	1.0	0	100.0	100.0	0.1223203237
Cluster_557.fa.aln	hgt	Yes	1754192	46206	46206	131567	131567	ORX84603.1	262	152	2.0	0	100.0	100.0	0.5224822345
Cluster_557.fa.aln	congruent_clade	No	1754190	N/A	2	553469	131567	ORY21497.1	262	152	0.0	0	100.0	85.33333333333333	0.8148048229
Cluster_384.fa.aln	hgt	No	2683659	44056	44056	2759	2759	XP_031027471.1,KXS11688.1	7	6	2.0	0	46.0	71.66666666666667	0.1225121615
Cluster_377.fa.aln	hgt	No	1352827	2516559	2	2516559	2	TPX73913.1,TPX52023.1,ORY36464.1,ORY36435.1,ORY36449.1,TPX73916.1	164	142	12.0	3.0	100.0	99.66666666666667	0.2287916397
Cluster_530.fa.aln	hgt	Yes	1754190	28110	28110	1224	1224	ORY38081.1,ORY35276.1,ORY63647.1	17	5	2.0	0	89.0	96.0	0.2709881091
Cluster_24.fa.aln	hgt	No	29007	186802	131567	186802	131567	ORY86593.1,ORX86381.1	263	114	6.142857142857139	2.0	100.0	99.33333333333333	0.9595480555
Cluster_537.fa.aln	hgt	Yes	109871	29159	29159	6072	6072	XP_006679040.1,XP_006680735.1,XP_006681078.1,XP_006679888.1,OAJ38589.1,XP_006677277.1,OAJ41901.1,EGF78556.1,XP_006679043.1,XP_006682037.1,EGF77434.1,OAJ40914.1,EGF78145.1,EGF79444.1,XP_006682979.1,XP_006677832.1,XP_006681918.1,OAJ37640.1,XP_006682618.1,EGF81388.1,EGF82391.1,XP_006678509.1,EGF80262.1,EGF80776.1,EGF77314.1,OAJ45355.1,OAJ39748.1,EGF76807.1,OAJ37845.1,OAJ40355.1,EGF80512.1,XP_0066769…	42	5	2.0	0	100.0	90.0	0.7380090158
Cluster_264.fa.aln	hgt	No	1344416	2692248	2692248	2759	2759	KXS14975.1	13	12	4.0	0	100.0	58.333333333333336	1.3411806606
Cluster_246.fa.aln	hgt	No	329046	158441	2759	158441	2759	ORY38339.1	107	10	1.0	1.0	100.0	97.0	1.0322340901
Cluster_31.fa.aln	hgt	No	1913637	33213	2759	33213	2759	CDS08373.1,KAF0486322.1,CDH60254.1	13	12	2.0	0	89.0	78.33333333333333	0.3921717429
Cluster_479.fa.aln	hgt	No	214506	470	470	131567	131567	KAF0527920.1,GBC45487.1,GBB91552.1,KAF0348028.1,RHZ69231.1,GBB91267.1,GBC45094.1,GBC23337.1,GBC27050.1,GBB96197.1,RHZ89940.1,PKY30335.1,RHZ81974.1,GBB91543.1,PKY43498.1,GBB97312.1,GBC45351.1,GBC44928.1,GBB88379.1,GBC34439.1,PKC69136.1,GBC50127.1,PKK64878.1,PKC54170.1,PKC59757.1,GBC36543.1,GBB96394.1,GBC43411.1,GBB90422.1,PKK56089.1,GBC13575.1,RHZ57327.1,GBB93077.1,GBC01956.1,PKY60310.1,GBC44615.1…	311	15	1.0	1.0	95.0	97.66666666666667	0.129252224
Cluster_129.fa.aln	congruent_clade	No	1754191	N/A	87882	186817	2	ORX43896.1	10	8	0.0	0	100.0	85.33333333333333	1.4881684202
Cluster_90.fa.aln	congruent_clade	No	1754190	N/A	6566	197562	33317	ORY83400.1	26	7	0.0	0	100.0	72.33333333333333	0.5000819908
Cluster_90.fa.aln	congruent_clade	No	1754192	N/A	197562	6566	33317	ORX79814.1,ORX79815.1	26	7	0.0	0	100.0	54.333333333333336	0.2910316823
Cluster_90.fa.aln	congruent_clade	No	29007	N/A	197562	6566	33317	ORX80475.1,ORX49621.1	26	7	0.0	0	97.0	62.333333333333336	0.1596879898
Cluster_90.fa.aln	congruent_clade	No	1754191	N/A	197562	6566	33317	ORX45028.1,ORX34623.1,ORX45027.1,ORX34624.1	26	7	0.0	0	100.0	51.666666666666664	0.2886667291
Cluster_90.fa.aln	congruent_clade	No	1754191	N/A	6566	197562	33317	ORX46834.1,ORX46836.1,ORX46835.1	26	7	0.0	0	100.0	79.0	0.6982871277
Cluster_90.fa.aln	congruent_clade	No	1754190	N/A	6566	197562	33317	ORY83408.1,ORY83402.1,ORY83406.1,ORY83404.1,ORY83403.1,ORY83407.1,ORY83405.1,ORY59004.1,ORY59003.1	26	7	0.0	0	51.0	49.0	0.0790411483
Cluster_90.fa.aln	congruent_clade	No	1754190	N/A	197562	6566	33317	ORY31901.1	26	7	0.0	0	100.0	77.33333333333333	0.3034286899
Cluster_555.fa.aln	hgt	No	1352827	2	2	2	2	ORY20047.1,TPX72615.1,ORY37995.1	259	209	13.0	1.0	100.0	79.0	0.8403567735
Cluster_475.fa.aln	hgt	Yes	423460	1224	1224	1224	1224	ORX98789.1	403	65	17.0	0	100.0	100.0	1.0022031238
Cluster_189.fa.aln	hgt	No	329046	253174	2759	253174	2759	ORY46534.1	57	23	1.3333333333333357	0	100.0	89.33333333333333	0.6896890609
Cluster_460.fa.aln	congruent_clade	No	1754190	N/A	186803	1512	186803	ORY48807.1	17	7	0.0	0	100.0	100.0	0.9610444302
Cluster_188.fa.aln	hgt	No	29007	131567	131567	131567	131567	ORY86457.1,ORY34359.1,ORX75552.1,ORX45407.1	158	117	12.799999999999997	4.800000000000001	100.0	91.0	1.096162588
Cluster_398.fa.aln	hgt	Yes	1754190	2	131567	2	131567	ORY20587.1,ORY20588.1	450	227	35.0	0	100.0	98.33333333333333	1.474857023
Cluster_398.fa.aln	hgt	Yes	1754192	2172	2172	131567	131567	ORX64240.1,ORX65467.1	450	227	7.666666666666667	0	100.0	98.33333333333333	1.021964329
Cluster_503.fa.aln	hgt	No	1754190	1812858	1239	1812858	1239	ORY40286.1,ORY27415.1,ORY77971.1,ORY27414.1	318	65	2.0	0	100.0	89.33333333333333	0.8318012773
Cluster_366.fa.aln	congruent_clade	No	588596	N/A	543	287	1236	EXX77463.1	20	8	0.0	0	100.0	99.66666666666667	0.3781694974
Cluster_315.fa.aln	congruent_clade	No	1352827	N/A	641	641	641	TPX77441.1,ORY41901.1	458	46	0.0	0	100.0	89.33333333333333	1.468317523
Cluster_111.fa.aln	hgt	No	29007	1160091	131567	1160091	131567	ORY73986.1,ORX83900.1	476	275	2.0	0	99.0	79.33333333333333	0.2107162174
Cluster_111.fa.aln	hgt	Yes	1344416	1760	131567	1760	131567	KXS19090.1,KXS19089.1	476	275	2.8999999999999773	0	100.0	96.0	0.7514608182
Cluster_376.fa.aln	hgt	Yes	29007	39483	2	39483	2	ORX86956.1,ORY10151.1	20	17	3.0	0	100.0	90.0	1.028560543
Cluster_15.fa.aln	hgt	Yes	29007	186802	1239	186802	1239	ORX51100.1,ORY86437.1,ORY20582.1,ORY86436.1,ORX75554.1	70	19	7.0	0	100.0	92.66666666666667	1.476585654
Cluster_390.fa.aln	congruent_clade	No	94130	N/A	7496	182803	6656	GBB94220.1,GBC01752.1	32	7	0.0	0	100.0	95.66666666666667	0.4770520355
Cluster_390.fa.aln	congruent_clade	No	214506	N/A	7496	182803	6656	KAF0383973.1,PKK60420.1,GBC50834.1,PKY61448.1,PKC55130.1,PKK78772.1,PKB99119.1,GBC08347.1,PKY34805.1,GBB98002.1,GBC39823.1,PKK66055.1,GBB92687.1,PKK49282.1,KAF0555057.1,KAF0345188.1,PKK56693.1,GBB98901.1,GBC35162.1,PKY33458.1,GBB91051.1,KAF0446273.1,PKK55452.1,GBC35318.1,PKY57580.1,PKY32952.1	32	7	0.0	0	94.0	94.33333333333333	0.1823625678
Cluster_521.fa.aln	hgt	No	588596	307492	6072	307492	6072	PKY60850.1,XP_025164866.1,POG58000.1	25	7	1.0	0	100.0	55.0	0.2774107254
Cluster_521.fa.aln	hgt	No	588596	307492	307492	6072	6072	PKY58139.1,PKY36853.1,PKC06685.1	25	7	2.0	0	89.0	77.66666666666667	0.1080716434
Cluster_521.fa.aln	hgt	No	36751	68888	68888	6072	6072	POG62752.1,RIA78720.1,PKC04239.1,XP_025186928.1,RIA98056.1,PKK78091.1,GBC16248.1,POG80062.1,XP_025169618.1	25	7	2.0	0	95.0	76.33333333333333	0.1481592909
Cluster_521.fa.aln	hgt	No	4874	307492	6072	307492	6072	KAF0558415.1	25	7	1.0	0	100.0	59.666666666666664	0.3411879041
Cluster_521.fa.aln	hgt	No	588596	68888	68888	6072	6072	PKY60685.1,PKB94876.1,PKY50666.1	25	7	2.0	0	94.0	51.666666666666664	0.3551469096
Cluster_232.fa.aln	hgt	No	1754190	1239	1783272	1239	1783272	ORY65597.1	170	77	21.0	0	100.0	88.66666666666667	0.3760706827
Cluster_0.fa.aln	hgt	No	29007	128827	128827	2	2	ORX76824.1,ORX49000.1,ORY27545.1,ORX81356.1	90	37	3.0	0	96.0	80.0	0.1262310117
Cluster_63.fa.aln	hgt	Yes	1069443	119060	1224	119060	1224	KFH73390.1	290	164	4.0	0	100.0	100.0	0.7915561489
Cluster_414.fa.aln	hgt	Yes	1352827	304	304	28216	28216	ORY40951.1,TPX76606.1,ORY40952.1	113	17	4.0	0	100.0	95.0	0.5031136025
Cluster_177.fa.aln	hgt	No	4862	230148	230148	33213	33213	ORX65748.1,ORX65719.1,PIA16428.1	8	6	1.0	1.0	21.0	52.0	0.140261022
Cluster_102.fa.aln	hgt	Yes	1754192	83771	83771	2	2	ORX80325.1	299	176	2.0	0	100.0	100.0	0.3280930237
Cluster_38.fa.aln	hgt	Yes	1754191	1216932	1216932	2	2	ORX49610.1,ORX49608.1	16	14	3.0	0	100.0	96.66666666666667	1.341309368
Cluster_547.fa.aln	hgt	Yes	1754192	1501	2	1501	2	ORX75940.1	19	9	2.0	0	100.0	92.0	0.9216522033
Cluster_539.fa.aln	hgt	No	29007	1239	1239	2	2	ORY23851.1,ORX65057.1	132	25	7.876190476190477	0	100.0	76.33333333333333	0.516918529
Cluster_433.fa.aln	hgt	Yes	29007	2	2	2	2	ORX41910.1,ORX75098.1,ORY41430.1,ORY60327.1,ORY04892.1,ORY87338.1,ORY27155.1,ORY54304.1,ORX84840.1,ORY38475.1,ORY27421.1,ORX48709.1,ORY22347.1,ORX41913.1,ORX41911.1,ORX85091.1,ORY84060.1,ORX78903.1	482	163	25.0	0	100.0	100.0	0.8188455456
Cluster_411.fa.aln	hgt	Yes	1754192	165779	165779	131567	131567	ORX66242.1	44	25	3.0	0	100.0	99.66666666666667	0.7408518553
Cluster_245.fa.aln	hgt	No	1344416	2014873	131567	2014873	131567	KXS21091.1	196	163	4.0	0	100.0	75.0	1.0750414593
Cluster_416.fa.aln	hgt	No	1754192	157	131567	157	131567	ORX53915.1	74	47	18.0	3.0	100.0	99.66666666666667	0.287275649
Cluster_158.fa.aln	hgt	No	1754192	2	131567	2	131567	ORX83368.1	216	92	30.0	0	100.0	66.66666666666667	0.9579544672
Cluster_114.fa.aln	hgt	Yes	1754192	1345695	131567	1345695	131567	ORX76707.1	423	136	2.0	0	100.0	91.66666666666667	0.6267003806
Cluster_441.fa.aln	hgt	Yes	29007	1265	1265	131567	131567	ORX79956.1,ORY24735.1	424	246	2.0	0	100.0	96.33333333333333	0.2272506941
Cluster_441.fa.aln	hgt	Yes	29007	5719	5719	131567	131567	ORX43515.1,ORY46272.1,ORX82185.1	424	246	1.0	0	100.0	96.66666666666667	0.6204609766
Cluster_347.fa.aln	hgt	No	214506	1206794	33213	1206794	33213	GBC01442.1,RIB17926.1,RIB19615.1,GBC16810.1,XP_025170414.1,RIB09601.1,XP_025170626.1,PKC75283.1,PKY23316.1,PKK70016.1,PKB95697.1,RIB13890.1,PKK55628.1,RIB09047.1,RIB22674.1,RIB11550.1,PKC00560.1,RIB03615.1,RIB06228.1,PKB96748.1,PKK63813.1,GBC03348.1,PKB96233.1,PKY57405.1,GBC42753.1,PKY58771.1,RIB06117.1,PKB96746.1,PKC57624.1,RIB24670.1,PKY48525.1,GBC22679.1,GBC06233.1,PKY52382.1,PKB94509.1,RIB164…	102	10	1.6666666666666665	0	99.0	88.0	0.3701229325
Cluster_444.fa.aln	hgt	Yes	29007	1264	2	1264	2	ORX42393.1,ORY29860.1,ORY00399.1,ORY29861.1,ORX87563.1,ORY29862.1,ORX79638.1,ORY00398.1,ORY29863.1	165	78	2.0	0	100.0	97.0	0.2784116065
Cluster_406.fa.aln	congruent_clade	No	588596	N/A	2	1121306	2	POG71209.1,EXX72150.1,XP_025178075.1,PKY38521.1,PKC03205.1,PKC66479.1,PKK60452.1	10	4	0.0	0	100.0	98.0	0.7994525471
Cluster_71.fa.aln	hgt	No	796925	411235	1760	411235	1760	KXN71778.1	81	48	3.0	1.0	100.0	99.66666666666667	0.4000729934
Cluster_71.fa.aln	hgt	No	796925	411235	411235	1760	1760	KXN71779.1,KXN71780.1	81	48	3.0	1.0	98.0	97.66666666666667	0.2241224587
Cluster_273.fa.aln	congruent_clade	No	29007	N/A	6573	2	131567	ORX82132.1,AWI67005.1,ORY20665.1,ORX57109.1,ORY27384.1,ORX82213.1,ORY57638.1,ORY78725.1,AAB69090.1,ORY66874.1,ORX82133.1,ORY44585.1,ORX58433.1,ORY84594.1,ORX84303.1,ORX58402.1,ORY36784.1,ORX84876.1,ORY82269.1,ORY20066.1,ORX86727.1,ORX51465.1,ORX83934.1,ORX81131.1,ORY44617.1	349	218	0.0	0	98.0	88.33333333333333	0.0929355202
Cluster_273.fa.aln	congruent_clade	No	29007	N/A	6573	2	131567	ORX83244.1,ORX85839.1,ORY31893.1	349	218	0.0	0	100.0	85.66666666666667	0.319448306
Cluster_273.fa.aln	congruent_clade	No	1754190	N/A	2	6573	131567	ORY57323.1	349	218	0.0	0	100.0	96.0	0.5063552528
Cluster_273.fa.aln	congruent_clade	No	1754191	N/A	6573	2	131567	ORX42612.1	349	218	0.0	0	100.0	100.0	0.3319912905
Cluster_273.fa.aln	congruent_clade	No	1754191	N/A	2	6573	131567	ORX61222.1,ORX61225.1,ORX61223.1,ORX61224.1	349	218	0.0	0	100.0	99.33333333333333	0.4342389868
Cluster_251.fa.aln	hgt	Yes	29007	2	2	2	2	ORX86539.1,ORX88274.1,ORX86541.1,ORY54906.1	109	50	19.0	0	100.0	97.33333333333333	0.3985580365
Cluster_422.fa.aln	congruent_clade	No	109871	N/A	100860	4777	4762	XP_006680126.1,EGF79373.1	20	9	0.0	0	100.0	82.33333333333333	0.617733184
Cluster_400.fa.aln	hgt	No	1913637	2	2	2	2	PKY56986.1,RUS26299.1,PKC13444.1,POG78141.1,PKK71603.1,RHZ87844.1,KAF0484282.1,GBC00125.1,XP_025185007.1,RHZ77490.1,RHZ57516.1,EXX50882.1,RIA95774.1,PKC63421.1	59	29	11.0	1.0	96.0	82.66666666666667	0.4073518897
Cluster_62.fa.aln	hgt	Yes	796925	1239	1239	2	2	KXN68036.1	220	121	16.0	0	100.0	90.0	0.8854954866
Cluster_205.fa.aln	hgt	No	1754190	177439	2	177439	2	ORY55030.1,ORY55027.1,ORY55028.1	34	23	4.0	1.0	100.0	91.66666666666667	1.124119139
Cluster_30.fa.aln	hgt	Yes	329046	35688	35688	131567	131567	ORY52517.1	49	21	2.0	0	100.0	100.0	1.1339596445
Cluster_182.fa.aln	hgt	No	29007	2	131567	2	131567	ORY24736.1,ORY25417.1,ORY52744.1,ORX71063.1,ORX43659.1,ORX71062.1	258	159	19.0	8.0	100.0	96.0	0.7546012724
Cluster_560.fa.aln	hgt	Yes	29007	2	131567	2	131567	ORX64609.1,ORY81714.1,ORY26086.1	356	160	28.0	0	100.0	95.0	0.7940444887
Cluster_496.fa.aln	hgt	Yes	1754192	1239	1239	2	2	ORX78211.1	93	52	9.0	0	100.0	99.0	1.0437744801
Cluster_542.fa.aln	congruent_clade	No	1754190	N/A	976	204457	2	ORY21702.1	8	7	0.0	0	100.0	93.66666666666667	1.138966506
Cluster_254.fa.aln	hgt	Yes	1754190	166486	166486	2	2	ORY54354.1	235	126	2.0	0	100.0	99.33333333333333	1.0857552688
Cluster_254.fa.aln	hgt	Yes	29007	1121329	1121329	2	2	ORY32643.1,ORX69831.1,ORY73328.1,ORY20280.1,ORX42666.1,ORY81136.1,ORY32645.1,ORX88119.1,ORY77109.1,ORY24510.1,ORX81098.1,ORX47676.1,ORY24932.1,ORY24509.1,ORX82737.1,ORX42573.1,ORX84250.1,ORY72632.1,ORY32644.1,ORY21063.1,ORY68128.1,ORX83291.1,AWI66996.1,ORX97692.1,ORX43371.1,ADZ47894.1,ORY68129.1,ORX80058.1,ORX85521.1,ORY25776.1	235	126	2.0	0	93.0	97.66666666666667	0.0681971471
Cluster_176.fa.aln	hgt	No	1357716	3197	3197	2759	2759	OON07963.1,OON03835.1	89	13	0.8	0.40000000000000036	100.0	99.66666666666667	0.4216271675
Cluster_86.fa.aln	hgt	Yes	29007	42322	2	42322	2	ORX84841.1,ORY23239.1	177	99	1.4000000000000057	0	100.0	100.0	0.1383119991
Cluster_151.fa.aln	hgt	Yes	4854	119060	131567	119060	131567	OAQ28836.1,OAQ35034.1,OAQ26882.1,KFH66451.1,OAQ23208.1,OAQ22741.1,OAQ35070.1,OAQ35421.1,OAQ28203.1,OAQ35824.1,OAQ32671.1,OAQ25337.1,OAQ24665.1,OAQ28202.1,OAQ32640.1,OAQ35346.1,OAQ31873.1,OAQ24233.1,OAQ35791.1,OAQ24648.1,OAQ32542.1,OAQ24077.1,OAQ23433.1,OAQ24028.1,OAQ31114.1,OAQ24653.1,OAQ23141.1,OAQ35077.1,OAQ25253.1,OAQ30231.1,OAQ25338.1,OAQ26215.1,OAQ35014.1,OAQ28208.1,OAQ35917.1,OAQ23541.1,OAQ…	344	56	1.0337164750957868	0	99.0	94.0	0.067741923
Cluster_418.fa.aln	hgt	No	133412	6072	131567	6072	131567	OMJ27343.1	11	10	4.0	0	100.0	82.33333333333333	2.0445e-06
Cluster_44.fa.aln	hgt	No	29007	2088	2088	131567	131567	ORX43391.1,ORY38078.1	15	13	3.0	1.0	100.0	100.0	0.1726490055
Cluster_274.fa.aln	congruent_clade	No	214506	N/A	46731	33213	6072	PKY23368.1,XP_025164838.1,RIA86768.1,PKY32763.1,PKK63598.1,PKB95098.1,PKB93190.1,EXX58372.1,PKC14307.1,XP_025188308.1,RIB25397.1,EXX51120.1,PKC68626.1,PKB93249.1,EXX61797.1,POG81442.1,GBC13307.1,PKC60482.1,PKY36741.1,XP_025184633.1,POG77767.1,PKK58205.1,PKB92243.1,POG57972.1,PKY35641.1,KAF0342961.1,EXX79204.1	32	8	0.0	0	56.0	81.66666666666667	0.1311816274
Cluster_409.fa.aln	hgt	No	29007	29521	131567	29521	131567	AWI66885.1,ORX54246.1,ORX79142.1,ORX54245.1,ORY07571.1,ORY61086.1	721	329	1.9285714285714448	0	56.0	71.0	0.06456327
Cluster_409.fa.aln	hgt	No	4756	29521	29521	131567	131567	ORY61089.1,AWI66886.1,ORY72709.1	721	329	1.9285714285714286	0	100.0	76.33333333333333	0.8714923611
Cluster_401.fa.aln	hgt	No	1754190	1812858	1812858	2	2	ORY74880.1	39	20	2.0	0	100.0	89.33333333333333	1.5315710852
Cluster_401.fa.aln	hgt	No	1754192	1239	2	1239	2	ORX64310.1,ORX64311.1,ORX73465.1	39	20	8.0	0	100.0	89.0	1.102849323
Cluster_556.fa.aln	hgt	Yes	329046	2	2	2	2	ORY42152.1	208	152	7.0	0	100.0	97.0	0.8076457225
Cluster_222.fa.aln	hgt	No	1754192	216572	216572	1239	1239	ORX88211.1	11	9	3.3333333333333335	0	100.0	77.33333333333333	1.1666365686
Cluster_68.fa.aln	hgt	No	1754192	1469948	1469948	2	2	ORX76205.1	5	4	1.0	0	100.0	82.0	0.7845199035
Cluster_504.fa.aln	congruent_clade	No	1754192	N/A	5758	370355	5758	ORX78383.1	7	5	0.0	0	100.0	90.0	1.3101228883
Cluster_501.fa.aln	hgt	No	329046	3193	3193	3193	3193	ORY51517.1	453	156	36.15441176470586	0	100.0	75.33333333333333	1.4168405711
Cluster_52.fa.aln	congruent_clade	No	1357716	N/A	2511126	131567	131567	OON05371.1	9	7	0.0	0	100.0	81.66666666666667	1.2698418609
Cluster_213.fa.aln	hgt	No	214506	2	2	2	2	GBC32866.1,PKY41302.1,XP_025174691.1,XP_025189319.1,PKC05358.1,RIA94780.1,GBB87599.1,PKC60587.1,PKY38808.1,PKY22999.1,GBC05376.1,KAF0460396.1,POG82453.1,GBC05378.1,PKC71141.1,PKK70581.1,RIA94781.1,GBC05374.1,POG67825.1,EXX52885.1,RIA86335.1,EXX57251.1,PKK73979.1	522	174	2.0	0	100.0	84.33333333333333	0.6047749151
Cluster_325.fa.aln	hgt	Yes	329046	2759	2759	2759	2759	ORY50527.1,ORY38863.1	120	16	1.5	0	100.0	96.0	0.6154526607
Cluster_343.fa.aln	hgt	No	29007	1239	2	1239	2	ORY13323.1,ORX79861.1	224	120	10.666666666666686	1.0	100.0	100.0	0.5388695428
Cluster_426.fa.aln	hgt	No	29007	131567	131567	131567	131567	ORX45238.1,ORY82278.1,ORX75202.1	408	170	37.337500000000006	3.5	97.0	57.333333333333336	0.1582512698
Cluster_259.fa.aln	hgt	Yes	1314771	1946	1760	1946	1760	OAQ26213.1	38	21	2.0	0	100.0	93.33333333333333	0.6055637483
Cluster_569.fa.aln	congruent_clade	No	588596	N/A	684063	6656	131567	PKC55938.1	16	11	0.0	0	100.0	88.33333333333333	1.291375087
Cluster_455.fa.aln	hgt	No	1754192	39495	186802	39495	186802	ORX83241.1	147	75	2.0	2.0	100.0	89.0	0.9417580712
Cluster_269.fa.aln	hgt	Yes	29007	2	2	2	2	ORY80579.1,ORX80861.1	217	75	12.371111111111112	0	100.0	92.0	1.206595922
Cluster_39.fa.aln	hgt	Yes	29007	1981510	131567	1981510	131567	AWI66989.1,ORY43221.1	55	37	4.0	0	100.0	100.0	1.300338335
Cluster_110.fa.aln	hgt	No	796925	182803	131567	182803	131567	KXN69145.1	504	61	4.333333333333329	1.7329824561403515	100.0	92.66666666666667	0.5931725712
Cluster_295.fa.aln	hgt	No	29007	2	2	2	2	ORY63742.1,ORX87243.1,ORX88121.1	295	87	40.0	1.0	100.0	89.66666666666667	0.2720614616
Cluster_289.fa.aln	congruent_clade	No	1352827	N/A	100860	4769	4764	ORY37181.1,TPX68827.1,TPX68829.1	20	8	0.0	0	100.0	89.66666666666667	0.7739797334
Cluster_18.fa.aln	hgt	No	1754190	838	838	2	2	ORY13324.1	69	8	2.0	0	100.0	83.33333333333333	0.3625795891
Cluster_18.fa.aln	hgt	No	1754192	838	838	2	2	ORX85831.1,ORX66408.1	69	8	2.0	0	100.0	77.33333333333333	0.3152118199
Cluster_18.fa.aln	hgt	No	29007	838	2	838	2	ORX72537.1,ORX72538.1,ORX41536.1,ORY20100.1,ORX41538.1,ORY05791.1,ORX41535.1,ORY33176.1,ORY22422.1,ORY22425.1,ORY22409.1,ORY19656.1,ORY22417.1,ORY33181.1,ORY22410.1,ORY15229.1,ORY20101.1,ORY22341.1,ORY22416.1,ORY22342.1,ORY29849.1,ORY10018.1,ORY20099.1,ORX72539.1,ORX41539.1,ORY22408.1,ORX72536.1,ORY22420.1,ORX72540.1,ORY22424.1,ORY22421.1,ORY20098.1,ORY22407.1,ORY22423.1	69	8	2.0	0	72.0	83.0	0.0496141161
Cluster_47.fa.aln	hgt	No	1352827	1224	1224	2	2	ORY23763.1,TPX71290.1	200	82	8.0	1.0	100.0	96.33333333333333	0.7286670456
Cluster_346.fa.aln	hgt	Yes	29007	29322	29322	2	2	ORY52142.1,ORX51145.1,ORX69333.1	67	24	1.5	0	100.0	95.33333333333333	0.3242508064
Cluster_522.fa.aln	hgt	No	2683659	1783272	131567	1783272	131567	KXS18535.1,XP_031024195.1	119	87	32.0	9.0	100.0	87.66666666666667	1.061218412
Cluster_490.fa.aln	hgt	No	29007	1776392	1776392	131567	131567	ORY60322.1,ORX42521.1,ORX41525.1,ORY60324.1,ORX79971.1,ORY60335.1,ORX79976.1,ORX79972.1,ORX79980.1,ORY60333.1,ORY60334.1,ORY60331.1,ORY60323.1,ORX79977.1,ORY60336.1,ORY27234.1,ORY60325.1,ORY60332.1,ORX79973.1,ORX79981.1,ORY60337.1	371	155	3.0	1.0	100.0	98.33333333333333	0.1881314872
Cluster_526.fa.aln	hgt	Yes	796925	37360	37360	131567	131567	KXN65650.1	48	32	2.0	0	100.0	97.33333333333333	0.3313827475
Cluster_532.fa.aln	hgt	No	29007	1783272	1783272	2	2	ORX88237.1,ORY20434.1,ORX41379.1	35	27	5.333333333333333	0	100.0	66.66666666666667	0.8377543608
Cluster_465.fa.aln	hgt	Yes	796925	102285	33213	102285	33213	KXN64998.1	26	24	3.0	0	100.0	93.0	0.3981197597
Cluster_465.fa.aln	hgt	Yes	796925	182803	182803	33213	33213	KXN68345.1	26	24	3.0	0	100.0	95.66666666666667	1.5511880194
Cluster_363.fa.aln	hgt	No	1938954	270	131567	270	131567	OZJ06024.1	15	10	3.0	0	100.0	88.0	0.915888116
Cluster_76.fa.aln	hgt	No	1754190	1239	1783272	1239	1783272	ORY23169.1	52	37	5.0	1.0	100.0	74.0	0.7425630071
Cluster_478.fa.aln	congruent_clade	No	645134	N/A	131567	2797	131567	KNC97400.1,XP_016605440.1	158	117	0.0	0	100.0	97.66666666666667	0.6265411735
Cluster_19.fa.aln	hgt	Yes	61395	294128	33213	294128	33213	ORX73061.1	7	6	1.0	0	100.0	98.66666666666667	0.6624131755
Cluster_576.fa.aln	congruent_clade	No	578462	N/A	461836	131567	131567	KNE73350.1,KNE67910.1	145	109	0.0	0	100.0	99.33333333333333	1.169704511
Cluster_150.fa.aln	hgt	No	29007	1239	1239	1239	1239	ORX85536.1,ORY16349.1	172	42	3.0	1.0	100.0	92.33333333333333	0.2550809336
Cluster_443.fa.aln	hgt	No	1754192	2	131567	2	131567	ORX42520.1	8	8	2.0	0	100.0	87.0	0.6499788541
Cluster_168.fa.aln	hgt	No	1344416	861299	861299	131567	131567	KXS19978.1	5	5	1.0	1.0	100.0	87.33333333333333	1.3492356427
Cluster_492.fa.aln	hgt	Yes	29007	1123304	2	1123304	2	AWI66980.1,ORX49217.1,ORX85598.1	17	15	2.0	0	99.0	99.66666666666667	0.1084028993
Cluster_517.fa.aln	hgt	Yes	1754192	1121330	1121330	1239	1239	ORX63940.1	9	5	1.0	0	100.0	98.66666666666667	1.5452890249
Cluster_153.fa.aln	congruent_clade	No	1352827	N/A	1817	1121283	2	ORY37039.1,ORY30504.1,TPX76844.1,TPX73984.1,TPX73959.1,ORY28930.1,ORY44353.1	25	11	0.0	0	100.0	100.0	0.6835772466
Cluster_312.fa.aln	congruent_clade	No	329046	N/A	4762	37360	2698737	ORY42648.1,ORY42626.1,ORY29915.1,ORY46805.1	127	18	0.0	0	100.0	98.66666666666667	0.9901767022
Cluster_449.fa.aln	hgt	No	29007	1301	131567	1301	131567	ORX78413.1,ORX52249.1	742	254	7.0	0	100.0	83.33333333333333	0.1485541289
Cluster_449.fa.aln	hgt	Yes	1754190	2	131567	2	131567	ORY25984.1	742	254	5.0	0	100.0	100.0	0.437859371
Cluster_348.fa.aln	hgt	No	1344416	512350	512350	1760	1760	KXS15361.1	282	211	2.0	0	100.0	81.66666666666667	1.162819523
Cluster_272.fa.aln	hgt	No	1754192	2086583	2	2086583	2	ORX87685.1	9	8	3.0	0	100.0	84.33333333333333	0.8745451176
Cluster_370.fa.aln	hgt	No	214506	33340	2759	33340	2759	PKC05016.1,GBC50875.1,PKB93539.1,GBC49174.1,GBC21173.1,KAF0428013.1,GBC35160.1,POG57266.1,PKY44447.1,GBC17122.1,GBC30299.1,GBC30353.1,GBC39884.1,PKK42479.1,PKY48729.1,XP_025164407.1,GBC16721.1,PKK38218.1	27	9	3.0	0	70.0	77.33333333333333	0.0737971147
Cluster_51.fa.aln	congruent_clade	No	214506	N/A	2	33154	131567	RIA93723.1,PKY12510.1,EXX59741.1,POG70141.1,PKC75847.1,PKY39783.1,PKK77932.1,XP_025177007.1,RHZ59696.1,PKC17453.1,GBB95233.1	40	27	0.0	0	100.0	79.66666666666667	1.467056578
Cluster_435.fa.aln	hgt	No	1754190	1265	1265	1783272	1783272	ORY15922.1	8	6	2.0	0	100.0	85.66666666666667	0.3935916048
Cluster_77.fa.aln	hgt	No	1344416	3042	2759	3042	2759	KXS22149.1,KXS22172.1	18	17	4.0	0	100.0	77.33333333333333	1.347801821
Cluster_228.fa.aln	hgt	Yes	1754191	137357	137357	131567	131567	ORX60078.1	43	25	2.0	0	100.0	99.66666666666667	1.0530564784
Cluster_533.fa.aln	congruent_clade	No	1344416	N/A	33995	543	1224	KXS17201.1	4	4	0.0	0	100.0	98.0	1.3337292049
Cluster_413.fa.aln	hgt	No	1352827	2509675	2509675	1783272	1783272	ORY52435.1,TPX75600.1	18	18	2.0	0	100.0	79.66666666666667	1.6854546
Cluster_36.fa.aln	congruent_clade	No	1344416	N/A	33213	35688	2759	KXS16191.1,KXS19341.1	10	8	0.0	0	100.0	100.0	1.100852271
Cluster_223.fa.aln	hgt	Yes	1344416	163359	2	163359	2	KXS20929.1	149	109	28.0	0	100.0	99.33333333333333	1.1845898586
Cluster_72.fa.aln	congruent_clade	No	1344416	N/A	5974	131567	131567	KXS09365.1	291	130	0.0	0	100.0	99.0	1.0435849629
Cluster_584.fa.aln	congruent_clade	No	1344416	N/A	33213	33981	131567	KXS17838.1	6	6	0.0	0	100.0	98.66666666666667	0.9674868547
Cluster_287.fa.aln	congruent_clade	No	1352827	N/A	131567	44056	131567	TPX64507.1,ORY38535.1	114	78	0.0	0	100.0	99.33333333333333	0.3287969218
Cluster_286.fa.aln	congruent_clade	No	2683659	N/A	4764	1202773	4764	KXS13100.1,TPX77150.1,RKO87076.1	7	7	0.0	0	100.0	87.66666666666667	0.7951212784
Cluster_277.fa.aln	hgt	Yes	29007	2364794	131567	2364794	131567	ORX42397.1,ORY49205.1,ORX77666.1,ORY21173.1	20	19	7.0	0	100.0	99.33333333333333	1.166643044
Cluster_417.fa.aln	hgt	No	423460	2709662	31	2709662	31	ORX92269.1,ORX95199.1,ORX93482.1,ORY03451.1	12	6	1.0	0	100.0	83.33333333333333	1.55641272
Cluster_488.fa.aln	hgt	No	1754192	1239	1239	2	2	ORX86612.1	22	5	1.0	0	100.0	89.66666666666667	0.8191854326
Cluster_408.fa.aln	congruent_clade	No	1357716	N/A	1224	1206794	131567	OON03529.1	7	6	0.0	0	100.0	63.333333333333336	0.6194541622
Cluster_163.fa.aln	hgt	No	329046	120398	2698737	120398	2698737	ORY44850.1	14	4	1.4	0.5	100.0	76.66666666666667	1.2798374737
Cluster_163.fa.aln	hgt	No	329046	120398	2698737	120398	2698737	ORY41276.1	14	4	1.4	0.5	100.0	70.0	1.600121385
Cluster_293.fa.aln	hgt	Yes	29007	28050	2	28050	2	ORY82194.1,ORX56689.1	342	100	3.0	0	100.0	90.66666666666667	0.5978077046
Cluster_242.fa.aln	hgt	Yes	329046	4764	4764	2759	2759	ORY46754.1,ORY34193.1	26	12	2.0	0	100.0	92.33333333333333	0.4281175647
Cluster_67.fa.aln	hgt	No	1754192	2	2	131567	131567	ORX48330.1,ORX83721.1	230	132	48.5	4.0	100.0	95.33333333333333	0.5195391238
Cluster_457.fa.aln	hgt	Yes	1314771	1883	1883	1883	1883	OAQ22591.1	60	39	0.3333333333333357	0	100.0	90.0	0.6097554591
Cluster_553.fa.aln	hgt	No	765915	29	131567	29	131567	ORZ32470.1	70	45	5.0	0	100.0	89.0	0.9438666924
Cluster_367.fa.aln	congruent_clade	No	1352827	N/A	131567	2759	131567	TPX73083.1,ORY45623.1,ORY29079.1,ORY29078.1,ORY29077.1,ORY51079.1,TPX73084.1,TPX73087.1,TPX73082.1,TPX77987.1	177	129	0.0	0	100.0	85.66666666666667	0.4223646078
Cluster_324.fa.aln	hgt	No	423460	89966	89966	2	2	ORX64581.1,ORX91205.1,ORX73512.1	63	51	8.0	0	100.0	80.33333333333333	0.9441959171
Cluster_198.fa.aln	hgt	Yes	29007	81852	2	81852	2	ORX56637.1,ORX49623.1,ORX76212.1,ORX78487.1	122	29	6.0	0	100.0	99.33333333333333	0.5596396501
Cluster_236.fa.aln	hgt	No	1754190	43305	43305	1783272	1783272	ORY55766.1	102	19	2.0	0	100.0	83.66666666666667	0.7061518311
Cluster_97.fa.aln	hgt	No	329046	4764	4764	4764	4764	ORY40185.1,ORY23342.1	20	5	1.1583333333333332	0.5	100.0	90.0	0.6114542379
Cluster_332.fa.aln	hgt	Yes	1754190	1239	1239	2	2	ORY23513.1	390	285	15.0	0	100.0	99.0	0.7829897508
Cluster_58.fa.aln	hgt	Yes	29007	171549	171549	976	976	ORX73492.1,ORY25885.1,ORX83573.1	248	139	55.0	0	100.0	99.66666666666667	0.6302858562
Cluster_4.fa.aln	hgt	No	645134	285	285	2	2	KND03371.1,XP_016611410.1	266	140	2.0	0	100.0	87.66666666666667	0.8196746033
Cluster_248.fa.aln	hgt	No	4830	33213	33213	6072	6072	EPB87535.1,OAD05899.1,EPB87540.1,KAF1799490.1	83	15	2.1666666666666643	0	99.0	88.33333333333333	0.446876435
Cluster_248.fa.aln	hgt	Yes	1314771	34643	34643	6072	6072	OAQ32579.1	83	15	2.0833333333333335	0	100.0	97.33333333333333	1.0120240933
Cluster_402.fa.aln	hgt	No	1357716	4762	2759	4762	2759	OON03836.1	8	6	1.0	0	100.0	58.0	0.6682645982
Cluster_485.fa.aln	hgt	No	423460	1444711	2	1444711	2	ORX95065.1	17	12	2.0	1.0	100.0	90.0	1.3694917645
Cluster_397.fa.aln	congruent_clade	No	1754192	N/A	28901	2	2	ORX64821.1	6	6	0.0	0	100.0	87.66666666666667	0.6900484256
Cluster_233.fa.aln	hgt	Yes	645134	185139	185139	2	2	KND03662.1,XP_016611701.1	6	4	1.0	0	100.0	91.33333333333333	1.079213393
Cluster_523.fa.aln	hgt	Yes	29007	833	2	833	2	ORX84599.1,ORX80069.1,ORY23031.1,ORX53276.1	157	65	2.03125	0	100.0	99.0	0.3122420932
Cluster_528.fa.aln	hgt	Yes	1344416	2	2	2	2	KXS12969.1	256	96	19.014059934318556	0	100.0	94.0	1.2132125067
Cluster_69.fa.aln	hgt	No	1938954	85006	2	85006	2	OZJ05386.1	237	190	76.0	0	100.0	79.33333333333333	0.894731302
Cluster_340.fa.aln	hgt	No	29007	42253	42253	131567	131567	ORX75403.1,ORY47549.1	31	28	5.0	1.0	100.0	87.66666666666667	0.6407734027
Cluster_361.fa.aln	hgt	No	423460	Undetermined	2759	2	131567	ORY06440.1	69	45	6.0	0	100.0	96.33333333333333	0.9492095714
Cluster_314.fa.aln	hgt	No	423460	1224	1224	131567	131567	ORX89515.1	111	56	13.0	0	100.0	79.0	1.084154965
Cluster_208.fa.aln	congruent_clade	No	133412	N/A	361077	32351	2759	OMJ26611.1	4	4	0.0	0	100.0	100.0	2.4380024181
Cluster_436.fa.aln	hgt	No	1344416	119060	119060	2	2	KXS13196.1	218	146	39.0	1.0	100.0	81.0	1.0515670953
Cluster_436.fa.aln	hgt	No	1344416	1340493	2	1340493	2	KXS20372.1	218	146	1.0	1.0	100.0	83.0	0.8710245719
Cluster_65.fa.aln	hgt	Yes	1213189	364601	6072	364601	6072	OMH86275.1	4	4	1.0	0	100.0	97.66666666666667	1.5997789238
Cluster_391.fa.aln	hgt	Yes	747725	188477	33317	188477	33317	OAD00970.1	4	4	1.0	0	100.0	100.0	1e-06
Cluster_186.fa.aln	hgt	No	423460	56	56	2	2	ORX90951.1,ORX89960.1,ORX90950.1,ORX78319.1,ORX89961.1	320	211	2.5	1.0	100.0	80.33333333333333	0.4463762882
Cluster_278.fa.aln	hgt	Yes	329046	100860	131567	100860	131567	ORY38881.1	52	40	3.0	0	100.0	93.66666666666667	0.7257484195
Cluster_175.fa.aln	congruent_clade	No	1344416	N/A	1224	554055	131567	KXS09602.1	15	11	0.0	0	100.0	99.33333333333333	1.249235912
Cluster_178.fa.aln	hgt	Yes	1913637	6072	6072	33208	33208	RIB08349.1,RUP44415.1,KAF0447944.1,RUS24295.1,PKC00505.1,RUP47867.1,XP_025173372.1,PKY51562.1,KAF0447942.1,RUP44414.1,KAF0447943.1,EXX59915.1,RHZ86559.1,RIA79578.1,EXX59914.1,PKK64584.1,GBB85454.1,POG66506.1	234	121	15.7	0	100.0	93.66666666666667	0.1835284355
Cluster_581.fa.aln	hgt	Yes	29007	1336241	1336241	186802	186802	ORX78284.1,ORX78285.1,ORY57961.1,ORY34358.1,ORY57962.1,ORY76435.1,ORY34357.1,ORY44241.1,ORX86933.1,ORY76436.1,ORY86458.1,ORX78283.1,ORY57959.1,ORY57960.1,ORY76434.1,ORY76437.1	27	6	2.0	0	100.0	99.33333333333333	0.3163249584
Cluster_379.fa.aln	congruent_clade	No	1913637	N/A	1122195	848	2	GBC45837.1,EXX66398.1,PKB97230.1,PKC11705.1,XP_025164313.1,RUP43649.1,GBC10981.1,XP_025167383.1,PKY36942.1,RUS12617.1,PKK56147.1,GBC53100.1,RIA97013.1,RIA88807.1,RIA84339.1,PKC54264.1,PKC54490.1,RUS24908.1,PKK56613.1,KAF0553851.1,PKC59966.1	28	7	0.0	0	100.0	99.66666666666667	0.6306713115
Cluster_500.fa.aln	hgt	No	578462	6072	6072	33208	33208	KNE54125.1	189	44	8.645782726045883	0	100.0	87.0	2.0757172815
Cluster_57.fa.aln	hgt	No	1344416	137583	137583	131567	131567	KXS18789.1,KXS17158.1,KXS15846.1,KXS15847.1,KXS15849.1	367	198	4.0	0	90.0	77.66666666666667	0.0950451246
Cluster_543.fa.aln	hgt	Yes	451828	232323	33208	232323	33208	RKP39382.1,PIA14646.1,ORX73886.1	130	125	2.0	0	100.0	97.0	0.7019769193
Cluster_431.fa.aln	hgt	No	578462	183589	183589	2759	2759	KNE65623.1	152	77	18.0	0	100.0	89.0	0.1087367007
Cluster_470.fa.aln	hgt	No	1913637	1573805	1573805	131567	131567	XP_025178317.1,GBC01544.1,EXX73043.1,RIA93573.1,RUP49694.1,PKY39131.1,PKC62978.1	287	222	8.0	0	100.0	89.0	0.7736478511
Cluster_382.fa.aln	hgt	Yes	423460	10228	2759	10228	2759	ORX91279.1	181	99	8.0	0	100.0	93.33333333333333	1.616262251
Cluster_359.fa.aln	hgt	Yes	1357716	112090	112090	4762	4762	OON10903.1	36	11	1.3333333333333333	0	100.0	94.0	1.0927010139
Cluster_127.fa.aln	hgt	No	1314771	1883	1760	1883	1760	OAQ29356.1	80	62	2.5	0	100.0	74.33333333333333	0.5792971804
Cluster_570.fa.aln	congruent_clade	No	1344416	N/A	816	1229	2	KXS19901.1	4	4	0.0	0	100.0	100.0	0.662357376
Cluster_549.fa.aln	congruent_clade	No	1344416	N/A	201174	2	2	KXS12694.1,KXS13039.1,KXS12583.1,KXS21255.1,KXS12703.1	308	223	0.0	0	100.0	100.0	1.172617622
Cluster_385.fa.aln	hgt	Yes	29007	1264	1264	2	2	ORX75976.1,ORX46205.1,ORX43666.1,ORY55602.1,ORX46212.1,ORY55604.1	53	10	1.1428571428571428	0	100.0	96.33333333333333	0.4338229147
Cluster_385.fa.aln	hgt	Yes	29007	2	2	2	2	ORX76597.1,ORY73936.1,ORY38709.1	53	10	1.7142857142857144	0	98.0	97.66666666666667	0.1607411091
Cluster_173.fa.aln	hgt	No	588596	1211035	1211035	1783272	1783272	PKC53100.1	116	98	3.0	1.0	100.0	100.0	0.0273861144
Cluster_505.fa.aln	congruent_clade	No	451435	N/A	131567	905079	131567	ORY39027.1,RKO85581.1,ORY45899.1	86	69	0.0	0	98.0	99.33333333333333	0.3318350134
Cluster_134.fa.aln	hgt	No	29007	131567	131567	131567	131567	ORX76654.1,ORX42082.1,ORY58277.1,ORY64566.1,ORX84704.1	510	181	14.0	3.0	100.0	80.0	0.5223164005
Cluster_220.fa.aln	hgt	No	29007	400682	400682	2759	2759	ORY48785.1,ORX57878.1,ORX65880.1	422	276	2.0	0	100.0	74.66666666666667	0.8276127199
Cluster_116.fa.aln	congruent_clade	No	64571	N/A	6447	3067	2759	ORZ18297.1,XP_021882092.1	5	4	0.0	0	42.0	80.66666666666667	0.0334661865
Cluster_296.fa.aln	congruent_clade	No	29007	N/A	428126	1239	1239	ORX39537.1,ORX41912.1	6	6	0.0	0	100.0	91.33333333333333	0.6612574774
Cluster_561.fa.aln	hgt	Yes	645134	2292265	2	2292265	2	XP_016606032.1,KNC97992.1	11	6	2.0	0	100.0	91.33333333333333	0.8386395718
Cluster_256.fa.aln	hgt	Yes	1754191	2	2	2	2	ORX43410.1	144	83	16.0	0	100.0	99.66666666666667	1.2920715838
Cluster_568.fa.aln	hgt	Yes	1314771	1553431	1553431	1224	1224	OAQ22128.1	254	87	2.0	0	100.0	100.0	0.0165729033
Cluster_104.fa.aln	hgt	Yes	1754192	186802	2	186802	2	ORX80359.1	124	39	3.0	0	100.0	100.0	0.6438868323
Cluster_104.fa.aln	hgt	Yes	1754190	186802	2	186802	2	ORY87348.1	124	39	4.0	0	100.0	99.66666666666667	0.6214754837
Cluster_489.fa.aln	hgt	Yes	1754190	1335	1335	131567	131567	ORY51705.1	78	42	2.04	0	100.0	97.0	0.2281833978
Cluster_565.fa.aln	hgt	Yes	1754192	55080	55080	2	2	ORX85910.1	74	30	5.0	0	100.0	95.66666666666667	1.7485597092
Cluster_6.fa.aln	hgt	No	29007	909932	131567	909932	131567	ORX77813.1,ORX57734.1,ORY73776.1,ORY24620.1	212	128	5.0	1.0	100.0	100.0	0.1931560322
Cluster_263.fa.aln	congruent_clade	No	765915	N/A	595528	2	131567	ORZ35247.1,ORZ35178.1,ORZ35311.1,ORZ35266.1,ORZ32998.1	226	144	0.0	0	100.0	100.0	0.871094835
Cluster_154.fa.aln	congruent_clade	No	214506	N/A	2759	10228	2759	POG81200.1,XP_025171857.1,PKK78349.1,RIB13172.1,XP_025188066.1,XP_025179631.1,PKY28143.1,POG65105.1,GBC05698.1,RIB13171.1,POG64991.1,POG72765.1,RIB13522.1,RIB13175.1,PKY21633.1,RIB22107.1,XP_025171971.1,PKY46206.1	21	6	0.0	0	100.0	96.0	0.857988281
Cluster_167.fa.aln	hgt	No	645134	1755098	2	1755098	2	XP_016604802.1,KNC96762.1	68	51	3.0	1.0	100.0	98.66666666666667	1.529780608
Cluster_491.fa.aln	hgt	No	1344416	1783272	131567	1783272	131567	KXS19376.1	389	252	1.0	0	100.0	84.0	0.3007979749
Cluster_37.fa.aln	hgt	Yes	2683659	485913	2	485913	2	ORY47435.1,ORY28906.1,TPX78125.1,ORY49615.1,ORY36501.1,ORY38368.1,ORY28750.1,KXS22567.1,ORY34471.1,ORY47491.1,ORY47423.1,ORY34466.1,TPX78128.1,ORY44374.1,ORY44547.1,ORY39662.1,ORY36445.1,ORY42140.1,ORY47273.1,ORY51458.1,ORY40649.1,ORY36710.1,ORY41947.1,ORY36494.1,ORY53512.1,ORY36515.1,ORY47894.1,ORY28425.1,ORY47453.1,ORY37991.1,TPX66537.1,ORY42143.1,ORY28752.1,TPX76926.1,ORY44520.1,ORY32214.1,ORY…	49	6	1.0	0	100.0	100.0	0.9207945075
Cluster_252.fa.aln	hgt	No	29007	1239	1239	2	2	ORX75694.1,ORY57388.1,ORX60904.1,ORX91944.1	313	196	17.0	0	100.0	83.0	1.11925381
Cluster_582.fa.aln	hgt	No	214509	194924	194924	2	2	RHZ80913.1,RIB15416.1,KAF0469272.1	26	22	3.0	0	100.0	78.0	1.089317031
Cluster_582.fa.aln	hgt	No	1913637	194924	2	194924	2	RUP48144.1,PKY50998.1,RIA90934.1,PKC64188.1,XP_025180219.1,GBB95348.1	26	22	3.0	0	99.0	52.666666666666664	0.4339688409
Cluster_28.fa.aln	hgt	No	1754192	1385	1385	2	2	ORX80841.1	342	50	7.033864164621361	0	100.0	79.0	1.3783648522
Cluster_285.fa.aln	hgt	No	1754192	831	186802	831	186802	ORX84487.1	10	4	1.0	0	100.0	75.66666666666667	0.767886423
Cluster_285.fa.aln	hgt	No	1754192	831	186802	831	186802	ORX65793.1	10	4	1.0	0	100.0	74.66666666666667	0.3507972178
Cluster_285.fa.aln	hgt	No	1754192	1121311	1121311	186802	186802	ORX84323.1,ORX84842.1,ORX84322.1	10	4	1.0	0	100.0	89.33333333333333	0.3379248192
Cluster_157.fa.aln	hgt	No	29007	867	867	2	2	ORY09049.1,ORY20008.1,ORY84572.1,ORY13451.1,ORX63953.1,ORY10780.1,ORX76572.1,ORY13454.1,ORY09046.1,ORY09042.1,ORY09054.1,ORX63951.1,ORX65547.1,ORX49580.1,ORY13447.1,ORY38472.1,ORX65542.1,ORY11174.1,ORY84568.1,ORX65545.1	46	21	1.0	1.0	94.0	80.0	0.3228864511
Cluster_157.fa.aln	hgt	No	1754192	1239	1239	2	2	ORX76573.1	46	21	4.5	1.0	100.0	64.33333333333333	0.9815838722
Cluster_157.fa.aln	hgt	No	1754190	1265	2	1265	2	ORY65589.1	46	21	3.0	1.0	100.0	85.66666666666667	0.7374757469
Cluster_171.fa.aln	hgt	Yes	1754191	1239	2	1239	2	ORX45939.1	150	56	5.5	0	100.0	97.33333333333333	0.8800708269
Cluster_210.fa.aln	congruent_clade	No	1754190	N/A	261392	46468	2	ORY55236.1	7	4	0.0	0	100.0	100.0	1.1095048208
Cluster_230.fa.aln	hgt	No	214506	6447	33317	6447	33317	PKB95382.1,RIB20001.1,GBB99355.1,RIB12070.1,RIB27593.1,PKY31065.1,PKY38088.1,PKK56154.1,PKC02913.1,GBC48725.1,RIA97585.1,EXX51681.1,POG77626.1,RIA90170.1,PKK59804.1,GBC48726.1,RHZ79347.1,RIA89769.1,EXX72288.1,XP_025187265.1,GBC17099.1,GBC04302.1,XP_025172067.1,PKK61546.1,RIB19212.1,PKC15507.1,XP_025166736.1,XP_025164224.1,PKY46320.1,GBB94705.1,GBB90964.1,POG80399.1,POG61698.1,PKC16321.1,PKK56379.…	105	12	0.19999999999999996	0	69.0	60.0	0.1173253242
Cluster_288.fa.aln	congruent_clade	No	2683659	N/A	2	120398	131567	KXS20685.1,TPX78497.1	131	110	0.0	0	98.0	86.66666666666667	0.3912628153
Cluster_107.fa.aln	hgt	No	588596	1437201	1437201	1437183	1437183	GBC31092.1,EXX58099.1	6	5	1.0	0	100.0	78.0	1.060762031
Cluster_330.fa.aln	congruent_clade	No	645134	N/A	5761	2903	2759	KNC96643.1,XP_016604683.1	6	4	0.0	0	100.0	96.66666666666667	0.9201762234
Cluster_82.fa.aln	hgt	No	4869	2	2	131567	131567	RUP16373.1,OZJ06924.1	36	29	5.0	0	100.0	79.33333333333333	1.44671505
Cluster_120.fa.aln	congruent_clade	No	2683659	N/A	905079	131567	131567	TPX50707.1,TPX47402.1,XP_031025389.1,TPX52773.1,TPX50696.1,XP_031024560.1,KXS21834.1	18	13	0.0	0	100.0	93.66666666666667	0.6148816191
Cluster_544.fa.aln	hgt	Yes	1754192	887929	887929	1239	1239	ORX66002.1	26	21	1.0	0	100.0	97.33333333333333	0.2605446988
Cluster_544.fa.aln	hgt	Yes	1754190	887929	1239	887929	1239	ORY24814.1	26	21	1.0	0	100.0	100.0	0.2456989673
Cluster_193.fa.aln	hgt	Yes	1352827	1257118	2759	1257118	2759	ORY35169.1,ORY52977.1,ORY37007.1,TPX77043.1,ORY36997.1	42	19	1.5	0	100.0	99.0	0.5317275649
Cluster_304.fa.aln	congruent_clade	No	1344416	N/A	37360	6072	2759	KXS19632.1	16	9	0.0	0	100.0	86.33333333333333	1.0017341483
Cluster_311.fa.aln	hgt	No	1344416	1038856	131567	1038856	131567	KXS20780.1	15	8	2.0	0	100.0	87.66666666666667	0.6031832781
Cluster_585.fa.aln	hgt	No	29007	1239	2	1239	2	ORY62012.1,ORX82886.1,ORY62011.1,ORY62013.1	312	184	3.0	0	100.0	89.0	0.9900364809
Cluster_554.fa.aln	hgt	No	578462	2759	2759	131567	131567	KNE70385.1,KNE67851.1	185	35	4.0	0	100.0	84.33333333333333	1.103302244
Cluster_508.fa.aln	hgt	Yes	1754190	102148	102148	2	2	ORY20586.1	175	92	4.0	0	100.0	98.0	0.9194804333
Cluster_508.fa.aln	hgt	Yes	29007	42322	42322	2	2	ORX78869.1,ORX85173.1,ORX64606.1,ORY31108.1	175	92	4.0	0	100.0	93.66666666666667	0.3780115069
Cluster_291.fa.aln	hgt	No	29007	537011	131567	537011	131567	ORX76712.1,ORY78773.1	265	171	3.0	1.0	100.0	100.0	0.0512482352
Cluster_577.fa.aln	hgt	No	36751	670386	670386	33083	33083	GBC38939.1,GBC27141.1,GBC47709.1,GBC21605.1,RIA82367.1,GBB90698.1,PKC09103.1,GBC21612.1,GBB98629.1,GBB96968.1,GBB95900.1,GBC35463.1,PKY58452.1,GBC48298.1,GBC31157.1,GBC29889.1,GBC52888.1,GBC33515.1,GBC15722.1,PKB92621.1,GBC52713.1,GBC32465.1,EXX53805.1,GBC49978.1,GBC15337.1,GBC11452.1,PKC56470.1,GBC53084.1,GBC54399.1,GBC08665.1,GBB84946.1,GBC15349.1,GBC11011.1,GBC39243.1,GBC17920.1,GBC07215.1,PKB…	198	7	2.0	0.5	100.0	100.0	0.8787341337
Cluster_412.fa.aln	hgt	No	214506	33340	33340	6072	6072	PKK73877.1,PKY42410.1,PKK56632.1,PKY55713.1,PKK58106.1,XP_025165345.1,PKY59573.1,PKK68471.1,PKC08928.1,RIB15654.1,GBB98191.1,GBC44446.1,PKY24507.1,PKB95698.1,PKC72097.1,XP_025187268.1,PKY60012.1,RIB19380.1,RIB21214.1,XP_025167912.1,PKY62829.1,XP_025170624.1,PKY58028.1,PKY34099.1,GBC01562.1,RIB25332.1,PKC57761.1,PKK59200.1,PKY57110.1,XP_025187484.1,PKY61699.1,PKB99211.1,GBC31486.1,PKY40419.1,GBB93…	274	59	8.125	2.0	100.0	92.0	0.3156097506
Cluster_476.fa.aln	hgt	Yes	1754190	2	2	2	2	ORY60297.1	508	271	77.0	0	100.0	100.0	1.219350794
Cluster_520.fa.aln	hgt	Yes	29007	4783	131567	4783	131567	ORX79565.1,ORY41121.1,ORY24503.1,ORX57164.1	152	93	3.0	0	100.0	100.0	0.2656817794
Cluster_306.fa.aln	hgt	No	1344416	2500179	2	2500179	2	KXS09691.1,KXS10598.1	156	119	51.0	9.0	100.0	95.66666666666667	0.579339151
Cluster_225.fa.aln	hgt	No	329046	1141887	2	1141887	2	ORY37003.1,ORY33196.1	233	177	9.0	1.0	100.0	98.33333333333333	0.454783315
Cluster_513.fa.aln	hgt	Yes	1754190	515620	186802	515620	186802	ORY39770.1	18	6	2.0	0	100.0	98.0	2.7972158818
Cluster_395.fa.aln	hgt	Yes	29007	833	833	2	2	ORX50281.1,ORX77851.1	338	235	2.0	0	100.0	100.0	0.4328402477
Cluster_133.fa.aln	hgt	No	423460	2712865	2712865	2	2	ORX99386.1	221	102	2.0	0	100.0	89.0	1.3439658128
Cluster_70.fa.aln	congruent_clade	No	133412	N/A	286	1963032	2	OMJ11800.1	7	4	0.0	0	100.0	99.66666666666667	2.2910944986
Cluster_35.fa.aln	hgt	Yes	29007	2	2	131567	131567	ORX86436.1,ORX45598.1	197	106	16.333333333333336	0	100.0	94.66666666666667	0.4064638194
Cluster_282.fa.aln	hgt	Yes	29007	411474	411474	1239	1239	ORX75606.1,ORY28677.1,ORX75605.1,ORX86321.1,ORY28675.1,ORX71747.1,ORX71748.1,ORY28676.1,ORY78763.1	149	34	2.0	0	100.0	99.33333333333333	0.5862444685
Cluster_61.fa.aln	hgt	No	1754192	39948	39948	131567	131567	ORX65155.1	92	70	4.0	1.0	100.0	87.0	0.5172348366
Cluster_61.fa.aln	hgt	No	1754190	2	131567	2	131567	ORY70852.1	92	70	9.0	1.0	100.0	99.33333333333333	0.8230725743
Cluster_511.fa.aln	hgt	No	4854	1783272	131567	1783272	131567	KFH68432.1,XP_021880991.1,ORZ14859.1	24	20	7.0	0	96.0	83.66666666666667	0.5486477267
Cluster_498.fa.aln	hgt	No	4854	693921	2698737	693921	2698737	KFH70220.1,OAQ29367.1	7	6	1.0	0	100.0	77.0	1.003351289
Cluster_53.fa.aln	congruent_clade	No	1754190	N/A	877418	2	2	ORY59776.1	212	154	0.0	0	100.0	100.0	0.4865700391
Cluster_349.fa.aln	hgt	Yes	34478	6072	6072	131567	131567	XP_016607273.1,TPX53505.1,KNC99233.1	811	122	7.358095238095238	0	100.0	99.33333333333333	0.7087650328
Cluster_240.fa.aln	hgt	Yes	2683659	1224	1224	2	2	XP_031025896.1,KXS12329.1,KXS22577.1,KXS22579.1	161	57	2.0	0	88.0	94.33333333333333	0.158966893
Cluster_471.fa.aln	congruent_clade	No	1213189	N/A	106178	779	106178	OMH85752.1	10	4	0.0	0	100.0	99.0	1.7684032297
Cluster_196.fa.aln	congruent_clade	No	34478	N/A	2	1890364	131567	KNC98088.1,XP_016606128.1,TPX56281.1	111	91	0.0	0	100.0	100.0	0.1423570928
Cluster_196.fa.aln	congruent_clade	No	1555241	N/A	1890364	2	131567	RKO97852.1	111	91	0.0	0	100.0	100.0	0.8500553376
Cluster_541.fa.aln	hgt	Yes	4854	1760	1760	2	2	OAQ31482.1,KFH70295.1,XP_021883315.1,ORZ22761.1	348	130	1.0	0	100.0	93.0	0.8711277065
Cluster_566.fa.aln	hgt	No	1754190	971	971	2	2	ORY21241.1	73	39	2.0	0	100.0	82.33333333333333	0.8999565683
Cluster_437.fa.aln	hgt	No	1344416	554065	131567	554065	131567	KXS19250.1	80	35	4.0	1.0	100.0	100.0	0.9176871469
Cluster_437.fa.aln	hgt	No	1344416	2903	2903	131567	131567	KXS14712.1,KXS13129.1,KXS11560.1	80	35	4.0	1.0	100.0	82.33333333333333	0.8911339288
Cluster_267.fa.aln	hgt	Yes	214506	1239	1239	131567	131567	RHZ61738.1,RHZ83679.1,XP_025176137.1,RHZ84175.1,PKK64010.1,RHZ63308.1,RIB01521.1,GBC30768.1,RHZ78547.1,PKC63455.1,PKK62561.1,RHZ68232.1,PKB96041.1,RHZ50405.1,PKK57380.1,RIA98807.1,RHZ51566.1,RHZ84417.1,RHZ46208.1,PKB96040.1,POG67295.1,EXX59971.1,RHZ79705.1,RHZ89758.1,EXX66612.1,RHZ80700.1,RHZ45879.1,XP_025168561.1,PKY58523.1,RHZ87027.1,RHZ43496.1,RIA80484.1,POG70078.1,RIA83881.1,PKY53883.1,RHZ694…	629	103	4.142857142857142	0	100.0	98.33333333333333	0.2461405632
Cluster_183.fa.aln	hgt	Yes	1314771	2571159	1224	2571159	1224	OAQ29846.1	241	112	1.0	0	100.0	99.66666666666667	0.4153262071
Cluster_7.fa.aln	hgt	Yes	1754190	2	2	131567	131567	ORY35279.1	391	58	12.5	0	100.0	100.0	0.6570547747
Cluster_32.fa.aln	hgt	Yes	4854	1760	1760	201174	201174	KFH73995.1,KFH62760.1,OAQ25926.1	351	169	29.0	0	100.0	94.66666666666667	0.6648323141
Cluster_524.fa.aln	hgt	Yes	1754190	29322	131567	29322	131567	ORY34388.1	288	136	2.0	0	100.0	99.66666666666667	0.0861107436
Cluster_524.fa.aln	hgt	Yes	1754192	877418	131567	877418	131567	ORX86235.1	288	136	1.5	0	100.0	100.0	0.0867895824
Cluster_85.fa.aln	hgt	Yes	645134	1076124	2	1076124	2	KNC97026.1,XP_016605066.1	107	79	8.0	0	100.0	100.0	0.8991118346
Cluster_482.fa.aln	hgt	Yes	214506	268141	2	268141	2	RIB17939.1,PKC09256.1,GBC05143.1,PKK77130.1,KAF0528891.1,GBC24779.1,PKC69729.1,KAF0529562.1,KAF0406179.1,KAF0528892.1,XP_025179140.1,POG72274.1,GBC01293.1,PKC65913.1,KAF0467094.1,RIA86906.1,KAF0406178.1,RIA96017.1,RIA98055.1,XP_025174881.1,XP_025167793.1,KAF0528890.1,POG77467.1,POG60927.1,RIB02295.1,RIA90514.1,RIB24026.1,PKK74152.1,EXX63675.1,GBC42257.1,KAF0467092.1,RHZ43303.1,KAF0513124.1,PKY174…	810	198	1.25	0	100.0	99.66666666666667	0.9917314468
Cluster_54.fa.aln	hgt	Yes	1754192	128827	128827	131567	131567	ORX87918.1	139	61	3.0	0	100.0	100.0	0.2761393464
Cluster_54.fa.aln	hgt	Yes	29007	853	853	131567	131567	ORY56489.1,ORX43406.1,ORX84904.1	139	61	1.6666666666666665	0	100.0	93.66666666666667	0.3989998133
Cluster_81.fa.aln	hgt	Yes	423460	1783272	2	1783272	2	ORX95839.1	260	163	1.8333333333333144	0	100.0	91.33333333333333	1.0741407615
Cluster_394.fa.aln	hgt	No	1213189	813	131567	813	131567	OMH79104.1	6	5	1.0	0	100.0	79.33333333333333	0.4495864986
Cluster_381.fa.aln	hgt	No	1357716	112090	112090	2759	2759	OON03670.1	18	5	1.0833333333333333	0.25	100.0	95.0	0.8709195017
Cluster_538.fa.aln	hgt	No	1344416	59738	2	59738	2	KXS18861.1	60	44	3.0	0	100.0	79.66666666666667	1.205135178
Cluster_66.fa.aln	congruent_clade	No	4854	N/A	33154	1553900	131567	OAQ30845.1,KFH70866.1	8	7	0.0	0	100.0	91.0	0.6251645299
Cluster_350.fa.aln	hgt	Yes	1352827	1391654	1391654	131567	131567	ORY29294.1,TPX78218.1,ORY29292.1,ORY15655.1,ORY15656.1	20	14	2.0	0	100.0	94.66666666666667	0.8736330396
Cluster_338.fa.aln	hgt	Yes	4854	6526	2759	6526	2759	ORZ17576.1,XP_021881963.1,KFH66141.1	29	13	2.0	0	100.0	93.66666666666667	2.069246275
Cluster_548.fa.aln	hgt	No	29007	186804	131567	186804	131567	ORX54283.1,ORY49678.1,ORX80610.1	216	152	7.0	1.0	100.0	82.33333333333333	0.5402272356
Cluster_469.fa.aln	hgt	Yes	423460	2742	2742	1224	1224	ORY04178.1	30	24	11.0	0	100.0	98.33333333333333	1.4041188679
Cluster_132.fa.aln	hgt	No	2683659	35493	2759	35493	2759	TPX52306.1,XP_031026803.1,KXS12317.1,TPX44876.1,TPX32933.1,KXS12316.1	223	160	1.0	0	97.0	86.33333333333333	0.2506735543
Cluster_73.fa.aln	hgt	No	1069443	204457	204457	2	2	KFH67015.1	258	112	12.0	0	100.0	78.33333333333333	1.601338618
Cluster_362.fa.aln	hgt	Yes	1754190	1239	1239	2	2	ORY28684.1,ORY28683.1	195	90	4.0	0	100.0	97.66666666666667	0.681692906
Cluster_257.fa.aln	hgt	No	29007	1265	1265	2	2	ORX85548.1,ORY42079.1	37	24	1.4444444444444444	0	100.0	66.66666666666667	0.7589073355
Cluster_495.fa.aln	hgt	Yes	1938954	79782	33154	79782	33154	OZJ03616.1	287	249	2.0	0	100.0	98.66666666666667	2.5781106708
Cluster_271.fa.aln	hgt	No	1754192	1624	2	1624	2	ORX85662.1	16	8	2.0	0	100.0	80.66666666666667	0.4998546552
Cluster_574.fa.aln	hgt	No	29007	186802	186802	186802	186802	ORX83527.1,ORY53352.1,ORY27413.1,ORX66229.1,ORY17190.1	10	7	2.0	1.0	96.0	50.333333333333336	0.3599263191
Cluster_237.fa.aln	hgt	No	29007	1853278	1853278	2	2	ORX78323.1,ORX49605.1,ORY25205.1	320	195	2.0	0	100.0	75.33333333333333	0.962287696
Cluster_237.fa.aln	hgt	No	29007	1853278	1853278	2	2	ORX76764.1,ORY73970.1	320	195	2.0	0	100.0	50.0	0.4691503377
Cluster_484.fa.aln	hgt	No	1344416	1141874	1760	1141874	1760	KXS12361.1,KXS18780.1	204	154	6.0	1.0	100.0	85.0	1.132947784
Cluster_580.fa.aln	congruent_clade	No	329046	N/A	100860	120398	100860	ORY42604.1	12	4	0.0	0	100.0	91.0	1.4790957144
Cluster_46.fa.aln	hgt	Yes	1344416	28056	201174	28056	201174	KXS08983.1	248	167	5.0	0	100.0	99.0	0.75147578
Cluster_466.fa.aln	hgt	No	1754190	59894	59894	6072	6072	ORY43915.1,ORY43913.1,ORY43917.1	6	4	1.0	0	60.0	86.66666666666667	0.1743889497
Cluster_328.fa.aln	congruent_clade	No	4854	N/A	1224	2903	131567	OAQ33372.1,KFH67875.1	18	5	0.0	0	100.0	95.33333333333333	1.421785037
Cluster_214.fa.aln	hgt	No	1754190	1796620	1796620	131567	131567	ORY06421.1	131	63	5.0	1.0	100.0	73.66666666666667	0.8884575815
Cluster_507.fa.aln	hgt	Yes	29007	1239	131567	1239	131567	ORY31461.1,ORX60185.1,ORX84674.1,ORX46161.1,ORY67859.1,ORX57310.1,ORY38264.1,ORY69386.1,ORX57294.1,ORY31459.1,ORY38065.1,ORX60186.1,ORX72569.1,ORY31458.1,ORY42440.1,ORY69337.1,ORY69387.1,ORY36217.1,ORX57323.1,ORY27387.1,ORX80727.1,AEX92722.1,ORY69328.1,ORX83923.1,ORX57295.1,ANS13826.1,ORY69336.1,ORY67867.1,ORX87160.1,ORX80717.1,ORX43945.1,ORY38064.1,ORX57290.1,ORX42386.1,ORY43214.1,ORX48164.1,ORX…	778	479	41.0	0	100.0	96.0	0.783786641
Cluster_373.fa.aln	congruent_clade	No	1352827	N/A	120398	100860	100860	TPX55152.1,ORY23756.1,TPX73292.1	15	6	0.0	0	100.0	89.33333333333333	1.280027483
Cluster_131.fa.aln	hgt	No	133412	33317	33317	33213	33213	OMJ19784.1	13	9	0.5	0.5	100.0	68.66666666666667	0.5041920214
Cluster_131.fa.aln	hgt	No	133412	33317	33213	33317	33213	OMJ13044.1	13	9	0.5	0.5	100.0	80.33333333333333	0.033822053
Cluster_300.fa.aln	hgt	No	1913638	2652724	2652724	6072	6072	ORX92803.1,ORY00084.1,ORX92802.1,ORX90947.1,RKP39138.1	9	6	1.0	0	99.0	84.0	0.4569704958
Cluster_200.fa.aln	hgt	No	1754190	186803	186803	186802	186802	ORY75225.1	12	7	1.75	1.0	100.0	80.0	0.3544053293
Cluster_121.fa.aln	hgt	Yes	29007	1712417	131567	1712417	131567	ORY22735.1,ORX87920.1,ORX56653.1	380	238	2.0	0	100.0	97.0	0.4160351057
Cluster_472.fa.aln	congruent_clade	No	1352827	N/A	2	100860	131567	TPX66533.1,ORY38204.1	164	131	0.0	0	100.0	100.0	0.1824161399
Cluster_270.fa.aln	hgt	Yes	1754190	2	131567	2	131567	ORY23750.1	187	74	2.0	0	100.0	91.0	0.6894589755
Cluster_146.fa.aln	hgt	No	423460	2058949	2759	2058949	2759	ORY05370.1	14	13	2.0	1.0	100.0	87.33333333333333	0.3479889595
Cluster_514.fa.aln	hgt	Yes	1754192	1408417	1408417	2	2	ORX70379.1	350	153	2.0	0	100.0	98.66666666666667	0.5850826044
Cluster_339.fa.aln	hgt	No	1344416	1224	1224	1224	1224	KXS12580.1	226	146	25.0	5.0	100.0	97.33333333333333	0.97261509
Cluster_229.fa.aln	congruent_clade	No	1938954	N/A	1224	48	1224	OZJ04520.1	41	21	0.0	0	100.0	100.0	1.3521600694
Cluster_502.fa.aln	hgt	No	29007	1783272	2	1783272	2	ORY16338.1,ORX50672.1,ORX85525.1	230	81	22.0	0	100.0	81.66666666666667	0.5362696358
Cluster_96.fa.aln	hgt	No	1754191	55080	55080	1239	1239	ORX45227.1	61	12	2.5625	0	100.0	76.0	0.6187576408
Cluster_432.fa.aln	hgt	Yes	29007	2	2	131567	131567	ORX75695.1,ORX59077.1,ORY85910.1	201	91	36.0	0	100.0	100.0	0.8714837186
Cluster_144.fa.aln	congruent_clade	No	1754192	N/A	877418	2	2	ORX75796.1	52	17	0.0	0	100.0	98.0	0.1046813493
Cluster_144.fa.aln	congruent_clade	No	29007	N/A	2	877418	2	ORY74017.1,ORY28224.1,ORY28221.1,ORY28219.1,ORX64050.1,ORY28222.1,ORY28223.1,ORY28220.1	52	17	0.0	0	96.0	88.0	0.1435267297
Cluster_41.fa.aln	hgt	Yes	29007	171552	171552	131567	131567	ORY74174.1,ORX64887.1	275	98	5.0	0	100.0	95.33333333333333	0.2430272821
Cluster_290.fa.aln	hgt	No	1754192	221126	131567	221126	131567	ORX72571.1	802	111	2.0	0	100.0	87.0	1.2326356574
Cluster_290.fa.aln	hgt	No	1754192	221126	221126	131567	131567	ORX75445.1	802	111	2.0	0	100.0	84.33333333333333	0.7076091228
Cluster_156.fa.aln	hgt	Yes	29007	409322	2	409322	2	ORX65887.1,ORY16329.1	51	30	1.0	0	100.0	96.66666666666667	0.226338345
Cluster_551.fa.aln	hgt	No	1352827	4777	4777	33634	33634	ORY42568.1,TPX64313.1	26	16	2.0	0	81.0	81.0	0.2872534908
Cluster_40.fa.aln	hgt	Yes	1754190	2	2	2	2	ORY22418.1	850	184	54.55812324929974	0	100.0	93.66666666666667	0.6768301467
Cluster_292.fa.aln	hgt	Yes	29007	2836	131567	2836	131567	ORX87997.1,ORY77540.1,ORX45149.1	66	44	7.0	0	100.0	93.0	1.244007388
Cluster_207.fa.aln	congruent_clade	No	423460	N/A	43356	349313	1760	ORY04987.1	4	4	0.0	0	100.0	98.66666666666667	1.3652253026
Cluster_536.fa.aln	hgt	Yes	109871	190655	2	190655	2	EGF81556.1,XP_006677740.1	199	127	2.0	0	100.0	99.66666666666667	0.348768945
Cluster_21.fa.aln	hgt	No	29007	1264	2	1264	2	ORY40572.1,ORX51399.1,ORX85982.1	225	109	3.0	1.0	100.0	99.66666666666667	0.2117171551
Cluster_119.fa.aln	congruent_clade	No	1352827	N/A	425072	4762	33634	ORY52885.1,TPX64807.1,TPX75584.1,TPX73799.1	237	31	0.0	0	97.0	99.0	0.1503527172
Cluster_262.fa.aln	hgt	No	214506	36200	6072	36200	6072	RIA98000.1,KAF0469869.1,PKB93026.1,GBB94986.1,PKC73392.1,GBB85769.1,GBC28955.1,GBB97289.1,GBC17872.1,PKY55395.1,GBC15850.1,GBC15846.1,PKY59256.1,RIA80068.1,PKC74070.1,GBB84418.1,GBB94990.1,GBC06897.1,RIA81287.1,RIA79488.1,GBB94987.1,GBB94869.1,PKY51658.1	29	9	2.0	0	81.0	82.0	0.2675991638
Cluster_152.fa.aln	congruent_clade	No	423460	N/A	131567	667725	131567	ORX76562.1,ORX98380.1	171	105	0.0	0	100.0	99.66666666666667	0.9157688009
Cluster_419.fa.aln	congruent_clade	No	2683659	N/A	2759	6072	2759	ORX54665.1,ORY54639.1,ORX85251.1,RKO94470.1	609	350	0.0	0	100.0	100.0	0.3429397343
Cluster_307.fa.aln	hgt	No	29007	2	2	2	2	ORY63728.1,ORY63727.1,ORX60971.1,ORX80037.1,ORY63726.1,ORY27831.1	159	67	21.0	0	100.0	87.66666666666667	0.3205455166
Cluster_11.fa.aln	hgt	Yes	1344416	325452	325452	4762	4762	KXS16699.1	64	14	3.0	0	100.0	92.33333333333333	1.1286157797
Cluster_117.fa.aln	hgt	Yes	2683659	1883	1883	2	2	KXS09938.1,TPX55404.1	239	183	16.25	0	100.0	94.0	0.4631016831
Cluster_305.fa.aln	hgt	No	1913637	6072	6072	6072	6072	XP_018292368.1,EIE88257.1,EIE76619.1,EIE75556.1,EIE92341.1,EIE81206.1,EIE78917.1,EIE78850.1,EIE91425.1,EIE92682.1,EIE87474.1,EIE82602.1,EIE86526.1,EIE92028.1,EIE89841.1,EIE88437.1,EIE89155.1,XP_018297109.1,XP_018285798.1,EIE92029.1,EIE92207.1,EIE92038.1,EIE79507.1,EIE81249.1,EIE84482.1,EIE89001.1,EIE82425.1,EIE80637.1,EIE82988.1,EIE92738.1,EIE80721.1,EIE84475.1,GBC27460.1,EIE82993.1,EIE86831.1,EI…	92	10	1.5	0.5	99.0	93.0	0.2301638187
Cluster_284.fa.aln	congruent_clade	No	423460	N/A	1224	685828	2	ORX97792.1,ORX80278.1	10	6	0.0	0	100.0	89.33333333333333	0.9701359986
Cluster_165.fa.aln	hgt	Yes	1344416	1760	1760	1760	1760	KXS11929.1	226	184	5.333333333333329	0	100.0	97.66666666666667	1.0761255151
Cluster_265.fa.aln	hgt	No	29007	186826	186826	2	2	ORX81357.1,ORY27544.1	333	50	4.625	0	100.0	81.66666666666667	1.122581674
Cluster_148.fa.aln	congruent_clade	No	1344416	N/A	28211	1760	2	KXS10497.1,KXS10534.1	284	244	0.0	0	100.0	100.0	1.139001071
Cluster_190.fa.aln	hgt	Yes	1352827	37360	37360	2759	2759	ORY31116.1,TPX41957.1,TPX51978.1,TPX59420.1,TPX43753.1,TPX50244.1,ORY37759.1,ORY30106.1,TPX73604.1,TPX63969.1,ORY24279.1,TPX52589.1,TPX57284.1,TPX41958.1,ORY39890.1	91	13	1.5	0	96.0	98.66666666666667	0.1907425025
Cluster_374.fa.aln	hgt	No	29007	186802	1239	186802	1239	ORX54642.1,ORX54681.1,ORX78336.1,ORX83716.1	43	31	6.0	1.0	100.0	68.66666666666667	1.24196991
Cluster_227.fa.aln	hgt	Yes	29007	186803	131567	186803	131567	ORX84813.1,ORX61137.1,ORY76406.1,ORX84815.1,ORY76405.1,ORX84812.1,ORX84814.1,ORX63474.1,ORY28350.1	748	267	1.8333333333333712	0	100.0	99.66666666666667	0.3103346628
Cluster_227.fa.aln	hgt	Yes	1754192	1415626	131567	1415626	131567	ORX84475.1	748	267	1.333333333333428	0	100.0	100.0	0.4008049167
Cluster_477.fa.aln	hgt	No	1938954	2	131567	2	131567	OZJ03421.1	63	52	13.0	1.0	100.0	82.33333333333333	0.9839958009
Cluster_9.fa.aln	hgt	No	109871	4783	4783	4762	4762	OAJ43900.1,XP_006681367.1,XP_006676722.1,EGF77808.1,OAJ39362.1,OAJ39368.1,EGF82900.1	19	9	2.5	0.5	100.0	87.0	0.5622122975
Cluster_410.fa.aln	hgt	Yes	1754191	1229621	1229621	131567	131567	ORX61138.1	374	189	2.0	0	100.0	96.66666666666667	0.5311732773
Cluster_410.fa.aln	hgt	Yes	29007	1336750	131567	1336750	131567	ORY25138.1,ORX75708.1	374	189	2.0	0	100.0	95.0	0.1459124933
Cluster_453.fa.aln	hgt	Yes	1352827	4764	4764	2759	2759	ORY42055.1,TPX78454.1	18	14	4.0	0	89.0	96.33333333333333	0.1444064415
Cluster_170.fa.aln	hgt	Yes	1754192	1123012	131567	1123012	131567	ORX78272.1	192	105	2.5	0	100.0	100.0	0.1051961739
Cluster_442.fa.aln	hgt	No	1754190	2	131567	2	131567	ORY25582.1	50	36	9.0	0	100.0	64.0	0.6335158091
Cluster_442.fa.aln	congruent_clade	No	1754192	N/A	2172	2	131567	ORX64229.1	50	36	0.0	0	100.0	84.33333333333333	0.2634612127
Cluster_169.fa.aln	hgt	No	423460	2	131567	2	131567	ORY06202.1	167	137	46.0	0	100.0	89.33333333333333	0.7508052321
Cluster_337.fa.aln	hgt	No	29007	5742	131567	5742	131567	AWI66936.1,ORY52221.1	54	32	5.0	0	52.0	78.33333333333333	0.0468440508
Cluster_99.fa.aln	hgt	Yes	29007	1783272	1783272	2	2	ORX78395.1,ORY10706.1,ORY08498.1,ORY08497.1,ORX85786.1,ORY70869.1,ORX46904.1	617	91	20.493288590604028	0	100.0	96.66666666666667	0.5879546042
Cluster_187.fa.aln	hgt	No	1754191	1239	1239	2	2	ORX42286.1,ORX52559.1,ORX42503.1	45	25	7.833333333333333	0	100.0	83.0	0.7935746853
Cluster_124.fa.aln	hgt	Yes	1274787	7102	33340	7102	33340	ORY96365.1	5	5	1.0	0	100.0	95.0	0.953084539
Cluster_106.fa.aln	hgt	No	1344963	2756	2756	2	2	CEP19769.1,CEP14270.1,EPB88135.1,KAF1806990.1,OAD07483.1,KAF1801616.1,GAN08003.1,GAN05222.1,RCH81746.1,EPB88570.1	549	217	4.0	2.0	100.0	88.66666666666667	0.1504503521
Cluster_341.fa.aln	hgt	Yes	29007	1265	2	1265	2	ORX84139.1,ORY42089.1,ORX41898.1,ORX78165.1,ORX49649.1,ORX84141.1,ORX83433.1,ORX49650.1,ORX49651.1,ORY73343.1,ORY05893.1,ORX83277.1,ORY54337.1,ORY25886.1,ORY73345.1,ORX50009.1,ORX80546.1	133	66	2.7894736842105274	0	100.0	96.0	0.3879477625
Cluster_308.fa.aln	hgt	Yes	1754192	186803	186803	2	2	ORX83541.1	327	107	4.0	0	100.0	90.33333333333333	0.3639257767
Cluster_308.fa.aln	congruent_clade	No	1754190	N/A	2	1379858	2	ORY20233.1	327	107	0.0	0	100.0	99.66666666666667	0.6216146101
Cluster_88.fa.aln	hgt	No	1069443	1883	1760	1883	1760	KFH63257.1	24	21	2.0	0.5	100.0	91.66666666666667	0.8019109829
Cluster_425.fa.aln	hgt	No	1344416	1429438	1429438	131567	131567	KXS15787.1	16	11	2.0	0	100.0	85.33333333333333	1.4921549073
Cluster_303.fa.aln	hgt	Yes	1754192	2	131567	2	131567	ORX78145.1	131	77	3.0	0	100.0	100.0	0.218659237
Cluster_450.fa.aln	hgt	Yes	329046	1437183	2759	1437183	2759	ORY32477.1	108	12	1.0	0	100.0	100.0	1.4171843288
Cluster_60.fa.aln	hgt	No	29007	131567	131567	131567	131567	ORY23308.1,ORY81654.1,ORY20625.1,AWI66786.1,ORY81655.1,ORY20626.1,ORY20619.1,ORX87039.1,ORY20629.1,ORY29702.1,ORX80357.1,ORY29699.1,ORY20628.1,ORX42817.1,ORY35275.1,ORY13777.1,ORY29705.1,ORX80871.1,ORY20624.1,ORY41475.1,ORX80879.1,ORX76898.1,ORY15508.1,ORY26730.1,ORY13779.1,ORX42392.1,ORX42257.1,ORY81653.1,ORX76587.1,ORY35278.1,ORX99977.1,ORY26733.1	105	35	7.0	1.0	100.0	49.0	0.6970244762
Cluster_204.fa.aln	hgt	Yes	329046	1341695	1783272	1341695	1783272	ORY44721.1	239	199	2.0	0	100.0	97.66666666666667	0.6998026057
Cluster_464.fa.aln	hgt	No	1754192	33213	131567	33213	131567	ORX87797.1	30	17	5.0	2.0	100.0	95.66666666666667	0.7963818511
Cluster_221.fa.aln	hgt	No	1129544	1219047	2	1219047	2	XP_025169046.1,PKC64807.1,POG62180.1,GBB84432.1,PKK68345.1,EXX76497.1	50	40	2.0	0	100.0	87.66666666666667	1.04191737
Cluster_142.fa.aln	congruent_clade	No	329046	N/A	2698737	133434	2759	ORY38864.1,ORY18894.1,ORY23314.1	62	12	0.0	0	98.0	97.33333333333333	0.2722496539
Cluster_48.fa.aln	hgt	Yes	29007	2	2	2	2	ORX76566.1,ORY21190.1,ORX55323.1,ORX46950.1,ORY20920.1,ORX55332.1,ORX38766.1,ORX63410.1,ORX42287.1,ORX79272.1,ORX76565.1,ORX64903.1,ORY75853.1,ORY13662.1,ORX42502.1,ORY10299.1,ORX55333.1,ORX52932.1	571	84	1.8366013071895608	0	100.0	100.0	0.3077120356
Cluster_48.fa.aln	hgt	No	29007	1783272	2	1783272	2	ORY13453.1,ORY20009.1,ORX65541.1,ORX64852.1,ORX64141.1,ORX77623.1,ORY09048.1,ORY09047.1,ORY13455.1,ORX64853.1,ORX65543.1,ORY10776.1,ORY10771.1,ORY75614.1,ORY65568.1,ORX57955.1,ORX63949.1,ORY10775.1,ORY13452.1,ORY13448.1,ORX64841.1,ORY10017.1,ORY12063.1,ORY34452.1,ORX76570.1,ORX76574.1,ORY57046.1,ORY10770.1,ORX65544.1,ORY10769.1,ORY09053.1,ORX64854.1,ORX76576.1,ORX61826.1,ORY10778.1,ORY10777.1,ORY…	571	84	14.886721611721597	0	100.0	64.0	0.5612574855
Cluster_327.fa.aln	hgt	No	588596	6072	6072	6072	6072	POG62753.1,XP_025169619.1	14	8	2.0	1.0	100.0	56.333333333333336	0.5530357172
Cluster_327.fa.aln	hgt	No	94130	7054	6072	7054	6072	GBB94154.1	14	8	2.0	1.0	100.0	80.66666666666667	0.6147405374
Cluster_327.fa.aln	hgt	No	588596	6072	6072	6072	6072	POG64927.1,XP_025171793.1	14	8	2.0	1.0	90.0	63.666666666666664	0.1510075369
Cluster_164.fa.aln	hgt	Yes	423460	2	2	131567	131567	ORX93337.1	161	64	6.0	0	100.0	99.33333333333333	0.282396667
Cluster_118.fa.aln	hgt	No	1754190	634498	131567	634498	131567	ORY21499.1	102	77	36.0	17.0	100.0	99.66666666666667	0.1784868814
Cluster_118.fa.aln	hgt	No	29007	634498	131567	634498	131567	ORX58563.1,ORX79368.1	102	77	36.0	17.0	100.0	99.66666666666667	0.0549836031
Cluster_113.fa.aln	hgt	No	747725	294128	294128	33213	33213	OAC98729.1,OAC98280.1	6	4	1.5	0	32.0	77.33333333333333	0.0010489594
Cluster_445.fa.aln	hgt	Yes	1344416	1783488	1783488	2	2	KXS21504.1	245	186	4.0	0	100.0	98.0	0.4464178142
Cluster_446.fa.aln	hgt	Yes	1344416	2759	2759	2759	2759	KXS14328.1	353	187	1.0	0	100.0	100.0	0.7636976906
Cluster_467.fa.aln	hgt	Yes	1754190	1783272	2	1783272	2	ORY37170.1,ORY37171.1	263	113	8.0	0	100.0	98.33333333333333	0.4957114312
Cluster_212.fa.aln	congruent_clade	No	1344416	N/A	5761	2813035	131567	KXS14343.1	6	5	0.0	0	100.0	88.33333333333333	1.4259262496
Cluster_415.fa.aln	hgt	No	1754190	114277	2	114277	2	ORY74978.1	16	15	4.0	0	100.0	83.0	0.4671229832
Cluster_319.fa.aln	hgt	Yes	1754191	186802	186802	2	2	ORX39467.1	154	58	6.0	0	100.0	97.33333333333333	0.7437728201
Cluster_319.fa.aln	hgt	Yes	1754192	877418	2	877418	2	ORX85865.1	154	58	3.0	0	100.0	100.0	0.5865549427
Cluster_43.fa.aln	hgt	No	1754191	91061	1239	91061	1239	ORX41807.1	18	7	1.0	0	100.0	68.0	1.1070845803
Cluster_203.fa.aln	hgt	No	329046	7574	2759	7574	2759	ORY45134.1	18	6	1.0	0	100.0	89.33333333333333	0.8219829673
Cluster_448.fa.aln	hgt	No	1344416	1519565	1519565	2836	2836	KXS19136.1	6	5	2.0	0	100.0	82.0	1.3582242412
Cluster_250.fa.aln	hgt	No	1344416	1257118	1257118	2759	2759	KXS18079.1	11	8	2.5	0	100.0	86.66666666666667	0.6816705659
Cluster_29.fa.aln	hgt	No	1344416	1760	1760	131567	131567	KXS16049.1	148	119	4.0	0	100.0	84.0	0.9283200905
Cluster_139.fa.aln	hgt	Yes	214506	88036	88036	2759	2759	PKC64718.1,PKK57781.1,PKY60584.1,PKK66542.1,PKC66727.1,PKY58163.1,GBC00369.1,XP_025187460.1,PKY46135.1,PKK66538.1,PKY20529.1,GBC00371.1,EXX50666.1,PKY58375.1,POG80595.1,EXX50671.1,PKY59224.1,PKY46862.1,PKY53474.1,POG80594.1,PKC64717.1,EXX68409.1,GBC31514.1,PKY53475.1,XP_025186093.1,GBB89068.1,RIA85011.1,PKB97642.1,PKB92797.1,POG80603.1,GBC00370.1,PKB94140.1,PKY53476.1,PKC14041.1,POG79227.1,XP_025…	218	41	1.0	0	100.0	99.66666666666667	0.4401535039
Cluster_313.fa.aln	hgt	Yes	329046	82926	82926	2759	2759	ORY50945.1	11	4	1.0	0	100.0	97.66666666666667	0.4713949893
Cluster_405.fa.aln	hgt	No	1754190	831	2	831	2	ORY51178.1,ORY51175.1,ORY51180.1,ORY51176.1,ORY51179.1	172	78	2.8333333333333286	1.0	100.0	99.0	0.4997825753
Cluster_309.fa.aln	hgt	Yes	29007	33033	2	33033	2	ORX51483.1,ORX76622.1	313	170	2.0	0	98.0	97.33333333333333	0.3046824434
Cluster_266.fa.aln	hgt	No	29007	1265	2	1265	2	ORY87308.1,ORX85167.1	89	47	2.0	0	100.0	86.66666666666667	0.3431758621
Cluster_461.fa.aln	hgt	Yes	29007	2	2	131567	131567	ORX52556.1,ORX85980.1,ORY22711.1	264	100	9.0	0	100.0	99.66666666666667	0.3828268052
Cluster_268.fa.aln	congruent_clade	No	1754190	N/A	222440	1224	131567	ORY24413.1	5	5	0.0	0	100.0	99.33333333333333	0.6451114101
Cluster_545.fa.aln	hgt	Yes	1754192	573061	573061	1783272	1783272	ORX76911.1	34	7	2.0	0	100.0	98.33333333333333	0.96034754
Cluster_12.fa.aln	hgt	Yes	329046	4764	4764	4764	4764	ORY52956.1	192	10	1.1250000000000004	0	100.0	97.0	1.2222973042
Cluster_12.fa.aln	hgt	Yes	1352827	4764	4764	4764	4764	ORY36506.1,TPX72044.1,TPX77028.1,TPX76320.1,TPX75328.1,ORY29236.1,ORY43997.1,ORY29231.1,ORY37208.1,TPX75817.1,ORY27572.1,TPX74018.1,ORY34530.1,TPX76668.1,TPX76941.1,ORY50598.1,ORY27051.1,TPX67172.1,ORY35272.1,ORY31577.1,ORY44048.1,ORY47635.1	192	10	1.125	0	79.0	90.0	0.0358747167
Cluster_329.fa.aln	hgt	Yes	29007	2548455	2	2548455	2	ORY57972.1,ORX79336.1,ORX63819.1,ORY26182.1,ORX83429.1,ORY26183.1,ORX56502.1,ORX83663.1,ORX63820.1,ORX56500.1	242	78	2.0	0	100.0	91.66666666666667	0.3673372078
Cluster_403.fa.aln	hgt	No	1344416	670289	670289	131567	131567	KXS12184.1	111	80	7.0	2.0	100.0	88.0	1.5770988038
Cluster_345.fa.aln	hgt	No	1344416	2	131567	2	131567	KXS12864.1	193	123	28.5	12.83333333333333	100.0	92.66666666666667	1.5112166327
Cluster_138.fa.aln	hgt	No	1754192	1264	1264	131567	131567	ORX82582.1	126	84	3.0	1.0	100.0	99.66666666666667	0.184064799
Cluster_138.fa.aln	hgt	No	1754190	1264	131567	1264	131567	ORY04887.1	126	84	3.0	1.0	100.0	81.66666666666667	0.2676444608
Cluster_386.fa.aln	hgt	No	1069443	1717717	2	1717717	2	KFH69222.1	6	6	2.0	0	100.0	83.66666666666667	0.9974137536
Cluster_276.fa.aln	hgt	No	1754190	1121267	1121267	131567	131567	ORY54232.1	34	21	5.0	1.0	100.0	99.0	0.2298615978
Cluster_25.fa.aln	hgt	Yes	1344416	2	2	131567	131567	KXS18164.1	347	208	23.0	0	100.0	94.0	1.2608892862
Cluster_191.fa.aln	hgt	No	796925	322865	2	322865	2	KXN73266.1	289	255	4.0	1.0	100.0	94.33333333333333	0.7029929708
Cluster_318.fa.aln	hgt	Yes	29007	1265	1265	131567	131567	ORX49558.1,ORX52936.1	56	30	2.0	0	100.0	96.66666666666667	0.1126608769
Cluster_34.fa.aln	congruent_clade	No	29007	N/A	131567	1144522	131567	ORX42551.1,ORX86111.1,ORX55846.1,ORY68170.1,ORY54616.1,ORX61263.1,ORX79571.1,ORY74951.1,ORY48783.1	29	18	0.0	0	100.0	96.66666666666667	0.7035872325
Cluster_108.fa.aln	hgt	No	29007	2	2	2	2	ORX87244.1,ORY75209.1,ORX79298.1,ORX42316.1,ORX49630.1,ORX57943.1,ORY75849.1,ORY29027.1,ORY75848.1,ORX72520.1,ORY73565.1,ORY76720.1	245	70	4.0	2.0	93.0	73.0	0.155784679
Cluster_115.fa.aln	hgt	No	1754192	91061	91061	2	2	ORX87214.1,ORX87215.1	408	173	12.0	0	100.0	81.66666666666667	0.3650394897
Cluster_459.fa.aln	hgt	No	36751	976	976	131567	131567	PKC73462.1,PKK73118.1,EXX64433.1,RIA95124.1,XP_025178499.1	451	243	16.0	3.0	100.0	95.33333333333333	1.100885257
Cluster_103.fa.aln	hgt	No	1754192	471855	471855	131567	131567	ORX85829.1	361	173	4.0	1.0	100.0	99.66666666666667	0.7165518398
Cluster_103.fa.aln	hgt	No	1754190	2172	131567	2172	131567	ORY70855.1	361	173	1.0	1.0	100.0	100.0	0.847934155
Cluster_64.fa.aln	hgt	No	29007	186802	186802	186802	186802	ORX45937.1,ORY14481.1,ORX45935.1	16	13	2.333333333333333	0	100.0	79.0	0.9049387026
Cluster_3.fa.aln	hgt	No	29007	186802	186802	1783272	1783272	ORY43904.1,ORX55463.1	51	16	3.0	1.0	100.0	96.33333333333333	0.5026772816
Cluster_185.fa.aln	hgt	Yes	29007	2115978	2115978	131567	131567	ORY21054.1,ORY21058.1,ORX79802.1,ORY54353.1,ORX87652.1,ORY43551.1,ORX79803.1,ORY21060.1,ORY21052.1,ORY21059.1,ORY21061.1,ORY21053.1	510	225	5.0	0	100.0	100.0	0.3809759447
Cluster_75.fa.aln	hgt	Yes	1754190	2	2	2	2	ORY20623.1	199	94	5.0	0	100.0	90.0	0.8033989143
Cluster_563.fa.aln	hgt	Yes	29007	1121329	2	1121329	2	ORY08979.1,ASF57710.1,ORY25229.1,ORY26650.1,ASF57707.1,ORY26654.1,ORX45779.1,ASF57709.1,ORX83989.1,ORX83988.1,ORX53724.1,ORY25796.1,ORY26649.1,ORY49686.1,ALT07805.1,ASF57708.1,ORX85855.1,ORX76941.1,ORX76937.1,ORY77981.1,ORY25797.1	268	148	4.0	0	100.0	100.0	0.1251345625
Cluster_365.fa.aln	hgt	No	29007	186802	186802	131567	131567	ORY74024.1,ORY56500.1,ORX75384.1,ORY55189.1,ORY24916.1	71	20	4.0	0	63.0	76.33333333333333	0.0411020401
Cluster_365.fa.aln	hgt	No	1754191	186802	131567	186802	131567	ORX53801.1	71	20	6.0	0	100.0	81.0	0.4945054923
Cluster_255.fa.aln	congruent_clade	No	329046	N/A	253174	4783	4762	ORY51660.1	7	4	0.0	0	100.0	88.33333333333333	0.7563616021
Cluster_316.fa.aln	congruent_clade	No	765915	N/A	2759	2	131567	ORZ41589.1	288	252	0.0	0	100.0	100.0	1.1860840569
Cluster_126.fa.aln	hgt	No	1754192	1211817	1211817	2	2	ORX87641.1	35	31	6.0	2.0	100.0	95.33333333333333	0.5960778672
Cluster_234.fa.aln	hgt	Yes	29007	2	131567	2	131567	ORX79666.1,ORX57792.1,ORY55791.1,ORY72981.1,ORX65404.1	298	184	25.75	0	100.0	95.0	0.3817206688
Cluster_380.fa.aln	hgt	No	451435	2759	2759	2759	2759	TPX55347.1,TPX77331.1,ORY52276.1	49	33	5.0	0	100.0	68.33333333333333	0.8420821461
Cluster_380.fa.aln	hgt	Yes	329046	4764	2759	4764	2759	ORY41869.1	49	33	7.0	0	100.0	98.33333333333333	0.8139703687
Cluster_94.fa.aln	hgt	No	29007	1239	1239	131567	131567	ORY36779.1,ORX44476.1	374	207	8.0	1.0	100.0	87.66666666666667	0.1184272109
Cluster_94.fa.aln	hgt	No	1754192	1678	131567	1678	131567	ORX86431.1	374	207	8.0	1.0	100.0	97.0	0.6070008055
Cluster_283.fa.aln	hgt	No	29007	976	976	2	2	ORY75865.1,ORX46828.1,ORY39714.1,ORX82026.1,ORX42460.1	231	110	8.833333333333332	0	100.0	85.66666666666667	1.013688032
Cluster_562.fa.aln	hgt	Yes	1344416	425072	131567	425072	131567	KXS14873.1	377	73	3.0	0	100.0	100.0	0.4538373517
Cluster_562.fa.aln	hgt	No	1344416	Undetermined	2	2759	131567	KXS21736.1	377	73	16.0	0	100.0	93.0	0.9534019267
Cluster_564.fa.aln	hgt	No	1754190	1916220	131567	1916220	131567	ORY74977.1	240	119	2.0	0	100.0	69.66666666666667	0.835753071
Cluster_279.fa.aln	hgt	No	1754192	877418	877418	2	2	ORX82832.1	241	71	3.0	1.0	100.0	98.0	0.4887626717
Cluster_140.fa.aln	hgt	Yes	1754192	1515	1515	1783272	1783272	ORX63528.1	23	16	2.0	0	100.0	98.0	1.4327757893
Cluster_516.fa.aln	hgt	No	29007	2	2	2	2	ORY57648.1,ORX76520.1	64	33	4.0	0	97.0	78.0	0.1829192567
Cluster_499.fa.aln	hgt	No	1754192	186802	2	186802	2	ORX77164.1	59	16	3.0	0	100.0	73.0	0.8744234925
Cluster_199.fa.aln	congruent_clade	No	1352827	N/A	4764	100860	4764	ORY25096.1,TPX77250.1	17	10	0.0	0	100.0	99.0	0.8083381088
Cluster_149.fa.aln	congruent_clade	No	1754190	N/A	838	577309	171552	ORY23311.1	15	8	0.0	0	100.0	79.66666666666667	0.9759756436
Cluster_336.fa.aln	hgt	No	645134	1224	2	1224	2	KND04181.1,XP_016612220.1	16	15	6.0	0	100.0	61.333333333333336	1.286015591
Cluster_518.fa.aln	congruent_clade	No	4828	N/A	131567	3218	131567	ORZ04279.1,SAL95026.1	15	13	0.0	0	100.0	82.66666666666667	2.89731856
Cluster_364.fa.aln	hgt	Yes	1754192	1871023	1871023	2	2	ORX64927.1	82	24	1.3333333333333333	0	100.0	97.33333333333333	1.1608390765
Cluster_260.fa.aln	hgt	No	1754192	1944635	2	1944635	2	ORX76892.1	93	19	2.0	0	100.0	87.0	1.1230398147
Cluster_351.fa.aln	congruent_clade	No	214506	N/A	186625	33340	33213	PKK60645.1,GBC12568.1,PKC16285.1,GBC03699.1,GBC03611.1,GBB90541.1,GBC35407.1,PKC62052.1,GBC48229.1,GBB94564.1,GBC31459.1,KAF0332999.1,EXX55558.1,GBC12879.1,GBB92729.1,PKY57950.1,GBB98437.1,PKY51066.1,GBB95554.1,EXX72593.1,GBC50618.1,PKC12541.1,PKK57284.1,PKY15790.1,PKK56024.1,RIA89222.1,PKB92550.1,PKY50971.1,PKC75153.1,GBC00388.1,EXX52751.1,EXX67509.1,GBC08469.1,PKC73690.1,GBC21542.1,EXX73199.1,E…	73	14	0.0	0	98.0	98.66666666666667	0.3897571646
Cluster_546.fa.aln	hgt	Yes	29007	1264	2	1264	2	ORY82264.1,ORX84580.1	315	109	2.0	0	100.0	99.33333333333333	0.2243996849
Cluster_424.fa.aln	hgt	Yes	329046	100860	2759	100860	2759	ORY29100.1,ORY50533.1	27	19	3.0	0	100.0	99.0	0.7228931945
Cluster_473.fa.aln	hgt	Yes	1754192	1720294	1720294	1239	1239	ORX86066.1	79	32	1.6	0	100.0	98.0	0.4824239451
Cluster_407.fa.aln	hgt	Yes	214506	203683	203683	2	2	KAF0475945.1,PKC66805.1,PKC05184.1,PKK61744.1,RIA84117.1,RIB15628.1,PKY49509.1,PKY55792.1,GBC04778.1,PKC07886.1,POG76863.1,XP_025183729.1,PKC72662.1	104	70	6.0	0	100.0	97.33333333333333	0.7684395019
Cluster_583.fa.aln	congruent_clade	No	1913637	N/A	1890364	6072	2759	PKC55832.1,RIB02745.1,RIA98747.1,RIA98746.1,PKC60127.1,XP_025184400.1,RIB20709.1,RIB23341.1,PKC02217.1,GBC37767.1,PKY29810.1,PKY55868.1,RHZ87889.1,RUP52355.1,EXX61237.1,EXX61235.1,PKC69813.1,RIA95138.1,PKY48955.1,KAF0525876.1,PKK71243.1,KAF0377382.1,PKY49416.1,RIA95136.1,KAF0499392.1,PKY48956.1,GBC37766.1,PKY45293.1,PKC04817.1,RIB18383.1,POG62123.1,KAF0511755.1,PKK64352.1,GBB96370.1,PKK64351.1,PK…	144	30	0.0	0	100.0	99.66666666666667	0.5574476185
Cluster_438.fa.aln	hgt	Yes	29007	1239	1239	2	2	ORY25402.1,ORX49577.1,ORX42222.1	48	14	4.75	0	99.0	90.0	0.2896923566
Cluster_91.fa.aln	hgt	No	451435	2	131567	2	131567	XP_016612568.1,RKO88097.1,KND04529.1,KND04530.1,XP_016612569.1,TPX58181.1	52	41	18.0	0	100.0	74.33333333333333	0.7373897492
Cluster_383.fa.aln	congruent_clade	No	645134	N/A	1783272	1890364	131567	KND04743.1,XP_016612782.1	63	48	0.0	0	100.0	100.0	0.741738015
Cluster_344.fa.aln	congruent_clade	No	133412	N/A	45351	117571	6072	OMJ24850.1,OMJ30044.1	5	4	0.0	0	87.0	86.66666666666667	1.353535218
Cluster_579.fa.aln	congruent_clade	No	1129544	N/A	69463	1206794	6072	XP_025182078.1,PKY46865.1,PKY52929.1,POG75212.1,GBC01524.1,GBC07837.1	31	10	0.0	0	34.0	46.333333333333336	0.0969891936
Cluster_579.fa.aln	hgt	No	214506	307491	6072	307491	6072	KAF0533979.1,KAF0557220.1,PKY20465.1,PKC03782.1,KAF0368597.1,POG62754.1,PKC04240.1,XP_025169620.1,PKK64482.1	31	10	2.0	0	91.0	75.66666666666667	0.1846738925
Cluster_579.fa.aln	congruent_clade	No	214506	N/A	69463	1206794	6072	PKB96828.1,PKK57830.1,RIB29033.1	31	10	0.0	0	97.0	81.66666666666667	0.1854905784
Cluster_429.fa.aln	hgt	Yes	1754190	2	2	2	2	ORY58294.1	340	136	11.5	0	100.0	95.33333333333333	1.1910538522
Cluster_130.fa.aln	hgt	Yes	329046	1760	131567	1760	131567	ORY37974.1	262	113	4.0	0	100.0	97.33333333333333	1.0520143358
Cluster_578.fa.aln	hgt	No	29007	1239	131567	1239	131567	ORY84533.1,ORX49646.1,ORY84534.1	322	112	8.0	0	97.0	84.0	0.0959789809
Cluster_378.fa.aln	hgt	Yes	133412	1094619	2759	1094619	2759	OMJ27075.1	151	12	2.5	0	100.0	93.33333333333333	0.8536549642
Cluster_375.fa.aln	hgt	No	1344416	1522432	1522432	1224	1224	KXS18284.1	59	11	1.0	1.0	100.0	100.0	0.5241249741
Cluster_33.fa.aln	congruent_clade	No	29007	N/A	1236689	2	131567	ORX48413.1,ORX82760.1,ORY78811.1	270	97	0.0	0	100.0	94.33333333333333	0.6953881155
Cluster_20.fa.aln	hgt	Yes	329046	120398	120398	4764	4764	ORY44941.1	55	6	2.090909090909091	0	100.0	99.33333333333333	1.4697848006
Cluster_487.fa.aln	congruent_clade	No	645134	N/A	131567	1257118	131567	KND02197.1,KND01597.1,XP_016609636.1,XP_016610236.1	100	75	0.0	0	44.0	81.33333333333333	0.1011916381
Cluster_195.fa.aln	hgt	Yes	1913637	4783	4762	4783	4762	RUS30514.1,PKC03315.1,PKY37716.1,RUS24255.1,RHZ47032.1,PKC75322.1,KAF0406183.1	18	8	1.0	0	96.0	97.0	0.4306494058
Cluster_420.fa.aln	hgt	No	1344416	2763	2763	131567	131567	KXS21415.1	51	42	3.0	0	100.0	73.66666666666667	0.7749415088
Cluster_358.fa.aln	hgt	Yes	29007	1121331	131567	1121331	131567	ORX49042.1,ORY82739.1	158	114	2.0	0	100.0	92.0	0.1566227912
Cluster_112.fa.aln	hgt	No	215637	9713	9713	2759	2759	RKP37601.1	410	295	5.0	2.0	100.0	99.0	1.3074274364
Cluster_112.fa.aln	hgt	No	4857	2759	2759	2759	2759	KAF7758912.1,KXN67173.1,KAF7726112.1,KAF7757590.1,KAF7745965.1,KAF7743105.1,KAF7745972.1,KAF7754067.1,KAF7741045.1,KAF7748511.1,KAF7754068.1,KAF7754469.1,KAF7722326.1,KAF7751392.1,KAF7759403.1,KAF7752197.1,KAF7726111.1,KAF7752919.1,KAF7741726.1,KAF7751340.1,KAF7726113.1,KAF7754069.1,KAF7726115.1,KAF7741211.1,KAF7744839.1,KAF7748509.1,KAF7755794.1,KAF7740597.1,KAF7754003.1,KAF7754411.1,KAF7745970.…	410	295	2.0	2.0	100.0	91.0	0.2875214924
Cluster_136.fa.aln	hgt	Yes	1754191	186802	131567	186802	131567	ORX56506.1	64	42	4.0	0	100.0	99.0	0.3971499347
Cluster_136.fa.aln	hgt	Yes	1754192	43305	43305	131567	131567	ORX84288.1,ORX84287.1	64	42	2.5	0	100.0	98.66666666666667	0.1937690438
Cluster_136.fa.aln	hgt	Yes	1754190	877418	877418	131567	131567	ORY73155.1	64	42	3.0	0	100.0	99.0	0.4328744308
Cluster_463.fa.aln	hgt	Yes	1754190	1265	2	1265	2	ORY04886.1	152	97	1.6666666666666572	0	100.0	97.66666666666667	0.0693618497
Cluster_354.fa.aln	hgt	No	645134	2	131567	2	131567	KND05170.1,XP_016613209.1	166	119	14.0	0	100.0	75.33333333333333	1.163998035
Cluster_244.fa.aln	hgt	No	1754192	976	2	976	2	ORX85067.1	63	50	4.5	1.0	100.0	94.66666666666667	1.3601126978
Cluster_160.fa.aln	hgt	No	29007	2267891	131567	2267891	131567	AWI67080.1,AWI67081.1,ORY13778.1	289	127	2.0	0	100.0	86.66666666666667	0.3561750661
Cluster_180.fa.aln	hgt	No	1344416	1654	1654	2	2	KXS19502.1	32	23	4.0	0	100.0	53.0	1.0130177313
Cluster_231.fa.aln	congruent_clade	No	578462	N/A	976	905079	131567	KNE58909.1,KNE71604.1	5	4	0.0	0	99.0	99.33333333333333	0.831808585
Cluster_297.fa.aln	hgt	Yes	1754190	186802	186802	1239	1239	ORY49228.1	65	23	3.0	0	100.0	92.33333333333333	1.0296734343
Cluster_297.fa.aln	hgt	Yes	1754192	186802	186802	1239	1239	ORX86661.1	65	23	3.0	0	100.0	99.33333333333333	0.4405197146
Cluster_389.fa.aln	hgt	No	329046	2759	2759	2759	2759	ORY38376.1	114	17	4.0	1.0	100.0	74.33333333333333	0.955683498
Cluster_389.fa.aln	hgt	No	329046	2759	2759	2759	2759	ORY50849.1	114	17	4.0	1.0	100.0	74.33333333333333	1.1519056725
Cluster_258.fa.aln	hgt	Yes	1213189	2185112	2185112	2759	2759	OMH83809.1	6	5	2.0	0	100.0	92.66666666666667	1.3606990465
Cluster_573.fa.aln	hgt	No	29007	1035197	131567	1035197	131567	ORY30651.1,ORY30654.1,ORY30653.1,ORX84811.1,ORY30649.1,ORX53763.1,ORX53765.1,ORX84810.1,ORY76413.1,ORY30650.1,ORY76411.1,ORY30648.1,ORY76407.1	632	214	3.0	0	100.0	81.0	0.8926520178
Cluster_301.fa.aln	hgt	No	423460	35688	35688	2759	2759	ORX95083.1	15	14	2.0	0	100.0	89.33333333333333	0.8710422797
Cluster_17.fa.aln	hgt	Yes	1754190	39495	2	39495	2	ORY07425.1	146	65	2.0	0	100.0	99.66666666666667	0.3531648758
Cluster_49.fa.aln	congruent_clade	No	329046	N/A	1224	4764	131567	ORY45901.1	226	134	0.0	0	100.0	97.0	0.9215777922
Cluster_281.fa.aln	hgt	Yes	29007	1263	1263	131567	131567	ORX70398.1,ORX56641.1,ORY22721.1	271	196	2.111111111111111	0	98.0	97.0	0.1338947436
Cluster_55.fa.aln	hgt	No	1344963	1760	1760	1760	1760	RCI06492.1,OBZ82001.1,OBZ84660.1,OBZ81578.1,RCI03895.1,OBZ89087.1,RCH86430.1,OBZ90783.1,OBZ82899.1,OBZ82893.1,OBZ91314.1,RCH99453.1	97	69	12.0	1.0	89.0	57.0	0.2632615321
Cluster_321.fa.aln	hgt	No	4854	374	374	131567	131567	OAQ30183.1,KFH64498.1	361	232	28.0	2.0	57.0	83.66666666666667	0.1125236569
Cluster_321.fa.aln	hgt	No	1314771	2184019	2184019	131567	131567	OAQ29426.1	361	232	26.0	2.0	100.0	97.66666666666667	1.0663582296
Cluster_430.fa.aln	hgt	No	329046	2	2	2	2	ORY37790.1	59	23	5.0	0	100.0	62.333333333333336	1.2256186177
Cluster_83.fa.aln	hgt	Yes	1754192	2	2	2	2	ORX83802.1	155	75	2.0	0	100.0	90.33333333333333	0.189872756
Cluster_83.fa.aln	hgt	No	1754190	2	2	2	2	ORY18072.1	155	75	6.0	0	100.0	73.66666666666667	0.1778921015
Cluster_217.fa.aln	hgt	No	1754192	2	131567	2	131567	ORX80368.1	36	21	3.0	0	100.0	68.66666666666667	0.6201355956
Cluster_100.fa.aln	hgt	No	214506	8022	8022	33213	33213	GBC53812.1,GBC23293.1,PKY45059.1,GBC43827.1,GBC03684.1,GBC49234.1,GBC24027.1,PKY22728.1,GBC26506.1,GBC50311.1,GBC38956.1,PKC73576.1,GBC15301.1,PKY58119.1,PKC01375.1,GBC21648.1,PKY52110.1,PKY34948.1,GBC44728.1,GBC14930.1,GBC35302.1,RIA80329.1,GBC27915.1,PKY40672.1,XP_025189684.1,PKB96823.1,GBC40593.1,RIA89770.1,GBC02652.1,GBC23160.1,PKY32682.1,GBB89932.1,GBC27916.1,EXX63193.1,GBC26507.1,GBC42764.1…	200	10	1.0	1.0	97.0	96.66666666666667	0.2443093993
Cluster_100.fa.aln	hgt	No	214506	8022	33213	8022	33213	PKY50584.1,PKY21709.1,RHZ88228.1,RHZ81937.1,PKK74264.1,RHZ73263.1,GBC47876.1,PKB94350.1,PKC00790.1,PKY21538.1,RHZ86998.1,RHZ82362.1,GBC17893.1,GBC32330.1,PKY57929.1,RHZ89715.1,PKY61892.1,RHZ82836.1,KAF0510690.1,RHZ85238.1,GBC29855.1,RIA97545.1,RIA81205.1,POG83139.1,GBC30664.1,PKK57981.1,PKK57110.1,PKC56963.1,RHZ90146.1,GBC49463.1,RIB21781.1,GBC53845.1,PKY47648.1,GBC13517.1,GBC27859.1,PKY59097.1,R…	200	10	1.0	1.0	99.0	96.33333333333333	0.3283065451
Cluster_243.fa.aln	hgt	No	29007	1239	2	1239	2	ORY41169.1,ORX50326.1,ORX85333.1	283	125	10.0	0	100.0	77.66666666666667	0.6515223999
Cluster_310.fa.aln	hgt	No	1754190	397864	131567	397864	131567	ORY81689.1,ORY73359.1	97	61	4.0	1.0	100.0	82.0	1.345860367
Cluster_201.fa.aln	hgt	Yes	29007	190976	190976	2172	2172	ORY61983.1,ORX72527.1,ORX52254.1	20	12	0.5	0	83.0	93.33333333333333	0.0715494613
Cluster_531.fa.aln	hgt	No	109871	2652724	2759	2652724	2759	XP_006675608.1,EGF83699.1,XP_006681362.1,OAJ32863.1,EGF77939.1	50	17	7.0	0	100.0	87.66666666666667	0.8250612425
Cluster_50.fa.aln	hgt	No	329046	2315210	2698737	2315210	2698737	ORY33264.1	8	8	2.0	0	100.0	79.66666666666667	1.2930981265
Cluster_206.fa.aln	hgt	No	1129544	299467	131567	299467	131567	PKK66964.1,PKC17079.1,PKK60543.1,POG61979.1,XP_025168845.1,PKB98638.1,PKY46523.1,GBC12577.1,PKB96434.1,GBC35334.1,GBC25061.1,PKC56452.1,GBB91540.1	20	8	2.5	1.0	93.0	80.0	0.4685877989
Cluster_575.fa.aln	hgt	No	1754190	1265	1265	131567	131567	ORY26085.1	130	74	4.117647058823529	1.0	100.0	83.66666666666667	0.4785261918
Cluster_575.fa.aln	hgt	No	1754190	1265	1265	131567	131567	ORY20925.1	130	74	4.117647058823529	1.0	100.0	94.0	0.4770367634
Cluster_396.fa.aln	hgt	Yes	29007	2	131567	2	131567	ORY07690.1,ORX47637.1,ORY60326.1	161	104	39.0	0	100.0	97.66666666666667	0.988257647
Cluster_486.fa.aln	hgt	No	796925	1236	1236	131567	131567	KXN74391.1	231	211	62.0	1.0	100.0	94.33333333333333	1.1842571193
Cluster_216.fa.aln	hgt	No	645134	114686	114686	1760	1760	XP_016605777.1,KNC97737.1	13	10	2.0	0	100.0	76.66666666666667	1.579289137
Cluster_141.fa.aln	hgt	No	29007	186802	186802	131567	131567	ORY48380.1,ORX75428.1	331	49	6.0	0	64.0	85.33333333333333	0.1009209132
Cluster_143.fa.aln	hgt	No	29007	1239	2	1239	2	ORY84561.1,AWI66862.1	286	114	8.0	0	100.0	84.66666666666667	0.1309062217
Cluster_515.fa.aln	hgt	Yes	1344416	105231	2759	105231	2759	KXS09983.1	6	6	2.0	0	100.0	95.66666666666667	0.8449218459
Cluster_93.fa.aln	hgt	No	1754192	1648923	1648923	2	2	ORX87572.1	19	9	2.0	0	100.0	87.0	1.5481400482
Cluster_493.fa.aln	hgt	No	29007	186802	1783272	186802	1783272	ORY02139.1,ORX75185.1,ORX81423.1	40	14	2.0	1.0	100.0	74.0	0.9479014589
Cluster_427.fa.aln	congruent_clade	No	4857	N/A	2763	2903	2759	KXN69587.1,KAF7753446.1,KAF7746763.1	8	7	0.0	0	99.0	90.33333333333333	0.9234376946
Cluster_14.fa.aln	congruent_clade	No	1754190	N/A	1265	186802	186802	ORY37317.1	17	13	0.0	0	100.0	94.33333333333333	0.834737999
Cluster_95.fa.aln	congruent_clade	No	1754192	N/A	43305	216572	186802	ORX82071.1	6	4	0.0	0	100.0	100.0	0.5819224493
Cluster_84.fa.aln	hgt	No	105135	2	2	2	2	AWI67010.1,ORX88310.1	21	19	1.0	0	100.0	89.66666666666667	1.349613544
Cluster_247.fa.aln	hgt	Yes	1754190	2	2	2	2	ORX97694.1	135	81	3.0	0	100.0	99.66666666666667	0.788932137
Cluster_357.fa.aln	congruent_clade	No	29007	N/A	877418	1239	2	ORX47921.1,ORX81908.1,ORY37146.1	137	67	0.0	0	99.0	99.66666666666667	0.2461121276
Cluster_483.fa.aln	hgt	No	588596	41297	41297	131567	131567	EXX76376.1	482	69	24.0	2.0	100.0	79.0	0.9215345084
Cluster_506.fa.aln	hgt	No	1344416	6072	6072	2759	2759	KXS21105.1,KXS10228.1,KXS09053.1	30	11	1.0	1.0	100.0	77.0	0.6993226156
Cluster_123.fa.aln	hgt	No	1754192	839	839	131567	131567	ORX81664.1	562	143	3.8	1.0	100.0	99.66666666666667	0.2764459749
Cluster_123.fa.aln	hgt	No	1754190	33038	33038	131567	131567	ORY25308.1	562	143	3.3333333333333335	1.0	100.0	100.0	0.3155488931
Cluster_161.fa.aln	hgt	No	29007	1121864	131567	1121864	131567	ORY43897.1,ORX76978.1,ORX97431.1,ORX65325.1	17	6	1.0	0	97.0	85.66666666666667	0.4807961575
Cluster_571.fa.aln	hgt	No	1754191	1385	1385	2	2	ORX47645.1	116	18	6.0	0	100.0	77.0	1.8572655966
Cluster_194.fa.aln	hgt	No	1913637	225164	225164	33213	33213	RUO97042.1,PKC69873.1,RIA83024.1,EXX54901.1,RUS14310.1,PKB92020.1,PKK70530.1,PKB93328.1,EXX55267.1,RUP42954.1,PKY56277.1,POG74096.1,XP_025188338.1,RUO95436.1,PKY56434.1,GBB84104.1,PKC01312.1,RUP50619.1,PKK61329.1,EXX67588.1,XP_025180962.1,PKC65994.1	28	10	1.0	0	95.0	84.33333333333333	0.3813946859
Cluster_145.fa.aln	congruent_clade	No	4854	N/A	6102	1206795	6072	KFH63628.1,OAQ35795.1,OAQ35793.1,XP_021880204.1	27	15	0.0	0	100.0	95.0	0.716083031
Cluster_494.fa.aln	hgt	Yes	1754192	204007	204007	33213	33213	ORX87319.1	6	6	1.0	0	100.0	91.66666666666667	0.8567882803
Cluster_147.fa.aln	hgt	Yes	29007	171549	171549	2	2	ORY57316.1,ORX78494.1,ORY83401.1	82	52	4.0	0	100.0	99.66666666666667	0.2857718085
Cluster_331.fa.aln	hgt	No	1754190	186802	186802	2	2	ORY60417.1	65	29	6.615384615384615	0	100.0	89.0	0.6074069782
Cluster_331.fa.aln	hgt	No	1754191	186802	2	186802	2	ORX58483.1	65	29	6.615384615384613	0	100.0	85.66666666666667	0.4934091988
Cluster_331.fa.aln	hgt	No	1754192	186802	2	186802	2	ORX84174.1	65	29	6.615384615384613	0	100.0	79.66666666666667	0.4591332474
Cluster_456.fa.aln	congruent_clade	No	1754190	N/A	1783272	987066	1783272	ORY73815.1	13	10	0.0	0	100.0	100.0	0.3843090159
Cluster_218.fa.aln	hgt	No	1344416	1224	2	1224	2	KXS15964.1	212	125	44.0	0	100.0	68.33333333333333	1.1947860872
Cluster_89.fa.aln	congruent_clade	No	1344416	N/A	3042	145388	2812636	KXS11170.1	5	4	0.0	0	100.0	93.33333333333333	0.8422866088
Cluster_98.fa.aln	congruent_clade	No	29007	N/A	831	2	2	ORY78352.1,ORY22653.1,ORY22655.1,ORX84151.1	92	17	0.0	0	98.0	99.33333333333333	0.1226138791
Cluster_372.fa.aln	hgt	No	29007	1914233	1914233	131567	131567	ORX83549.1,ORX64568.1,ORY23025.1,ORY23026.1	25	21	7.0	0	100.0	87.33333333333333	1.162779304
Cluster_224.fa.aln	hgt	Yes	1352827	1510150	2	1510150	2	ORY40385.1,TPX74666.1,TPX73435.1,ORY40386.1	104	47	2.0	0	100.0	91.33333333333333	1.191614801
Cluster_101.fa.aln	hgt	Yes	29007	186802	186802	131567	131567	ORX80869.1,ORY28667.1,ORX44878.1,ORX59113.1,ORY04891.1,ORY73307.1,ORX86228.1,ORY20647.1,ORX83428.1,ORX85568.1,ORY27156.1,ORX60745.1,ORY73020.1,ORY58317.1,ORY17021.1,ORY56001.1,ORX82349.1,ORY64641.1,ORX86127.1,ORX84739.1,ORY78694.1,ORX66234.1	538	142	10.0	0	100.0	100.0	0.2088923996
Cluster_454.fa.aln	hgt	No	1754192	1239	1239	1239	1239	ORX78508.1,ORX81002.1	340	115	11.0	2.0	100.0	89.0	0.3201752229
Cluster_440.fa.aln	congruent_clade	No	214506	N/A	6854	50429	6072	GBC05073.1,GBB94183.1,GBC14130.1,GBC28756.1,GBB93914.1,GBC04795.1,GBC26928.1,GBB89086.1,GBC44336.1,PKY48300.1,GBC04201.1,GBB96385.1,GBC19648.1,GBC37091.1,GBC26366.1,GBC51616.1,GBB92349.1,GBB96818.1,GBC46297.1,GBC07529.1,RIB25195.1,GBB83249.1,GBB95444.1,PKB95181.1,EXX55467.1,GBB90068.1,GBB92847.1,GBC20447.1,GBB89167.1,GBB89814.1,GBB86314.1,GBC09636.1,GBC27220.1,PKK71362.1,GBC03286.1,PKY46760.1,GBB…	107	6	0.0	0	75.0	91.66666666666667	0.049340989
Cluster_323.fa.aln	hgt	Yes	1754191	33958	33958	91061	91061	ORX57951.1	6	5	1.0	0	100.0	99.0	0.5406394406
Cluster_241.fa.aln	hgt	No	29007	1239	1239	1239	1239	AWI66909.1,ORX85738.1,ORY53327.1,ORY67851.1,ORX86009.1,ORX86001.1,ORY66872.1,ORX85743.1,ORY17203.1,ORX85734.1,ORX85744.1,ORX47824.1,ORY53331.1,ORY53328.1,ORY53330.1,ORX85739.1,ORX86003.1,ORX59199.1,ORX85741.1,ORX86010.1,ORY18879.1,ORY66873.1,ORX85735.1,ORX53034.1,ORX85742.1,ORX85736.1,ORY17201.1,ORX53033.1,ORY53329.1,ORY66869.1,ORX53036.1,ORX83987.1,ORY39760.1,ORX59195.1,ORY64532.1,ORY17202.1,ORX…	189	58	1.0	0	100.0	88.66666666666667	1.5930857
Cluster_371.fa.aln	hgt	No	29007	1121329	1121329	2	2	ORX60938.1,ORX43281.1,ORX76694.1,ORX84230.1,ORX84229.1,ORY63744.1,ORX43282.1,ORY73736.1,ORY64725.1,ORY64726.1	804	307	3.0	0	100.0	70.66666666666667	0.8910702189
Cluster_249.fa.aln	hgt	Yes	1344416	1760	2	1760	2	KXS14731.1,KXS09340.1	34	31	7.0	0	100.0	95.0	0.3986527676
Cluster_280.fa.aln	hgt	No	1344416	2	131567	2	131567	KXS16178.1	277	149	57.55555555555553	0	100.0	70.0	1.2871798501
[truncated: 2 more rows]

## Sheet: Assemblies
assembly_id	taxid	species_taxid	name	strain	assembly name	protein count	phylum	subphylum or equivalent	PMID	Genome size (Mb)	Contig N50	BUSCO completeness %
[truncated: 44 more rows]
